# Supplementary material for: Xenografted human iPSC-derived neurons with the familial Alzheimer’s disease APPV717I mutation reveal dysregulated transcriptome signatures linked to synaptic function and implicate LINGO2 as a disease signaling mediator
Source: Acta Neuropathol. 2024 Jun 25;147(1):107. doi: 10.1007/s00401-024-02755-5 (PMC11199265; doi:10.1007/s00401-024-02755-5)
Supplement: Supplementary file 3 — Supplementary file3 (XLSX 16632 kb) [file 401_2024_2755_MOESM3_ESM.xlsx]

## Sheet: Fig. 1
Fig. 1b	TUJ1+ Neurons/DAPI			GABA+ Neurons/DAPI			VGLUT1+ Neurons/DAPI
	Ctrl (iso)	AD		Ctrl (iso)	AD		Ctrl (iso)	AD
clone1	1.18961	0.949845	clone1	1.32722	0.777149	clone1	0.926242	0.899962
	0.892543	0.879166		0.82055	0.589084		1.13659	0.878287
	0.917852	0.745553		0.852228	0.687285		0.937164	0.880706
clone2	1.04623	1.14787	clone2	1.15665	1.35726	clone2	0.734465	1.37751
	1.02846	1.06174		0.999339	1.13843		1.45137	1.30897
	0.925311	0.962741		0.844011	0.948795		0.81417	1.06896
	Normalized Aβ42			Normalized Aβ40			Normalized Aβ42/40			Normalized Aβ38
Fig. 1c	Ctrl (iso)	AD		Ctrl (iso)	AD		Ctrl (iso)	AD		Ctrl (iso)	AD
clone1	0.442101	1.92052	clone1	0.636853	1.13772	clone1	0.867929	1.64656	clone1	1.83981	1.07905
	1.03561	1.56167		0.911675	0.875612		1.1409	1.89595		0.666238	0.65312
	1.52228	2.1193		1.45147	1.04102		0.991173	2.02398		0.493948	0.766346
clone2	1.04273	1.30245	clone2	1.19556	0.85592	clone2	0.850905	1.88994	clone2	0.917925	1.25948
	1.26296	1.58884		0.937733	0.877219		1.29922	1.81641		0.863448	0.862772
	0.694311	1.47629		0.866704	0.863489		0.849877	2.30695		1.21863	1.37393
Fig. 1d
	PHF1 mean intensity			HT7 mean intensity		Actin mean intensity			PHF1/HT7 normalized intensity			HT7/Actin normalized intensity
	Ctrl for clone1 1	1236.89		4120.73		2492.36			Ctrl (iso)	AD		Ctrl (iso)	AD
	Ctrl for clone1 2	1497.75		8496.86		2490.54		clone1	1.24853	1.42247	clone1	0.46294	1.05576
	Ctrl for clone1 3	1668.26		9993.51		2316.83			0.857106	1.60616		1.08908	0.676362
	AD clone1 1	1798.43		7480.52		2306.44			0.894363	1.24603		1.44799	1.4425
	AD clone1 2	1566.42		5351.09		2395.51
	AD clone1 3	1924.26		9376.11		2216.57		clone2	0.958569	1.12724	clone2	1.02348	0.941811
	Ctrl for clone2 1	1551.42		7459.82		1815.28			0.810757	1.09689		1.68948	1.06107
	Ctrl for clone2 2	1840.08		11694.9		1810.7			1.23067	1.08695		0.28704	0.394466
	Ctrl for clone2 3	1145.03		3189.51		2082.22
	AD clone2 1	1397.6		5311.72		1531.13
	AD clone2 2	1260.85		4371.44		1297.79
	AD clone2 3	1083.68		3013.78		1647.35
	background intensity	1017.5		879.286		755.101
Fig. 1e	neurite length um
differnetiation 1	Ctrl	AD	differnetiation 2	Ctrl	AD	differnetiation 3	Ctrl	AD			averaged neurite length
Clone 1	273.711	147.745		118.189	142.871		295.789	122.168			Ctrl (iso)	AD
	151.604	79.199		180.296	152.68		167.115	91.614		clone1	203.259	116.935
	179.828	61.03		259.136	104.774		137.047	79.169			204.24	123.848
	312.253	126.838		180.708	102.21		85.196	143.986			208.619	122.547
	194.619	146.145		392.048	96.341		177.415	75.359
	222.455	88.542		183.186	172.367		228.923	75.476		clone2	263.297	170.778
	207.823	95.61		314.685	82.953		232.892	115.569			200.489	160.142
	208.464	123.104		283.926	48.372		148.308	99.976			223.692	130.212
	103.198	133.917		233.525	86.008		203.992	161.979
	191.32	158.105		130.454	90.45		272.22	187.908
	227.415	126.053		155.387	140.367		208.924	148.081
	122.581			113.354	274.105		303.636	126.538
	86.227			293.367	171.209		173.232	77.856
	371.955			160.028	219.933		157.494	96.831
	206.471			89.579	88.19		159.518	115.907
	171.753			203.868	66.976		225.732	242.339
	206.479			129.396	107.026		307.019
	233.709			182.289	82.428		76.354
	190.057			186.673			201.105
				137.007			176.971
				234.833			237.635
				234.833			85.727
				202.041			225.438
				272.599			360.226
				234.589			392.928
							183.257
differnetiation 1	Ctrl	AD	differnetiation 2	Ctrl	AD	differnetiation 3	Ctrl	AD
Clone 2	382.722	183.194		277.175	196.044		203.862	111.311
	194.984	121.251		266.893	176.778		283.916	162.183
	132.215	158.555		129.094	183.289		136.068	96.0661
	254.45	169.272		139.953	187.829		140.333	164.407
	290.21	163.852		118.33	219.345		213.772	196.932
	204.477	133.095		225.688	156.104		169.078	126.664
	250.074	141.306		197.173	92.769		142.605	161.757
	383.034	140.61		196.003	199.452		130.403	46.2433
	263.061	220.963		172.49	255.43		255.909	61.9841
	282.684	151.438		155.869	283.379		322.61	70.495
	250.773	192.286		325.704	97.0633		223.212	144.156
	194.526	236.166		357.009	226.313		200.249	68.0665
	338.586	88.4841		281.093	123.805		256.651	157.931
	181.291	147.35		257.787	160.327		214.567	228.994
	344.552	262.755		118.063	127.013		239.479	74.4751
	270.385	245.813		193.355	127.096		257.975	211.73
	235.28	208.014		173.552	220.299		253.322
	243.34	187.621		236.12	73.4953		196.708
	306.004	197.469		161.04	117.504		176.414
		284.711		262.277	245.084		213.028
		145.795		137.795	169.672		211.047
		124.189		131.339	118.729		188.133
		116.398		179.076	123.632		364.41
		240.672		278.726	160.701		374.848
		144.084		191.067	117.992
		188.115		169.154	100.581
		198.285		197.753	78.1027
		146.383		303.283	268.261
		68.0009		176.545	173.828
		121.799		110.514	90.7044
		166.204		100.519	136.626
				149.918	186.026
				245.791	91.4111
Fig. 1 h	normalized OCR
	Time (minutes)	Ctrl (iso)																					AD
	1.42688	0.692426	0.89692	1.30877	1.13173	0.889738	1.16334	0.950313	0.503943	1.07181	0.941164	1.15955	0.544518	2.31038	0.69705	1.07832	1.15969	0.477343		1.16803	1.30872	1.36826	1.21673	1.10484	1.13308	1.40144	1.47218	1.09776	1.72276	1.36108	1.15926	2.16571	1.19001	1.3006	1.5167	1.65295	1.17907	1.37077
	10.3251	0.672085	0.922326	1.30031	1.12975	0.903385	1.1325	0.925218	0.441474	1.08849	0.910342	1.17323	0.616595	2.28211	0.733009	1.1332	1.19455	0.492359		1.1703	1.30114	1.33678	1.19522	1.09544	1.11471	1.39728	1.4387	1.04714	1.79398	1.37738	1.23936	2.06706	1.2852	1.33846	1.58275	1.69862	1.24298	1.45156
	19.1857	0.711458	0.911154	1.28488	1.12412	0.87917	1.1473	0.923105	0.495484	1.06589	0.978807	1.17694	0.58526	2.2177	0.731925	1.09593	1.17246	0.470477		1.15061	1.2854	1.33571	1.18483	1.03174	1.13599	1.36212	1.56659	1.05978	1.80411	1.41073	1.28279	2.04202	1.20948	1.33599	1.59	1.70989	1.27494	1.48467
	28.2324	0.22314	0.350253	0.479849	0.509479	0.351786	0.452391	0.39525	0.02561	0.27803	0.336061	0.389461	0.224875	0.741276	0.271799	0.300612	0.379173	0.168388		0.48879	0.520008	0.502951	0.508794	0.462664	0.546975	0.571579	0.714406	0.448433	0.684128	0.972949	0.460795	1.4779	0.909609	0.452585	0.418482	0.512936	0.35092	0.434628
	37.1073	0.317822	0.311845	0.516025	0.505945	0.348617	0.466264	0.412438	0.185364	0.300109	0.226855	0.304387	0.241659	0.575516	0.277774	0.33179	0.413129	0.17929		0.510442	0.490903	0.490762	0.495873	0.499336	0.540966	0.588398	0.700118	0.455189	0.581118	0.827221	0.416982	0.983353	0.819551	0.412914	0.425664	0.49567	0.397897	0.665261
	45.9813	0.27997	0.32955	0.488464	0.478784	0.330285	0.45194	0.397457	0.196978	0.297098	0.219387	0.313544	0.229095	0.572186	0.277183	0.348743	0.401277	0.155783		0.49478	0.494308	0.494496	0.511133	0.481325	0.540884	0.586652	0.680306	0.466215	0.561089	0.804995	0.435276	0.770205	0.799196	0.413326	0.434409	0.505289	0.429979	0.741572
	55.0026	0.440576	0.796608	1.0433	1.00314	0.743955	0.998534	0.899511	0.7222	1.36005	1.31642	1.85394	0.929112	3.50158	0.950144	1.65003	1.64815	1.00603		1.29974	1.17071	1.22638	1.55844	1.09996	1.21772	1.35205	1.61104	1.11787	2.53155	1.36936	1.98643	1.64566	1.23467	1.90546	2.15826	2.65819	2.10046	2.45047
	63.8899	0.473023	0.718288	0.910113	0.888371	0.652036	0.876036	0.751941	0.7633	1.13702	1.00187	1.37097	0.848381	2.51622	0.82485	1.40879	1.40726	0.823032		1.16293	1.00038	1.0655	1.18893	0.943777	1.07029	1.32884	1.43764	0.953723	2.36001	1.2185	1.271	1.55825	1.07538	1.39772	1.32343	2.96543	1.24772	2.04591
	72.7143	0.465522	0.7242	0.861486	0.835471	0.617793	0.815642	0.742391	0.722543	1.06937	0.866124	1.20196	0.884749	2.17124	0.788852	1.32947	1.37271	0.781437		1.05951	0.9481	0.967436	0.982843	0.862074	0.987895	1.16135	1.35023	0.880545	1.6133	1.51913	0.905754	1.43925	1.06787	1.1194	1.0596	2.23851	0.989078	1.89839
	81.74	0.121393	0.269717	0.341898	0.367207	0.208394	0.333622	0.349839	-0.03049	0.167458	0.128286	0.213371	0.213549	0.279344	0.261714	0.284706	0.296401	0.111517		0.421494	0.393604	0.400796	0.362979	0.375032	0.463457	0.455249	0.531486	0.383226	0.374308	0.380714	0.346722	0.388886	0.567308	0.297284	0.30172	0.486434	0.291051	0.213236
	90.6315	0.193546	0.233639	0.350787	0.369697	0.182717	0.332703	0.333979	0.13827	0.179197	0.097048	0.217903	0.194489	0.331074	0.240262	0.262435	0.28394	0.134492		0.402217	0.349648	0.382898	0.32727	0.356729	0.411975	0.424706	0.512112	0.37115	0.403632	0.408909	0.322171	0.404669	0.381648	0.2833	0.308728	0.529643	0.343186	0.270904
	99.518	0.162063	0.253635	0.349204	0.355556	0.170986	0.350551	0.378623	0.133982	0.175076	0.088907	0.192884	0.21274	0.341491	0.244491	0.260508	0.296105	0.122729		0.435216	0.362805	0.384823	0.333965	0.358917	0.434377	0.404992	0.568439	0.334829	0.402757	0.390195	0.295672	0.389772	0.329421	0.285726	0.295877	0.51603	0.321292	0.262703
	Non-Mito Res			Basal Res			Proton Leak			ATP Production			Maximal Res			Spare Res Capacity
	Ctrl	AD		Ctrl	AD		Ctrl	AD		Ctrl	AD		Ctrl	AD		Ctrl	AD
clon1	0.647597	1.94671		0.456329	1.76895		0.668487	1.68016		0.427684	1.78094		0.627261	1.95086		1.26877	2.63355
	0.84622	1.88599		1.12449	1.28824		1.29486	4.40171		1.10149	0.867871		0.958797	0.825598		0.336938	-0.910706
	0.429728	1.42912		1.12333	1.24606		1.38461	1.48144		1.08806	1.21428		0.909979	0.972146		0.109257	-0.0558507
	0.932297	1.88395		1.24219	2.08566		1.2804	4.03702		1.23703	1.82219		1.17424	1.16466		0.919219	-2.29186
	1.02827	1.59224		0.470237	1.11091		0.17355	4.98509		0.510294	0.587836		0.633563	0.743526		1.24653	-0.635284
	1.65058	1.38104		2.36836	1.32577		2.44805	1.35405		2.3576	1.32195		2.16762	1.10836		1.41426	0.292438
	1.18173	1.43011		0.615295	1.63359		0.346926	1.47006		0.651529	1.65567		0.578463	1.0242		0.440234	-1.26284
	1.25915	2.49421		1.05456	1.50703		0.936319	-0.113988		1.07052	1.72589		1.14453	2.4414		1.48221	5.94811
	1.43121	1.55295		1.10624	1.2038		1.11605	1.15335		1.10491	1.21061		1.10752	0.923401		1.11236	-0.128946
	0.593208	1.26976		0.438967	1.54251		0.350748	5.08159		0.450878	1.06468		0.698014	1.77738		1.67022	2.65886
clone2	0.561433	1.50771		0.775265	1.00951		1.12166	0.566635		0.714934	1.08665		0.669927	1.56778		0.975259	-0.0503944
	0.878664	1.25686		0.927843	1.3019		0.722186	1.251		0.963663	1.31077		1.00104	1.37358		0.78887	1.16582
	1.20974	1.33314		1.32036	1.34182		1.32479	1.04333		1.31958	1.39381		1.20841	1.46645		1.53288	1.1052
	1.23175	1.15695		1.08455	1.20068		1.17227	1.68541		1.06927	1.11625		1.14789	1.84192		0.964289	-0.0167663
	0.592345	1.24339		0.999337	0.949439		1.51541	1.16447		0.909451	0.911986		1.03637	1.26001		0.929035	0.35979
	1.21441	1.50481		1.12432	0.990069		0.964517	1.0132		1.15215	0.986039		1.1321	1.37		1.10956	0.268746
	1.31166	1.40301		0.768334	1.35062		0.179172	1.72814		0.87095	1.28487		0.80427	1.99032		0.700106	0.13612
		1.96924			1.40852			1.0642			1.4685			1.87259			0.527468
		1.15994			1.02301			1.24988			0.98349			1.33334			0.433821

## Sheet: Fig. 2
Fig. 2b	Graft size
	Ctrl (iso)	AD clone1	AD clone2
	0.52	1.151	0.433
	0.494	1.229	0.765
	1.61217	1.308	0.686
	1.27853	1.51211	1.019
	1.08091	0.945791
	1.14243	0.496392
	0.370501	0.945476
	0.349492	0.626488
	0.339277	0.900935
		0.561473
Fig. 2c	NeuN+ neurons/HNA+ Cells
	Ctrl (iso)	AD clone1	AD clone2
	90.42	91.87	95.14
	95.14	89.08	91.46
	92.87	86.64	92.26
	90.15	83.2	92.01
	71.88	73.17
	86.68
	86.68
	91.34
Fig. 2d	Percentage hGFAP+ cells within grafts
	Ctrl (iso)	AD clone1	AD clone2
	4.4116	11.6735	35.4128
	5.79505	16.315	20.2637
	6.36067	6.08263	10.4977
	15.7353	24.9838	6.41984
	21.666	16.4237
	3.97012
	17.0308
	17.7485

## Sheet: Fig. 4
Fig. 4c	PSD95 mean intensity		total GAPDH		human NCAM		human GAPDH			PSD95/GAPDH normalized intensity
Ctrl	10963.5		16378.1		3569.31		7225.62			Ctrl	AD
Ctrl	3420.42		3236.78		3594.93		6901.72			1.31434	0.211965
Ctrl	11053.4		10446.3		5576.49		11703.5			1.63506	0.188759
Ctrl	4726.02		2936.34		4080.44		9168.97			0.270059	0.447513
Ctrl	12257.7		9356.34		4387.66		8157.63			0.642178	0.231047
AD	9683.6		7529.43		2931.84		14482.4			1.13836	0.62076
AD	8652.76		6043.24		3552.94		16384.7
AD	14375.3		12473.2		3725.3		10137.5			hNCAM/hGAPDH normalized intensity
AD	6013.04		3633.51		4150.58		15168.7			Ctrl	AD
AD	14802.9		13029.2		2966.49		9117.49			1.13565	0.046163
										2.35232	0.073024
background	2690.36		1025.09		2286.91		6587.5			0.363354	0.22897
										0.392612	0.122729
										0.756068	0.15179
Fig. 4e	LINGO2 RNA fold change			RBFOX1 RNA fold change			NRG3 RNA fold change			IL1RAPL1 RNA fold change			GRM7 RNA fold change			DPP10 RNA fold change			SYN1 RNA fold change			HCN1 RNA fold change
	Ctrl	AD		Ctrl	AD		Ctrl	AD		Ctrl	AD		Ctrl	AD		Ctrl	AD		Ctrl	AD		Ctrl	AD
clone1	1.26867	1.64415		1.10538	2.95353		1.60717	177.241		1.17016	1.98186		0	118.209		1.08453	3.27147		1.17934	2.08107		1.43009	0.093824
	0.914772	1.72197		1.03006	4.91712		1.02842	265.37		0.957187	3.40408		1	190.161		1.01903	5.35736		0.847935	1.86724		0.699254	0.062669
	0.861663	1.98259		0.878267	3.9908		0.605018	226.067		0.89281	2.63227		0.064473	15.5103		0.904838	4.68354		0.533176	1.87555		1.51582	0.659707
clone2	1.20249	4.54311		2.74204	62.6948		1.53091	43.1174		1.03572	5.03104		0.9873	196.249		1.16074	14.6465		1.22214	5.11143		0.858503	17.5498
	0.808138	6.83997		1.26199	81.9827		0.721041	49.657		0.739501	11.3639		1.01286	306.223		0.923797	17.9927		0.818238	5.21842		1.16482	20.7285
	1.94425	4.17321		0.340353	42.9093		1.7818	34.7298		1.49386	5.58539		1	275.817		1.46825	14.2667		1.76896	4.48067		1.32148	22.016
	0.529272	3.20309		0.849064	131.843		0.508433	24.4264		0.873994	7.15084		0	252.498		0.635167	9.86064		0.565304	2.47404		0.756726	11.3169
Fig. 4g	Percentage Lingo2+ cells within grafts				Percentage RBFOX1+ cells within grafts
	Ctrl (iso)	AD clone1	AD clone2		Ctrl (iso)	AD clone1	AD clone2
	20.0819	33.5462	5.94111		23.5942	66.0239	61.5865
	22.1377	26.4717	15.9264		22.6941	74.4999	60.8527
	17.2161	39.072	42.8304		26.4248	69.748	72.1313
	15.5045	49.1801	25.2074		25.4457	66.9314	71.7148
	31.0072	30.5204			6.65558	51.3068
	6.52148				13.6885
	6.6068				8.40721
	7.23269				24.1797
					20.9489

## Sheet: Fig. 5
Fig. 5b	2-ΔΔCt LINGO2				2-ΔΔCt LINGO1
	Ctrl-Non-target shRNA	AD-Non-target shRNA	AD-Lingo2KD		Ctrl-Non-target shRNA	AD-Non-target shRNA	AD-Lingo2KD
	0.871	4.5399	2.6817		0.8597	3.2453	2.2152
	0.7334	9.8194	1.6998		0.5878	6.6355	1.1125
	1.5653	4.8352	3.3671		1.979	3.3474	3.3073
	0.7647	4.2914	2.4476		0.7281	2.1056	2.6232
	1.3744	4.0857	3.2886		1.1569	2.4043	3.6143
	0.9362	5.2791	3.1575		1.0662	2.6169	2.6551
	1.0163	5.0244	2.3888		1.1135	2.8375	2.1044
Fig. 5c	Ctrl-NT-diff1-1	Ctrl-NT-diff1-2	Ctrl-NT-diff1-3	Ctrl-NT-diff1-4	APPV717I-NT-diff1-1	APPV717I-NT-diff1-2	APPV717I-NT-diff1-3	APPV717I-NT-diff1-4	APPV717I-LINGO2KD-diff1-1	APPV717I-LINGO2KD-diff1-2	APPV717I-LINGO2KD-diff1-3	APPV717I-LINGO2KD-diff1-4	Ctrl-NT-diff2-1	Ctrl-NT-diff2-2	Ctrl-NT-diff2-3	Ctrl-NT-diff2-4	APPV717I-NT-diff2-1	APPV717I-NT-diff2-2	APPV717I-NT-diff2-3	APPV717I-NT-diff2-4	APPV717I-LINGO2KD-diff2-1	APPV717I-LINGO2KD-diff2-2	APPV717I-LINGO2KD-diff2-3	APPV717I-LINGO2KD-diff2-4	Ctrl-NT-diff3-1	Ctrl-NT-diff3-2	Ctrl-NT-diff3-3	Ctrl-NT-diff3-4	APPV717I-NT-diff3-1	APPV717I-NT-diff3-2	APPV717I-NT-diff3-3	APPV717I-NT-diff3-4	APPV717I-LINGO2KD-diff3-1	APPV717I-LINGO2KD-diff3-2	APPV717I-LINGO2KD-diff3-3	APPV717I-LINGO2KD-diff3-4			neurite length	genotype		ave/diff		IMR90scr	106.621
	91.913	232.774	78.791	158.763	47.015	63.675	77.689	57.29	95.275	101.849	124.454	142.147	188.814	154.467	84.382	155.364	121.682	105.411	110.923	46.474	121.661	195.466	181.486	112.675	83.794	349.328	120.704	75.419	65.222	89.463	128.704	91.991	99.745	113.944	159.686	71.998			87.1407	IMR90scr-3-4				IMR90scr	120.7
	125.868	273.926	113.113	99.852	50.05	79.041	59.943	88.913	60.305	85.979	101.259	72.702	311.8	133.009	124.653	85.924	79.72	60.985	93.458	108.985	112.46	100.149	89.914	116.398	78.573	121.887	174.117	70.937	61.808	114.6	102.716	77.175	100.693	92.189	202.543	69.571			110.596	IMR90scr-3-3				IMR90scr	129.101
	239.746	105.212	146.207	141.325	57.181	32.453	25.912	67.012	102.988	121.955	82.242	142.595	128.052	120.135	323.922	134.62	60.997	55.966	49.51	72.897	85.828	69.037	107.238	205.401	119.13	110.659	96.108	105.744	71.211	57.407	128.491	90.681	99.932	101.189	102.304	128.91			126.153	IMR90scr-3-2				C20scr	84.6441
	85.411	125.861	110.164	134.256	38.594	50.187	56.86	54.833	93.858	91.083	54.142	138.189	39.892	125.289	134.505	132.197	91.245	42.46	53.27	72.655	215.65	106.817	109.264	190.19	120.438	84.976	96.915	142.74	73.877	67.241	102.399	56.452	116.76	142.789	92.223	111.63			102.594	IMR90scr-3-1		106.621		C20scr	80.061
	82.479	119.836	112.985	121.996	63.966	48.748	90.056	44.643	57.516	99.225	106.89	94.047	133.292	89.127	44.865	124.108	106.018	68.085	107.124	87.134	147.857	92.729	113.902	163.315	78.934	116.379	84.439	134.134	94.223	60.675	86.11	58.008	181.494	168.099	108.627	65.014			128.504	IMR90scr-2-4				C20scr	62.8061
	91.635	205.161	130.97	99.6	80.938	59.923	68.114	53.557	75.658	106.232	98.541	96.045	112.785	109.819	81.401	119.644	68.36	97.565	93.829	98.483	70.369	99.516	88.996	112.023	99.572	146.077	97.336	85.062	76.488	123.766	83.906	56.97	160.004	92.853	130.961	111.18			114.214	IMR90scr-2-3				C20LINGO2KD	110.943
	118.01	92.45	130.036	100.621	64.165	34.581	92.816	60.618	88.614	93.352	103.049	142.381	93.522	123.71	64.946	132.029	78.255	68.272	75.922	71.798	85.744	83.314	82.756	148.637	82.676	87.307	96.638	107.193	75.31	121.17	161.308	75.1	148.652	86.731	117.194	72.074			113.247	IMR90scr-2-2				C20LINGO2KD	118.349
	117.011	118.961	110.855	69.975	52.279	92.463	83.29	79.935	128.574	87.843	105.107	159.497	77.109	82.181	101.878	110.467	61.967	68.388	70.911	59.458	158.686	110.824	160.4	179.213	160.687	83.662	109.988	72.799	52.713	57.561	70.365	152.275	119.763	136.057	87.197	139.837			126.835	IMR90scr-2-1		120.7		C20LINGO2KD	99.8056
	136.511	135.183		80.533		28.638	84.467		69.886	57.302	57.885	102.949	100.805	134.012	67.704	75.087		126.3			76.747	120.601	148.793	76.871	72.257	124.779	81.526	67.177	110.067	76.485	76.303	74.869	104.591	144.97	146.365	70.094			111.88	IMR90scr-1-4
	254.648	147.662				91.195	73.381		99.275	89.354	97.332	106.358	99.87	124.215	113.884	153.017		82.664			119.778	105.632	100.454	158.361	112.844	125.954	100.42	66.054	80.265	75.222	65.446	70.812	104.933	119.558	104.514	82.958			116.64	IMR90scr-1-3
	120.253					68.357	98.951		94.063	105.876		92.47	109.242	98.333		336.171						91.727	125.866	132.672	115.218	84.252	84.167	50.235	95.035	63.271	125.464	91.663	99.535	106.345	80.442				155.703	IMR90scr-1-2
	122.688						68.062					215.482		95.663		69.661						77.551	155.266	79.541	107.001	78.577	184.799	77.959	75.881	64.388	59.257		100.714		82.261				132.181	IMR90scr-1-1		129.101
							48.212					104.057		82.255		116.275							117.3	154.082				77.376	83.159	79.037	73.755		175.321		102.734				81.4542	C20scr-3-4
							83.761									76.173							88.866	65.068					92.917	58.996			92.344		95.074				97.248	C20scr-3-3
							69.639									106.816							106.976							59.947			100.754		57.924				80.7189	C20scr-3-2
																							67.27							110.215			93.123		156.965				79.1554	C20scr-3-1		84.6441
																							95.87							92.778									77.2355	C20scr-2-4
																																							81.8684	C20scr-2-3
																																							77.6096	C20scr-2-2
																																							83.5305	C20scr-2-1		80.061
																																							63.3501	C20scr-1-4
																																							72.0769	C20scr-1-3
																																							59.0237	C20scr-1-2
																																							56.7735	C20scr-1-1		62.8061
																																							92.3266	C20LINGO2KD-3-4
																																							114.188	C20LINGO2KD-3-3
																																							118.611	C20LINGO2KD-3-2
																																							118.647	C20LINGO2KD-3-1		110.943
																																							135.318	C20LINGO2KD-2-4
																																							114.154	C20LINGO2KD-2-3
																																							104.447	C20LINGO2KD-2-2
																																							119.478	C20LINGO2KD-2-1		118.349
																																							123.763	C20LINGO2KD-1-4
																																							93.0901	C20LINGO2KD-1-3
																																							94.55	C20LINGO2KD-1-2
																																							87.8193	C20LINGO2KD-1-1		99.8056
Fig. 5h	2-ΔΔCt BAX				2-ΔΔCt CDKN1A				2-ΔΔCt ITPR1				2-ΔΔCt TNFRSF10B				2-ΔΔCt GADD45A				2-ΔΔCt CAMK2D				2-ΔΔCt SQSTM1				2-ΔΔCt MDM2
	Ctrl-Non-target shRNA	AD-Non-target shRNA	AD-Lingo2KD		Ctrl-Non-target shRNA	AD-Non-target shRNA	AD-Lingo2KD		Ctrl-Non-target shRNA	AD-Non-target shRNA	AD-Lingo2KD		Ctrl-Non-target shRNA	AD-Non-target shRNA	AD-Lingo2KD		Ctrl-Non-target shRNA	AD-Non-target shRNA	AD-Lingo2KD		Ctrl-Non-target shRNA	AD-Non-target shRNA	AD-Lingo2KD		Ctrl-Non-target shRNA	AD-Non-target shRNA	AD-Lingo2KD		Ctrl-Non-target shRNA	AD-Non-target shRNA	AD-Lingo2KD
	0.9107	2.3511	1.4051		0.6905	198.871	34.7184		0.997	1.4385	0.5577		0.6906	3.7081	2.1188		0.8182	2.2096	0.787		0.6741	2.0381	1.0004		0.6349	3.21	1.3742		0.5003	2.1323	0.7986
	0.6041	4.3647	0.7325		0.7582	244.573	56.4538		0.5265	3.1576	0.5179		1.8739	5.1841	2.211		1.7327	4.4199	1.311		1.8019	3.1742	1.6323		1.9359	4.7293	2.2077		0.9434	2.7019	1.6964
	1.8176	2.4931	2.0712		1.9101	155.891	40.2782		1.905	2.5546	0.9737		0.7727	3.5997	1.179		0.7054	4.4942	0.7822		0.8233	2.2423	0.8386		0.8136	3.7503	0.7934		2.1186	2.7962	1.5698
	0.7794	1.8437	1.3867		1.2929	55.2226	18.8595		0.7711	1.3291	0.2949		0.7805	2.7898	1.1925		0.6539	2.3842	0.6089		0.8447	1.8053	1.3354		0.8547	3.4096	1.1221		1.2401	2.5163	1.266
	0.9438	2.5134	2.0225		1.1215	32.4891	10.9297		1.0152	1.7659	0.6045		1.0329	3.3701	2.2014		1.0266	2.9654	1.094		1.1081	2.3936	2.3164		1.2472	4.8932	1.8731		1.0215	1.3024	0.8936
	1.0643	1.8148	1.7136		0.9949	63.6053	26.3119		0.9087	1.7361	0.7763		1.0355	2.2605	2.2976		1.2121	2.0002	1.5118		0.9831	1.9318	2.1307		0.8907	2.3378	2.3127		1.0467	2.2899	1.171
	1.2775	2.8722	1.7336		0.6932	45.4363	28.2958		1.4057	1.6413	0.9904		1.1979	3.0902	2.5271		1.229	2.944	1.4558		1.0868	2.3989	1.9543		1.0532	2.7772	2.4996		0.7542	1.4908	0.9947
										NT: Non-target shRNA	LKD: lingo2kd
Fig. 5i
gel1	p-ERK intensity	total ERK	Actin		p-ERK/total ERK normalized intensity
Ctrl-NT	1245.55	11405.4	2517.8		Ctrl-Non-target shRNA	AD-Non-target shRNA	AD-Lingo2KD
AD-NT	3384.85	11397.3	3224.41		0.382288	2.94595	0.709193
AD-KD	1528.72	11495.2	5927.15		0.690783	4.5585	1.06904
Ctrl-NT	1508.87	11456	3943.6		1.92693	2.19905	1.82717
AD-NT	4585.57	11192.6	3915.35		1.62259	2.57111	1.53631
AD-KD	2035.81	12705.1	6830.58		0.521529	0.838527	0.596099
Ctrl-NT	3210.52	13652.6	3005.61		0.921554	1.37536	0.631638
AD-NT	3833.44	14530.2	4551.86		0.934326	0.908707	0.297377
AD-KD	3295.8	14368.5	6764.63
					total ERK/Actin normalized intensity
background	925.99	6033.26	737.573		Ctrl-Non-target shRNA	AD-Non-target shRNA	AD-Lingo2KD
					1.12201	0.801998	0.391328
gel2	5116.54	12510.7	3405.4		0.628897	0.603669	0.407136
Ctrl-NT	11525.1	15478.7	6687.15		1.24909	0.828282	0.514213
AD-NT	7570.15	15928	7796.26		0.900743	0.631581	0.561279
AD-KD	2909.17	15163.1	4865.22		0.876938	0.94833	0.733305
Ctrl-NT	5157.72	17451.1	5663.91		1.19153	0.98852	0.618735
AD-NT	3631.49	16555.3	6539.52		1.03079	0.853689	0.573775
AD-KD	5736.48	17768.7	4786.44
Ctrl-NT	9251	19326.6	6335.53
AD-NT	4365.14	18309.9	8910.2
AD-KD	6710.64	19667	6258.66
Ctrl-NT	6799.96	20207.2	7688.65
AD-NT	2461.72	18122.1	9398.13
AD-KD
	822.258	7329.9	765.635

## Sheet: Supp. Fig. 1
Supp. Fig. 1b	gel1												APP/Actin			AT8/HT7			pTAU356/HT7			HT7/Actin
	beta APP mean intensity			AT8 mean intensity		pTau356 mean intensity		HT7 mean intensity		Actin mean intensity			Ctrl (iso)	AD		Ctrl (iso)	AD		Ctrl (iso)	AD		Ctrl (iso)	AD
	Ctrl for clone1 1	22236.1		8506.22		1303.04		4120.73		2492.36		clone1	4.1797	3.46239		0.761966	0.903563		0.08809	0.05643		1.86584	4.25518
	Ctrl for clone1 2	23369.8		10906.3		1473.16		8496.86		2490.54			4.83734	3.3957		0.639306	1.26161		0.059817	0.058689		4.38943	2.72602
	Ctrl for clone1 3	22189.5		11147.7		1627.57		9993.51		2316.83			4.61966	4.35032		0.56081	0.788269		0.066936	0.053417		5.836	5.8139
	AD clone1 1	20346.2		12001		1390.01		7480.52		2306.44
	AD clone1 2	20545.2		11678		1279.95		5351.09		2395.51		clone2	4.41515	4.07637		0.648918	0.623062		0.048329	0.029693		6.20698	5.71169
	AD clone1 3	21332.8		12734.1		1471.37		9376.11		2216.57			5.90161	3.95307		0.581868	0.863262		0.047421	0.031056		10.246	6.43494
	Ctrl for clone2 1	19655.8		10306.6		1335.53		7459.82		1815.28			2.61793	2.59428		1.10587	0.970678		0.046763	0.0467		1.74078	2.39227
	Ctrl for clone2 2	21204.6		12329.6		1530.39		11694.9		1810.7
	Ctrl for clone2 3	18449.2		8591.16		1125.53		3189.51		2082.22
	AD clone2 1	18138.3		8798.03		1149.11		5311.72		1531.13
	AD clone2 2	17120.2		9051		1125.95		4371.44		1297.79
	AD clone2 3	17289.6		8108.26		1117.18		3013.78		1647.35
	background intensity	14974.9		6036.35		1017.5		879.286		755.101
													AT180/HT7			pTau217/HT7
	gel2	AT180 mean intensity		pTau217 mean intensity		HT7 mean intensity		Actin mean intensity					Ctrl (iso)	AD		Ctrl (iso)	AD
	Ctrl for clone1 1	3443.03		2174.34		1470.1		1402.02				clone1	0.73545	1.51155		0.361154	0.738425
	Ctrl for clone1 2	5247.84		2571.97		3238.45		1468.82					0.94129	3.31004		0.262773	1.50322
	Ctrl for clone1 3	5602.01		3104.19		4113.17		1511.02					0.800159	0.997841		0.353724	1.14879
	AD clone1 1	5488.88		3172.5		2473.67		1762.08
	AD clone1 2	5390.9		3040.43		1528.5		1797.92				clone2	0.653739	0.677777		1.5406	2.12377
	AD clone1 3	4642.13		3885.72		2492.58		1830.91					1.00797	1.11715		1.55934	1.89535
	Ctrl for clone2 1	3694.47		3701.88		1939.9		1690.09					0.685975	0.867261		4.61433	0.996879
	Ctrl for clone2 2	4479.69		4307.31		2314.31		1842.04
	Ctrl for clone2 3	3165.51		3432.81		1114.68		1997.62
	AD clone2 1	3500.88		3679.94		1613.43		1959.25
	AD clone2 2	3927.31		3600.16		1670.74		2000.13
	AD clone2 3	3844.09		2965.32		1828.96		1732.21
		2941.83		1928.21		788.613		844.737

## Sheet: Supp. Fig. 2
Supp. Fig. 2b
GFAP+ immunoreactivity				GFAP+ immunoreactivity
at graft-host interface (AU)				within grafts (AU)
Ctrl (iso)	AD clone1	AD clone2		Ctrl (iso)	AD clone1	AD clone2
251.568	420.681	612.667		89.4436	353.359	825.014
371.894	384.588	290.997		396.812	325.939	598.759
246.239	137.576	293.787		135.758	212.411	476.976
265.06	88.7343	286.163		142.265	97.4341	194.122
144.944	323.671			133.621	226.091
298.327				271.103
155.059				156.474
166.854				195.586
Iba1+ microglia at				Iba1+ microglia
graft-host interface per mm2				within grafts per mm2
Ctrl (iso)	AD clone1	AD clone2		Ctrl (iso)	AD clone1	AD clone2
282.365	283.435	559.179		113.328	165.332	411.572
355.854	297.421	253.719		345.421	189.946	250.217
304.918	193.931	224.882		134.308	173.465	234.87
196.595	135.563	154.82		128.385	188.88	104.923
210.804	184.176			240.864	115.413
191.506				240.315
240.758				184.188
232.237				274.388
% SPP1+ / Iba1+ microglia at				% SPP1+ / Iba1+ microglia
graft-host interface				within grafts
Ctrl (iso)	AD clone1	AD clone2		Ctrl (iso)	AD clone1	AD clone2
19.5953	24.9048	13.9165		12.0545	17.3701	22.0997
30.1002	36.6331	31.4491		29.6254	25.8087	30.3561
18.2556	24.3651	24.1835		21.159	28.0886	24.0301
30.9518	31.4484	40.8838		26.105	28.5392	34.3074
21.1262	28.2374			51.4286	21.2672
24.7899				43.2471
40				42.4355
19.6295				50.4718

## Sheet: Supp. Fig. 3
Supp. Fig. 3e
	GABRA2			PCDH11X			KHDRBS2			PLCXD3
	RNA Fold change			RNA Fold change			RNA Fold change			RNA Fold change
	Ctrl	AD		Ctrl	AD		Ctrl	AD		Ctrl	AD
clone1	1.47717	0.471189		1.42691	0.293625		0.671378	312.776		1.15422	0.539542
	0.676972	0.271736		0.700817	0.257438		1.48947	372.885		0.866387	0.637081
	1.33132	0.751133		1.28739	0.776765		0.087166	11.4724		0.935901	1.06849
clone2	1.0384	11.7785		1.19565	5.91648		1.50182	3.37482		1.31233	5.93673
	0.963018	14.0505		0.836368	6.33529		0.665858	1.90732		0.762005	10.5921
	3.28586	27.6735		0.940804	4.08189		1.19232	2.27345		1.90905	11.4474
	0.304334	1.75896		1.06292	3.75995		0.838703	1.07162		0.52382	3.77496

## Sheet: Supp. Fig.5
Supp Fig. 5b	Ctrl	AD		Supp Fig. 5c	Ctrl	APPV717I		Supp Fig. 5e	Ctrl	APPV717I
	0.465948	0.436415			217756	150064			11.8299	22.2628
	0.729429	0.290995			426850	62809.2			13.338	23.7334
	1.02	0.325971			501067	179900			8.56593	24.1589
	1.003	0.508391			523549	240705			1.05541	15.4
Supp Fig. 5k	Ctrl	APPV717I		Supp Fig. 5l	Ctrl	APPV717I		Supp Fig. 5m	Ctrl	APPV717I
	1.0375	0.443063			0.778088	0.203672			0.706502	0.495356
	1.0136	0.303905			1.213	0.447032			1.13808	0.713313
	0.8313	0.206909			0.999346	0.231715			1.36037	0.442724
	1.1177	0.244684			1.00957	0.227437			0.795046	0.578328
Supp Fig. 5n	Ctrl	APPV717I		Supp Fig. 5o	Ctrl	APPV717I		Supp Fig. 5p	Ctrl	APPV717I
	1.2979	0.528548			0.578618	0.304385			1.04459	0.526362
	1.1145	0.541599			1.05883	0.388733			1.41409	0.387509
	0.7674	0.572268			1.46162	0.29644			1.08235	0.216703
	0.8202	0.515498			0.900932	0.368971			0.458969	0.402033

## Sheet: Supp. Fig.6
Supp. Fig. 6a		Ctrl-Non-target shRNA	AD-Non-target shRNA	AD-RBFOX1KD
		1	17.4971	8.41395
	diff 1	neurite length um			diff 2	neurite length um			diff 3	neurite length um				average
Supp. Fig. 6c	Ctrl-Non-target shRNA	AD-Non-target shRNA	AD-RBFOX1KD		Ctrl-Non-target shRNA	AD-Non-target shRNA	AD-RBFOX1KD		Ctrl-Non-target shRNA	AD-Non-target shRNA	AD-RBFOX1KD			Ctrl-Non-target shRNA	AD-Non-target shRNA	AD-RBFOX1kd
	261.459	109.135	108.743		230.283	248.765	141.433		149.154	86.092	227.042		diff 1	224.551	144.364	150.698
	268.918	66.503	189.263		110.361	172.567	100.969		129.975	70.813	116.668		diff 2	220.728	152.231	144.997
	276.18	112.558	262.351		165.517	228.23	87.113		158.006	80.916	84.465		diff 3	223.736	145.423	157.324
	166.006	146.745	241.969		515.142	176.279	167.064		132.294	151.685	139.37
	183.198	166.404	107.076		308.721	181.932	231.136		385.342	165.667	119.226
	125.067	197.804	156.393		288.393	128.344	96.064		164.09	112.685	135.168
	427.644	126.791	101.999		155.744	121.477	135.73		128.724	151.986	205.279
	134.926	150.763	139.821		220.439	137.413	152.184		313.161	108.71	107.193
	276.833	95.696	98.258		344.071	163.771	128.647		208.854	222.863	158.099
	215.167	177.038	146.269		478.745	133.339	205.51		231.713	242.508	224.112
	245.368	130.734	134.867		106.396	176.59	157.025		267.05	126.072	132.385
	136.92	109.894	102.892		143.388	212.742	120.016		324.847	124.83	145.677
	180.312	171.81	120.452		314.264	112.048	158.964		236.047	229.977	161.928
	237.348	117.352	138.951		135.636	218.725	116.053		185.483	71.606	171.818
	200.307	125.074	138.033		165.163	179.427	136.51		271.88	135.794	191.899
	238.42	178.816	110.56		267.255	128.838	127.676		185.099	115.144	142.136
	220.146	275.849	216.626		280.128	149.592	138.719		295.146	158.236	161.204
	126.342	72.044	171.575		243.18	185.596	153.345		189.358	182.187	154.409
	252.89	113.466	173.677		162.156	94.709	207.592		233.952	152.284	159.739
	355.029	160.828	143.682		141.407	104.135	141.563		232.714	126.575	167.609
	303.718	210.071	161.207		135.89	114.071	141.621		166.558	93.911	248.958
	198.292	210.484			187.637	115.149			299.337	89.565	168.818
	169.204	162.018			118.977	129.195			317.297	167.523	176.627
	196.273	167.348			176.903	179.294			273.268	153.605	142.404
	103.518	114.915			233.887	73.938			236.983	85.302	203.578
	192.526	194.27			216.963	151.727			243.87	114.184	192.065
	332.522	88.226			227.05	120.234			252.977	246.774	127.501
	262.894	134.683			106.689	181.973			160.363	206.496	100.854
		82.76				141.119			183.746	160.246	113.367
		97.455				105.695			154.798	85.723	97.197
		147.524								128.443	94.536
		206.186								227.631	263.051
		133.283								117.649
		174.653								250.717
		123.545
Supp. Fig. 6f-g	Aβ42/protein concentration			Aβ40/protein concentration
	AD-Non-target shRNA	AD-RBFOX1kd		AD-Non-target shRNA	AD-RBFOX1kd
	1.14	0.99		2.4	2.02
	1.07	1.33		1.21	1.43
	0.71	1.01		1.26	1.76
Supp. Fig. 6d-e	gel 1	PHF1 intensity	HT7 inensity	Actin intensity	PHF1/HT7
	Ctrl-Non-target shRNA	5783.97	5159.97	3532.74	Normalized intensity
	AD-Non-target shRNA	7802.61	6410.68	4069.55	Ctrl-Non-target shRNA	AD-Non-target shRNA	AD-RBFOX1KD
	other samples	8975.12	6150.68	3748.16	0.828799	0.926992	0.986536
	other samples	6658.78	8755.9	3639.31	1.1712	0.398044	0.830678
	AD-RBFOX1KD	7580.4	6785.87	3819.36	1	2.23164	0.416101
	Ctrl-Non-target shRNA	8105.93	5568.13	3329.52
	AD-RBFOX1KD	4392.48	6330.97	3091.22	HT7/Actin
	AD-Non-target shRNA	4004.7	5817	2873.45	normalized intensity
	other samples	5192.51	7366.7	2982.05	Ctrl-Non-target shRNA	AD-Non-target shRNA	AD-RBFOX1KD
	other samples	4859.36	7305.05	3449.95	0.912849	1.03245	1.99789
	Ctrl-Non-target shRNA	4393.69	1860.94	2893.58	1.08715	1.38	1.19553
	AD-Non-target shRNA	6991.12	3224.83	3790.58	1	0.404025	1.40896
	other samples	6170.56	3694.56	2346.1
	background	3181.85	1431.24	562.378
	gel 2
	Ctrl-Non-target shRNA	7341.38	1626.04	2556.92
	other samples	13939.3	5334.4	3064.77
	AD-RBFOX1KD	13909.1	2187.16	3163.06
	background	3181.85	1278.42	591.87
									NT:Non-target shRNA
									RKD: RBFOX1KD

## Sheet: Supp. Fig. 7
Supp. Fig. 7b	neurite length um
diff 1	Ctrl-Non-target shRNA	AD-Non-target shRNA	AD-Lingo2KD	diff 2	Ctrl-Non-target shRNA	AD-Non-target shRNA	AD-Lingo2KD	diff 3	Ctrl-Non-target shRNA	AD-Non-target shRNA	AD-Lingo2KD	diff 4	Ctrl-Non-target shRNA	AD-Non-target shRNA	AD-Lingo2KD	diff 5	Ctrl-Non-target shRNA	AD-Non-target shRNA	AD-Lingo2KD	diff 6	Ctrl-Non-target shRNA	AD-Non-target shRNA	AD-Lingo2KD
	424.701	176.089	231.753		208.948	96.602	313.362		225.195	154.809	203.975		238.67	159.206	226.056		162.141	172.691	281.97		170.074	142.638	372.999
	209.667	119.781	145.045		320.93	136.33	354.842		214.029	83.031	273.725		375.207	123.536	228.477		213.893	96.1	180.017		152.278	229.56	162.458				averaged neurite length
	294.165	100.819	123.955		205.835	224.438	107.455		218.029	160.288	483.023		247.722	101.427	202.964		332.858	100.147	162.514		254.218	136.068	361.838				Ctrl-Non-target shRNA	AD-Non-target shRNA	AD-Lingo2KD
	173.336	68.284	121.566		188.52	77.107	277.047		185.372	110.935	279.432		210.412	237.986	290.436		273.481	226.883	245.717		243.999	108.634	339.378				241.781	178.276	219.76
	486.608	112.79	113.448		124.879	152.459	196.468		266.507	231.099	159.372		168.763	170.052	208.198		317.337	142.127	397.214		181.742	185.687	170.783				246.852	174.582	218.234
	440.461	91.923	275.772		240.065	83.223	131.993		215.76	77.243	222.773		295.23	154.356	377.88		174.048	168.427	139.605		290.827	106.941	160.674				229.627	160.759	209.253
	175.083	88.807	105.158		169.912	63.313	236.775		179.895	130.48	150.282		210.039	114.366	90.587		282.75	147.54	161.364		355.588	113.272	156.115				224.049	130.289	185.919
	87.324	82.731	191.63		281.509	166.151	209.004		244.78	267.362	223.413		161.908	189.616	138.667		233.455	137.69	296.721		363.948	121.75	179.838				209.758	141.292	207.368
	181.747	139.174	219.79		199.822	145.026	113.673		358.325	143.336	167.25		188.109	124.317	338.555		209.744	131.876	211.759		263.079	175.891	144.393				219.354	168.751	219.605
	575.474	348.958	136.029		250.486	110.963	373.444		195.439	146.589	233.016		197.047	273.852	147.403		281.633	154.47	292.747		205.314	150.048	160.278
	97.325	36.596	129.93		289.425	94.24	174.862		198.95	119.763	203.223		233.715	219.483	176.57		147.723	176.165	158.886		191.464	202.123	170.977
	129.706	80.614	324.715		122.339	142.267	104.995		191.29	196.333	240.619		228.918	176.504	276.9		208.738	197.826	181.528		183.065	115.387	267.374
	200.674	158.37	181.123		178.979	252.934	184.825		252.442	191.864	286.755		377.532	175.606	237.494		256.489	145.635	286.392		309.703	103.57	281.735
	186.817	74.956	164.939		281.162	125.694	201.515		227.727	169.281	143.11		214.189	341.922	143.665		464.557	101.146	245.54		193.293	128.762	179.998
	145.219	153.417	171.296		300.546	258.486	130.254		206.449	255.688	107.721		165.068	219.054	206.873		182.349	198.732	290.358		262.421	102.792	343.63
	194.199	103.67	210.171		210.34	113.001			199.343	186.425	167.618		162.394	128.845	397.672		209.743	222.356	159.519		282.427	289.21	163.065
	214.214	277.94	114.366		174.531	159.722			233.212	176.323	154.882		287.705	122.624	403.011		313.072	254.359	182.864		146.581	122.078	181.918
	169.437		162.198		220.499				198.859	177.305	178.16		233.925	154.858	156.586		283.909	147.421	142.227		264.052	99.829	259.797
	224.528		123.488		90.639				205.718	228.112	150.755		378.301	184.626	331.393		406.858	194.391	263.226		214.596	152.662	153.415
	197.601		107.961		314.428				255.065		181.905		264.362	122.31	148.224		232.35	225.44	218.513		160.536	280.823	156.778
	156.152		193.246		98.71				253.101		400.692		189.119	189.946	148.119		192.183	121.883	183.144		140.284	215.876	241.461
	95.62		207.607		142.165				143.922				224.332	135.089	248.878		348.748	169.523	206.996		249.855	139.63	194.14
	93.066		203.899						178.323				285.883	177.67	171.838		124.23	216.1	316.5		214.209	157.4	343.171
			324.682						216.768				229.284	179.959	127.273		454.18	226.737	205.311		117.239	189.239	122.457
			235.749										276.686	235.275	206.041		241.738	218.803	158.367		305.349	218.509	276.467
			360.648											209.344	343.211		274.538	224.158	249.562		250.954	197.923	316.863
			185.594											191.619	196.128		150.275	195.19	259.849		244.344	154.195	174.145
			199.235												134.663		295.121	157.262	166.748		218.123		161.717
			124.849												168.361		175.021	167.041	215.043				142.596
			187.717												120.684		179.465	177.345	210.163				233.392
																	248.062	217.259	167.191				143.639
																	246.124	180.402	153.051				174.78
																	168.401	148.071	240.429				123.281
																	107.759		321.387				134.436
																			272.221				144.559
																			203.533				124.974
																			116.18				188.449
																			238.593				343.643
																			143.479
																			202.947
Supp. Fig. 7e-g		Aβ42/protein concentration			Aβ40/protein concentration			Aβ42/40 Ratio
		AD-Non-target shRNA	AD-Lingo2KD		AD-Non-target shRNA	AD-Lingo2KD		AD-Non-target shRNA	AD-Lingo2KD
		0.395799	0.576855		2.54323	3.62997		0.155628	0.158915
		0.510437	0.623795		3.15644	3.21218		0.161713	0.194197
		0.390996	0.856751		2.99938	4.58965		0.130359	0.18667
		0.430719	1.21619		3.29372	2.63531		0.13077	0.461499
Supp. Fig. 7h-i
gel1	PHF1 intensity	HT7 intensity	Actin intensity		PHF1/HT7
Ctrl-Non-target shRNA	3170.78	15300.8	2517.8		normalized intensity
AD-Non-target shRNA	4653.51	15424.8	3224.41		Ctrl-Non-target shRNA	AD-Non-target shRNA	AD-Lingo2KD
AD-lingo2kd	5398.64	17223.9	5927.15		0.903194	2.11508	1.70258
Ctrl-Non-target shRNA	3640.32	15297.8	3943.6		1.3178	0.975527	0.864733
AD-Non-target shRNA	4176.76	17650.5	3915.35		0.779006	0.944295	1.08528
AD-lingo2kd	4732.19	19906.7	6830.58		0.206094	2.18374	3.156
Ctrl-Non-target shRNA	4258.03	19213.5	3005.61		1.8651	1.93682	2.63775
AD-Non-target shRNA	5455.07	21180.6	4551.86		1.22835	1.30467	1.58431
AD-lingo2kd	6958.31	23487.5	6764.63		0.700452	1.18994	2.51374
background	2144.53	12481.3	737.573
gel2					HT7/Actin
Ctrl-Non-target shRNA	3738.66	20078.5	3405.4		normalized intensity
AD-Non-target shRNA	6370.4	20716.4	6687.15		Ctrl-Non-target shRNA	AD-Non-target shRNA	AD-Lingo2KD
AD-lingo2kd	9527.36	23100.1	7796.26		0.874922	0.653869	0.504849
Ctrl-Non-target shRNA	5884.83	20572.9	4865.22		0.485313	0.898624	0.67323
AD-Non-target shRNA	8374.72	25529.6	5663.91		1.63976	1.25993	1.00881
AD-lingo2kd	11659.7	27838	6539.52		0.839056	0.425656	0.520953
Ctrl-Non-target shRNA	6674.16	25797.9	4786.44		0.598058	0.98539	1.02751
AD-Non-target shRNA	7539.35	27847.6	6335.53		1.2324	1.06596	0.979101
AD-lingo2kd	10087.6	32099.1	8910.2		1.33048	1.37489	1.10663
Ctrl-Non-target shRNA	6169.66	30709.1	6258.66
AD-Non-target shRNA	9405.92	35321.7	7688.65
AD-lingo2kd	16020.8	35393.9	9398.13
background	3500.66								NT:Non-target shRNA
									LKD:LINGO2KD
