# Supplementary material for: Xenografted human iPSC-derived neurons with the familial Alzheimer’s disease APPV717I mutation reveal dysregulated transcriptome signatures linked to synaptic function and implicate LINGO2 as a disease signaling mediator
Source: Acta Neuropathol. 2024 Jun 25;147(1):107. doi: 10.1007/s00401-024-02755-5 (PMC11199265; doi:10.1007/s00401-024-02755-5)
Supplement: Supplementary file 4 — Supplementary file4 (XlSX 4045 kb) [file 401_2024_2755_MOESM4_ESM.xlsx]

## Sheet: Fig. 1f in vitro DEG table
	baseMean	log2FoldChange	lfcSE	stat	pvalue	padj
Z83844.1	47.3206	20.4462	3.90881	5.23082	1.68764e-07	1.8022e-06
ALPG	175.817	9.55488	1.2397	7.70742	1.28382e-14	4.0143e-13
SVIL-AS1	74.1291	-9.39487	1.21772	-7.71514	1.20849e-14	3.79874e-13
CHCHD2	1077.09	-9.04472	0.388283	-23.2941	5.0849e-120	3.02094e-116
REN	195.797	-8.9198	0.800114	-11.1482	7.31008e-29	8.9238e-27
CES1	24.9924	-8.8058	1.29712	-6.78871	1.13139e-11	2.38073e-10
ANKRD1	83.5863	-8.67181	1.09292	-7.93452	2.11306e-15	7.25645e-14
CNTN6	34.4308	8.62911	1.25081	6.8988	5.24452e-12	1.13164e-10
LRRC61	53.0046	8.56974	1.22044	7.02182	2.18993e-12	4.97213e-11
RBFOX1	1172.16	8.3394	0.438104	19.0352	8.71626e-81	2.58917e-77
CRYGD	21.4152	8.17918	1.31475	6.2211	4.9369e-10	8.22341e-09
NRG3	267.957	8.02651	0.667536	12.0241	2.65473e-33	4.54954e-31
HS3ST4	64.6158	8.0059	1.21185	6.60636	3.93874e-11	7.62216e-10
DBX1	783.104	-7.92292	0.783803	-10.1083	5.07565e-24	4.02059e-22
GPR26	21.8647	7.89254	1.27228	6.20347	5.52316e-10	9.10631e-09
IRX1	90.2733	7.78193	1.06534	7.30464	2.78009e-13	7.13971e-12
AJAP1	143.461	7.7309	0.76974	10.0435	9.80961e-24	7.50372e-22
AC010422.6	18.8929	7.72249	1.96271	3.9346	8.33356e-05	0.000511464
POU3F4	688.622	7.68694	0.441145	17.425	5.33167e-68	1.05585e-64
IRX2	159.108	7.68231	0.862847	8.90344	5.4143e-19	2.68799e-17
SHISA6	294.29	7.62955	0.632561	12.0614	1.68962e-33	2.9816e-31
HMSD	10.994	-7.60685	1.37815	-5.5196	3.39767e-08	4.16198e-07
CENPVL3	11.1543	-7.60589	1.34942	-5.63643	1.7361e-08	2.22905e-07
GABRA3	744.183	7.58146	0.397832	19.0569	5.75647e-81	2.05195e-77
LRRIQ3	54.5313	7.55908	1.22985	6.14636	7.92816e-10	1.27645e-08
EDA2R	155.468	7.52917	0.77694	9.69081	3.29915e-22	2.2529e-20
C5orf38	26.4696	7.48254	1.26488	5.9156	3.30662e-09	4.76426e-08
AL592183.1	18.45	-7.39407	1.28629	-5.74837	9.01059e-09	1.20387e-07
KHDRBS2	175.135	7.38764	0.748045	9.87592	5.29423e-23	3.86717e-21
PNOC	40.4573	7.37297	1.26397	5.83318	5.43795e-09	7.56602e-08
ZBED6CL	13.3098	7.33849	1.30705	5.61457	1.97055e-08	2.50329e-07
ZNF502	69.6147	7.18996	1.06231	6.76825	1.30346e-11	2.72352e-10
NKX1-2	318.646	7.17728	0.591034	12.1436	6.20371e-34	1.15176e-31
CSMD2	113.595	7.1552	0.726285	9.85178	6.73373e-23	4.89657e-21
ZNF558	142.573	-7.11589	0.523509	-13.5927	4.42711e-42	1.83498e-39
CNTN4	80.5758	7.02507	0.878778	7.99413	1.30489e-15	4.58718e-14
ZNF671	26.4305	-6.9984	1.10871	-6.3122	2.75091e-10	4.78336e-09
ZNF582	28.0548	-6.9825	1.10702	-6.3075	2.83578e-10	4.92133e-09
MAMDC2	25.2872	-6.92057	1.12513	-6.15089	7.70498e-10	1.24347e-08
ZRSR2P1	10.0296	-6.9104	1.50885	-4.5799	4.65199e-06	3.76532e-05
CHL1	1058.97	6.90114	0.852379	8.09633	5.6641e-16	2.06444e-14
FPGT	194.674	6.88078	0.596326	11.5386	8.42561e-31	1.17088e-28
AC243948.1	7.03817	-6.85695	1.53692	-4.46148	8.13937e-06	6.2101e-05
SLITRK2	681.348	6.85008	0.425498	16.099	2.59378e-58	2.56827e-55
ZNF154	65.2645	-6.68464	0.703287	-9.50485	2.00342e-21	1.25729e-19
COL1A1	203.901	-6.68127	0.437294	-15.2787	1.06114e-52	8.22292e-50
ZNF594	114.519	6.64448	0.687766	9.66096	4.41702e-22	2.97074e-20
DNAH9	54.1971	6.6198	1.06117	6.23823	4.4255e-10	7.43409e-09
MUC19	11.7695	6.58817	1.35678	4.85574	1.19938e-06	1.0968e-05
LINC02210-CRHR1	5.83328	6.57137	1.62963	4.03243	5.52032e-05	0.000352269
TSPEAR	15.4048	6.5561	1.34341	4.88018	1.05986e-06	9.7977e-06
NKX2-2	210.192	6.499	0.818168	7.94336	1.96777e-15	6.79682e-14
MAF	110.585	6.48467	0.589981	10.9913	4.20694e-28	4.68627e-26
TCTEX1D1	5.12169	-6.44317	1.58851	-4.05612	4.98944e-05	0.0003229
CDKN1A	1334.92	6.41694	0.251122	25.5531	5.07021e-144	4.51832e-140
POMC	17.6402	-6.40661	1.21848	-5.25786	1.45744e-07	1.57239e-06
SLC6A11	242.111	6.39375	0.622915	10.2642	1.02122e-24	8.62619e-23
NGF	6.70943	6.37036	1.3969	4.56036	5.10668e-06	4.08512e-05
CYP7B1	193.842	6.36995	0.447614	14.2309	5.89388e-46	2.91796e-43
TSPYL5	8.9841	-6.35113	1.40105	-4.53312	5.81179e-06	4.5874e-05
DLX1	74.1261	6.28872	1.24029	5.07038	3.97021e-07	3.96199e-06
AL138752.2	5.60851	-6.26232	3.91366	-1.60012	0.109572	0.228788
PWWP3B	11.7843	6.2559	1.31652	4.75183	2.01586e-06	1.77689e-05
SPATA18	130.76	6.24058	0.57235	10.9034	1.11e-27	1.17062e-25
LCN9	17.2827	6.23775	1.3908	4.48501	7.29122e-06	5.61588e-05
ACTG2	46.5489	-6.23383	0.690215	-9.03173	1.68978e-19	8.88407e-18
GUCA1A	8.22465	-6.1998	1.39928	-4.4307	9.39274e-06	7.05731e-05
ZNF501	59.3051	6.19515	0.892817	6.93888	3.95232e-12	8.65674e-11
SSXP10	25.6945	6.18594	1.37573	4.49648	6.90861e-06	5.36992e-05
FP565260.2	4.07368	-6.18524	3.91404	-1.58027	0.114045	0.23583
CXCL6	4.56833	-6.14682	1.55652	-3.94908	7.84529e-05	0.0004845
TRIM34	15.2139	-6.06786	1.15703	-5.24434	1.56845e-07	1.68764e-06
CSAG3	56.3175	6.04605	1.11056	5.44413	5.20588e-08	6.14466e-07
DDX11L9	3.74009	-6.01362	1.65973	-3.62325	0.000290927	0.00154183
CRYBA2	22.8787	6.00466	1.31646	4.56122	5.08573e-06	4.07018e-05
ZIC1	27.0851	-5.98569	0.866796	-6.90554	5.00117e-12	1.08175e-10
PCARE	7.41868	-5.97586	1.41606	-4.22007	2.44222e-05	0.00016888
ANXA2	627.589	-5.94695	0.212789	-27.9476	7.04053e-172	1.25483e-167
AC010616.2	3.71503	5.92164	3.91403	1.51293	0.130298	0.260975
PCDHB5	136.32	5.90908	0.443064	13.3369	1.41293e-40	5.47449e-38
OR51Q1	4.45121	5.8965	1.51288	3.89754	9.71767e-05	0.00058751
GRM7	67.3391	5.89256	0.656663	8.97349	2.87258e-19	1.45037e-17
EN1	236.477	5.89038	0.377568	15.6009	7.18248e-55	6.40067e-52
AL669918.1	4.79019	-5.88115	1.63075	-3.6064	0.000310469	0.00163664
PRSS3	3.2602	-5.86258	1.76278	-3.32577	0.000881762	0.00407946
DNAJA4	6.57456	-5.8615	1.48825	-3.93852	8.19862e-05	0.000504049
GXYLT1P3	7.02368	5.85429	1.67232	3.50071	0.000464018	0.00232635
RPL39L	208.759	5.85287	0.479007	12.2188	2.46805e-34	4.88757e-32
TAL1	112.642	5.84134	0.639068	9.14041	6.22172e-20	3.38079e-18
MRGPRF	7.23532	-5.82986	1.40669	-4.14437	3.40754e-05	0.000228748
SDC4	67.78	-5.82391	0.519336	-11.2142	3.47489e-29	4.39241e-27
FEV	303.155	5.8195	0.707841	8.22148	2.01009e-16	7.6715e-15
OR51J1	4.16748	5.81575	1.5572	3.73474	0.000187907	0.00104561
AC139677.1	5.60026	5.81207	1.69004	3.43901	0.000583852	0.00285096
SLC6A1	862.239	5.73614	0.308392	18.6001	3.20494e-77	8.16023e-74
DPYS	6.0046	5.73334	1.4228	4.02962	5.58665e-05	0.000356246
IL17B	5.88087	-5.70263	1.46696	-3.88737	0.000101336	0.000608442
AL355315.1	2.87518	-5.68346	1.87818	-3.02605	0.00247769	0.0100272
PAGE5	25.4775	5.65928	1.26921	4.45891	8.23793e-06	6.27992e-05
GPR6	6.52355	5.64985	1.46675	3.85196	0.000117175	0.000691757
CDC42EP5	16.1205	-5.63958	1.0288	-5.48172	4.21199e-08	5.06547e-07
GOLGA8O	3.41978	-5.62564	3.91748	-1.43603	0.150993	0.29128
EIF4EP2	2.93696	5.58491	3.91594	1.4262	0.153811	0.29543
RNA5SP202	2.84119	-5.52404	2.01784	-2.7376	0.00618899	0.0220569
HOXB9	9.83482	-5.51898	1.24167	-4.44481	8.79686e-06	6.6576e-05
ANG	4.89928	5.48428	1.6047	3.41764	0.000631669	0.00305349
AC005020.2	4.61752	5.47607	1.75293	3.12394	0.00178444	0.00755981
PTF1A	3.41155	-5.45733	1.62074	-3.36718	0.000759424	0.00357224
CR381653.2	15.5511	5.44269	1.32895	4.09548	4.21303e-05	0.000278107
PLP2	6.70087	-5.4376	1.42829	-3.80707	0.00014062	0.000815313
FDCSP	3.52133	5.42191	1.89045	2.86806	0.00412998	0.0155917
BMS1P11	6.87217	5.37763	2.96085	1.81624	0.0693329	0.159857
TCEAL2	13.4387	-5.36161	1.04311	-5.14004	2.74673e-07	2.80384e-06
PCSK9	2.2959	-5.35978	1.99428	-2.68758	0.00719722	0.0250882
PAGE2B	4.40779	5.33971	1.52706	3.49672	0.000471017	0.00235681
IGSF21	25.3846	5.33911	0.844748	6.32035	2.60965e-10	4.55106e-09
C5orf46	2.62775	-5.33777	1.69804	-3.1435	0.00166942	0.007149
CYBA	101.581	-5.33511	0.42964	-12.4176	2.09655e-35	4.72997e-33
MAGEA2	62.7709	5.33027	0.808092	6.59612	4.22062e-11	8.14113e-10
ARSI	2.46623	-5.31603	1.83115	-2.90311	0.00369473	0.0141524
OR7C2	2.43089	5.31068	1.97125	2.69407	0.00705861	0.0246665
CCDC155	52.7711	-5.29367	0.54265	-9.75522	1.75213e-22	1.23922e-20
OTOL1	14.0113	5.29258	1.33139	3.97523	7.03123e-05	0.000439402
AC022415.2	39.7307	-5.26872	0.611575	-8.61499	6.99456e-18	3.05549e-16
AL160269.1	4.9344	-5.24737	3.92069	-1.33838	0.180773	0.333878
AC004805.1	2.31817	-5.22535	2.26233	-2.30972	0.0209035	0.0610959
MEIOB	2.48355	-5.21734	1.98985	-2.62198	0.00874208	0.0295375
DND1P1	4.08527	5.2168	1.61442	3.23138	0.00123196	0.00547835
HES3	66.4097	-5.19115	0.564681	-9.19307	3.81791e-20	2.13312e-18
ZNF542P	137.296	-5.18513	0.738391	-7.0222	2.18404e-12	4.96507e-11
SYT6	158.072	5.18374	0.39001	13.2913	2.60049e-40	9.26969e-38
TBC1D3E	2.66348	5.16824	2.2846	2.26221	0.0236843	0.0677692
PAX8	26.8851	-5.16525	0.720713	-7.16685	7.67405e-13	1.87362e-11
JPH2	15.5173	-5.16035	0.888611	-5.80721	6.35243e-09	8.7226e-08
TNFAIP6	3.98066	-5.14861	1.63605	-3.14698	0.00164969	0.0070781
HTRA3	8.56845	-5.12858	1.22416	-4.18946	2.79619e-05	0.000191017
ZNF300	414.586	5.1241	0.309072	16.579	9.89384e-62	1.17559e-58
HOXB1	2.06313	-5.12361	1.94573	-2.63326	0.00845706	0.0287324
FAM186B	2.78566	-5.0954	1.71012	-2.97956	0.0028866	0.0114176
HIST1H2AI	10.9993	-5.06568	1.11814	-4.53045	5.88571e-06	4.63753e-05
CYP2J2	4.98785	-5.06078	1.52199	-3.3251	0.000883853	0.00408742
GPR50	62.4226	5.05657	0.499415	10.125	4.28086e-24	3.45238e-22
AC092143.1	2.01916	5.04668	3.02413	1.6688	0.095157	0.204999
AC069444.2	3.07067	5.04496	3.92011	1.28694	0.198114	0.356954
HOXB8	1.80736	-5.01779	2.18779	-2.29354	0.0218169	0.0632882
AC053503.7	2.08536	5.01723	2.32324	2.15958	0.030805	0.0840536
ITPRIPL1	17.8886	-5.00372	0.826584	-6.05349	1.41744e-09	2.19679e-08
CR848007.1	5.71163	5.00013	1.51343	3.30384	0.000953694	0.00437972
AKAIN1	7.29212	4.96752	1.46102	3.40003	0.000673794	0.00322044
TUFMP1	3.60346	4.96619	1.61876	3.06789	0.00215573	0.0089104
LINC00475	4.32241	4.96488	1.66248	2.98643	0.00282253	0.0111965
TRHR	5.51217	4.96295	1.43554	3.45721	0.000545807	0.00269173
WNT3A	1.7417	-4.96178	2.17836	-2.27776	0.0227407	0.0655357
AC241556.3	4.01756	4.95734	1.78172	2.78234	0.00539688	0.0196504
AC124864.2	10.0198	4.94307	1.39943	3.53221	0.000412103	0.00209496
DYNLRB2	4.70426	4.93898	1.5238	3.24123	0.00119017	0.00531106
FGF10	16.4644	4.93596	1.34924	3.65834	0.000253856	0.00136981
AP005018.2	2.84113	4.92075	3.92131	1.25487	0.209524	0.372207
ANKUB1	3.03852	4.90499	1.77388	2.76512	0.00569011	0.0205793
GATA3	873.27	4.86314	0.300895	16.1623	9.30892e-59	9.75959e-56
AC091167.1	2.07665	-4.85535	2.55227	-1.90236	0.0571238	0.137472
AC093591.1	2.10025	-4.84745	1.91815	-2.52715	0.0114993	0.037168
ANKRD20A4	4.64849	4.84716	1.64878	2.93984	0.0032838	0.0127732
CATIP	2.77805	-4.84228	1.94076	-2.49504	0.0125943	0.0401624
AC012569.1	3.70551	4.83269	1.64141	2.94424	0.00323749	0.0126152
PTCHD4	102.777	4.82275	0.433469	11.126	9.37953e-29	1.12954e-26
NME8	8.81738	4.80671	1.23063	3.9059	9.38746e-05	0.000568704
UGT3A2	1.6816	-4.7919	2.09538	-2.28689	0.0222023	0.0642389
PACSIN3	27.9471	-4.7775	0.624747	-7.64709	2.05576e-14	6.23127e-13
SLC17A8	581.714	4.76461	0.348328	13.6785	1.36445e-42	5.93137e-40
AC084357.3	12.6574	4.75874	1.49395	3.18535	0.00144581	0.00631894
RNFT1P3	5.16045	4.72752	1.59624	2.96166	0.00305988	0.0120071
KCND3	238.902	4.72079	0.39556	11.9344	7.82785e-33	1.27996e-30
ZIC4	1.58557	-4.71966	2.44841	-1.92764	0.0538998	0.131237
SLC47A2	2.52269	-4.70667	1.77245	-2.65546	0.00792015	0.0272301
KDELR3	49.571	-4.70623	0.509821	-9.23114	2.67773e-20	1.51029e-18
JAKMIP1	39.6638	4.70404	0.716747	6.56304	5.27204e-11	1.00496e-09
SLC35G5	2.52091	4.69974	1.72879	2.71852	0.00655751	0.0232032
ANXA2P3	2.07783	4.6903	1.87624	2.49985	0.0124247	0.0396714
FBXL21P	1.80415	4.69012	2.20989	2.12233	0.0338103	0.0906435
AC098650.1	6.45497	4.68956	1.45099	3.23197	0.00122939	0.00546827
SLC2A3P1	4.76834	4.67263	1.95302	2.39251	0.0167334	0.0508595
UBXN10	27.1829	4.65221	0.755754	6.15572	7.47368e-10	1.21204e-08
PCDHGB4	454.978	4.64738	0.309421	15.0196	5.46344e-51	3.35775e-48
LEFTY2	5.61238	-4.64702	1.36632	-3.40113	0.000671069	0.0032115
PCDHA11	12.0471	-4.64506	1.04316	-4.45285	8.47361e-06	6.4403e-05
ITIH3	2.82108	-4.63983	1.79299	-2.58776	0.00966032	0.0320865
GPR20	3.02018	-4.62289	1.68189	-2.74863	0.00598443	0.0214652
AC009163.2	2.02859	-4.6118	2.18484	-2.11082	0.0347878	0.0927483
AQP12A	3.2846	-4.61162	1.74313	-2.64559	0.00815479	0.0278595
KCNT1	55.6787	4.60924	0.785479	5.86807	4.40896e-09	6.2267e-08
HIST1H3G	2.0812	-4.60496	2.04154	-2.25563	0.0240936	0.0686852
BORCS7-ASMT	2.40316	4.58957	2.80822	1.63433	0.102189	0.216797
AVPR1A	4.2538	4.58558	1.51625	3.0243	0.00249211	0.0100742
NKX6-2	1183.24	4.56643	0.285253	16.0083	1.11741e-57	1.04819e-54
SSUH2	85.2523	-4.56091	0.456304	-9.99535	1.59725e-23	1.19612e-21
AC078927.1	2.22857	4.55581	2.46076	1.85138	0.0641146	0.150377
IFNLR1	6.84906	4.53492	1.29473	3.50261	0.000460727	0.00231181
ISM2	11.7549	4.53313	1.04801	4.32546	1.52212e-05	0.000109789
SLITRK4	82.708	4.52973	0.408843	11.0794	1.57919e-28	1.88899e-26
FIBIN	18.2612	-4.52354	0.785888	-5.75597	8.61479e-09	1.15532e-07
AC048338.1	2.85714	4.51596	3.91665	1.15302	0.248904	0.421814
AC270277.1	3.42303	4.51574	1.92364	2.34749	0.0189003	0.0561995
MARCO	20.7973	4.51327	0.807961	5.586	2.32356e-08	2.92463e-07
CAT	88.9838	4.50099	0.620187	7.25747	3.94411e-13	9.95693e-12
SAMD9	7.2082	-4.48412	1.21179	-3.70042	0.000215247	0.0011786
TGFB2	201.136	-4.4762	0.318837	-14.0391	8.97924e-45	4.32533e-42
NPBWR2	2.66082	-4.46695	1.77992	-2.50963	0.0120857	0.0387415
COMT	247.619	-4.46684	0.256714	-17.4001	8.24186e-68	1.46895e-64
AC008481.3	3.67071	4.46282	3.92674	1.13652	0.255738	0.430652
PGA5	2.75538	-4.46227	1.89928	-2.34945	0.018801	0.0559885
OR7A15P	1.82229	4.45566	1.87018	2.38247	0.0171969	0.0520198
GALR1	81.7065	4.44223	0.639224	6.94941	3.66807e-12	8.07112e-11
TSPAN2	334.776	4.43287	0.334322	13.2593	3.98631e-40	1.3931e-37
CYP4F25P	3.72975	4.42571	1.57077	2.81754	0.00483931	0.0178685
CCKBR	29.4827	4.42155	0.643642	6.86958	6.43903e-12	1.38269e-10
RPL39P5	1.65314	-4.41945	2.032	-2.17492	0.0296362	0.0814002
IGHG4	1.78423	4.4194	1.91173	2.31172	0.0207929	0.0608725
TUBBP10	1.53076	4.4116	2.64367	1.66874	0.095169	0.204999
CCDC178	2.74385	4.40551	1.72091	2.55999	0.0104676	0.0343517
ERVFRD-1	6.20413	4.40259	1.40888	3.12489	0.00177871	0.00753911
MAGEA3	33.4362	4.37497	0.741198	5.90256	3.5791e-09	5.11961e-08
AL117348.2	4.78683	-4.37433	1.49317	-2.92956	0.0033944	0.0131461
AC093884.1	2.41077	4.37224	2.15907	2.02506	0.0428617	0.10946
HOXA9	20.6291	-4.36901	0.769081	-5.68082	1.34049e-08	1.75158e-07
SH2D1B	1.63069	4.36848	2.08266	2.09754	0.0359455	0.0949853
NKX1-1	42.6813	4.35238	0.725344	6.00044	1.96788e-09	2.95232e-08
BIRC7	1.49246	-4.33664	1.94592	-2.22858	0.0258417	0.0727998
CBLN2	342.063	4.33558	0.288574	15.0241	5.10259e-51	3.24798e-48
CLEC4F	14.974	4.32642	1.27085	3.40436	0.000663204	0.00318349
ANKRD20A7P	4.31715	4.30968	1.85672	2.32112	0.0202804	0.0596268
NKX2-8	5.75468	4.29927	1.53221	2.80593	0.00501715	0.0184525
WFDC2	14.2028	-4.28498	0.861533	-4.97367	6.5698e-07	6.29332e-06
PCDHGC4	43.8968	-4.26669	0.574117	-7.43175	1.07173e-13	2.92966e-12
PTCHD1	158.021	4.26503	0.34623	12.3185	7.20335e-35	1.5284e-32
ASIC2	8.19343	4.24883	1.06318	3.99636	6.43251e-05	0.00040454
EMILIN2	24.3278	-4.24285	0.667396	-6.35732	2.05303e-10	3.63008e-09
AC113348.2	3.06001	4.242	1.71109	2.47912	0.0131708	0.0416508
SYPL2	2.42053	-4.23585	1.95057	-2.17159	0.0298864	0.0819738
SFRP2	3914.63	-4.23518	0.587387	-7.21021	5.58666e-13	1.39066e-11
CEBPZOS	192.562	4.23098	0.278843	15.1733	5.31174e-52	3.92396e-49
RPSAP26	1.76468	4.22412	2.28321	1.85008	0.0643022	0.150698
FMO2	2.11898	-4.22206	1.9484	-2.16694	0.0302394	0.0828144
AC011452.1	2.54548	4.22077	2.80159	1.50656	0.131923	0.263108
PON3	3.92887	4.21435	1.60712	2.62229	0.00873412	0.0295218
ADAM33	2.15674	-4.18939	1.85671	-2.25635	0.0240486	0.068579
MTNR1B	1.87012	4.18304	2.06802	2.02273	0.0431014	0.109821
PKIB	301.447	4.18033	0.362111	11.5443	7.88651e-31	1.10678e-28
CAVIN1	52.2104	-4.18021	0.488079	-8.56462	1.08438e-17	4.65706e-16
PGA4	2.31942	-4.17996	1.78959	-2.33571	0.0195064	0.0577703
NHLH2	229.022	-4.17245	0.378638	-11.0196	3.0726e-28	3.51045e-26
PGM5	27.2963	-4.16601	0.59719	-6.97601	3.03682e-12	6.76118e-11
CD5	2.3877	-4.16489	1.85603	-2.24398	0.024834	0.070469
LPA	2.21544	4.16203	1.86759	2.22856	0.0258433	0.0727998
AGGF1P2	2.10434	-4.15377	1.99647	-2.08056	0.0374741	0.0983944
IFITM2	8.58343	-4.15011	0.968409	-4.28549	1.82336e-05	0.000129524
GOLGA6D	2.67743	4.14863	2.10138	1.97424	0.0483546	0.120316
FAM20A	12.1582	-4.14768	0.935848	-4.432	9.3364e-06	7.02418e-05
ZNF355P	2.48404	4.13663	1.89461	2.18337	0.0290085	0.0800089
PPP1R3C	52.1535	-4.12516	0.410536	-10.0482	9.35438e-24	7.18634e-22
AD000671.2	3.67691	4.12404	2.0234	2.03817	0.0415331	0.106771
SP110	20.2401	-4.12176	0.665003	-6.19811	5.71435e-10	9.39546e-09
MAGEA6	12.1293	4.11884	1.01727	4.04893	5.14527e-05	0.000331781
AL513523.1	2.42902	4.1069	1.83739	2.23518	0.0254057	0.07176
AL513523.5	2.42902	4.1069	1.83739	2.23518	0.0254057	0.07176
BMP3	1.77534	4.09875	1.99545	2.05404	0.0399716	0.103624
OSR1	2.55592	4.09299	1.76449	2.31964	0.0203602	0.0598023
FAP	2.44698	-4.08873	1.67581	-2.43985	0.0146935	0.0456479
DDX11L2	2.39729	4.08847	1.83331	2.2301	0.0257405	0.0725332
MAGEA12	36.4415	4.08499	0.624416	6.54209	6.06646e-11	1.14174e-09
CLDN3	2.77886	-4.07577	1.7312	-2.3543	0.0185578	0.0554493
GATA2	610.382	4.07297	0.527429	7.72231	1.1424e-14	3.59736e-13
MYL9	3.45229	-4.07286	1.68552	-2.41638	0.0156756	0.0481701
DDX11L1	2.17894	-4.07055	1.88831	-2.15566	0.03111	0.08473
ZNF354C	99.3977	-4.07027	0.361747	-11.2517	2.27207e-29	2.89251e-27
RSPO3	10.951	-4.05992	0.893896	-4.54182	5.57695e-06	4.41769e-05
ISLR	2.15465	-4.05258	1.78207	-2.27408	0.0229609	0.0661013
GAPT	1.61574	-4.04488	2.15785	-1.8745	0.0608621	0.144482
TAGLN	490.068	-4.03936	0.307529	-13.1349	2.07788e-39	6.85816e-37
LRMDA	227.48	-4.036	0.259127	-15.5754	1.07017e-54	9.08265e-52
AGXT	1.53897	-4.02825	1.97835	-2.03617	0.0417336	0.107209
SPDYE9P	1.7014	4.02547	1.88231	2.13858	0.0324698	0.0877498
TMEM71	11.0684	-4.01543	0.898813	-4.46748	7.91469e-06	6.05423e-05
RNF128	1.57994	4.01006	1.95487	2.05132	0.0402362	0.104187
CD9	116.935	-3.99351	0.366411	-10.899	1.16509e-27	1.2215e-25
FAAHP1	4.20569	3.99313	1.52571	2.61723	0.00886467	0.0299176
AL356274.1	1.83363	3.98924	2.06974	1.92741	0.0539286	0.131272
TENT5B	16.0918	-3.98546	0.729507	-5.46323	4.67561e-08	5.56669e-07
PRRX2	3.61605	-3.98376	1.50284	-2.65082	0.00802967	0.027527
PDE8B	110.114	-3.97703	0.330471	-12.0344	2.3426e-33	4.09334e-31
VSX2	1050.87	3.97265	0.320731	12.3862	3.10262e-35	6.91225e-33
NIPAL4	8.54795	-3.9686	0.940121	-4.22137	2.42817e-05	0.000168067
TRAT1	5.40484	3.96652	1.5274	2.5969	0.00940688	0.031362
AL442003.2	4.11112	-3.96599	3.94054	-1.00646	0.314196	0.496138
AL627309.7	4.51148	-3.95076	1.83987	-2.1473	0.0317694	0.0862098
ZPLD1	43.1719	3.94089	0.61208	6.43853	1.20638e-10	2.20752e-09
TM4SF1	2.15152	-3.93916	1.8656	-2.11147	0.0347319	0.0926408
CD207	5.40387	3.93321	1.53872	2.55616	0.0105834	0.0346614
AP001781.2	5.07235	-3.93044	1.99698	-1.96819	0.0490458	0.121662
HIST1H1D	2.93717	-3.92443	2.09254	-1.87544	0.0607325	0.144267
SNCB	137.929	3.92441	0.356166	11.0185	3.11281e-28	3.53374e-26
INPP5D	31.1849	3.91935	0.71948	5.44748	5.10893e-08	6.05027e-07
ZFP69	108.145	3.91763	0.357589	10.9557	6.2403e-28	6.82337e-26
MYL7	4.67408	3.89871	1.62722	2.39594	0.016578	0.0504731
BMS1P17	2.54165	-3.88326	2.20386	-1.76203	0.0780639	0.176096
AC105233.4	1.66734	3.88323	2.11217	1.8385	0.0659882	0.153699
CD40	3.3616	-3.88242	1.55995	-2.48881	0.0128173	0.0407351
CDYL2	213.317	3.8805	0.399545	9.7123	2.67232e-22	1.8678e-20
MIP	1.99641	3.87296	2.29831	1.68514	0.0919624	0.199738
PCDH17	723.889	3.8678	0.228367	16.9368	2.40956e-64	3.30351e-61
NWD2	46.9274	3.85833	0.526886	7.3229	2.42665e-13	6.27724e-12
SIX1	2.1539	-3.85002	2.31501	-1.66307	0.0962987	0.206937
ECT2L	1.67998	-3.84711	2.05565	-1.87148	0.0612783	0.14537
ITGA11	30.6491	-3.84705	0.543826	-7.07404	1.50483e-12	3.50597e-11
AR	29.2643	-3.82742	0.59691	-6.41205	1.43571e-10	2.60312e-09
IDO1	2.00278	-3.82686	1.81715	-2.10596	0.0352078	0.0935741
TMEM35B	20.519	-3.81982	0.714992	-5.34246	9.16917e-08	1.03432e-06
NPM1P39	3.1351	3.81756	1.70266	2.24212	0.0249536	0.0707409
SPATA12	2.009	-3.8102	1.86551	-2.04245	0.0411072	0.106013
CTXND2	2.90727	-3.80932	1.69972	-2.24115	0.0250164	0.0708852
GLMP	32.3202	-3.80647	0.587222	-6.48217	9.04135e-11	1.67684e-09
GPR83	215.895	3.80126	0.300132	12.6653	9.20725e-37	2.3443e-34
EFEMP2	190.574	-3.79607	0.315861	-12.0182	2.85241e-33	4.79608e-31
SOX14	108.418	3.79557	0.35672	10.6402	1.93722e-26	1.86633e-24
WSCD2	29.2291	3.79521	0.555573	6.83117	8.42235e-12	1.79131e-10
BCO1	1.61237	-3.79438	2.10959	-1.79864	0.0720761	0.164948
ENO1P2	2.65888	3.77927	1.74504	2.16572	0.0303326	0.0830061
SPATA31C2	1.92873	-3.77633	2.0449	-1.84671	0.0647896	0.151621
AL008707.1	3.51677	3.77608	1.61667	2.33572	0.019506	0.0577703
FPGT-TNNI3K	24.0135	3.7743	0.749254	5.03741	4.71866e-07	4.63876e-06
TOB2P1	2.1512	3.77372	1.83366	2.05803	0.0395877	0.102748
HLA-E	171.975	-3.77086	0.263311	-14.3209	1.61942e-46	8.59394e-44
SLC24A3	161.645	3.77007	0.307537	12.2589	1.50523e-34	3.04859e-32
LDLRAD2	3.14466	-3.76971	1.48651	-2.53595	0.0112144	0.0364401
CP	19.6292	-3.76671	0.623104	-6.04508	1.49338e-09	2.30246e-08
MAGEA10	10.1974	3.76512	1.10043	3.42149	0.000622781	0.00301954
HNRNPLP2	5.12952	-3.765	1.27784	-2.94638	0.00321516	0.0125384
AC010463.1	3.95599	3.76195	3.93919	0.955006	0.339575	0.523505
CCN2	429.629	-3.75789	0.315286	-11.919	9.42582e-33	1.52724e-30
FAM81B	9.18048	-3.75454	0.901784	-4.16345	3.13469e-05	0.000212513
FAM19A1	69.4142	3.74485	0.387469	9.6649	4.25046e-22	2.86954e-20
RGS6	42.2149	3.73926	0.595171	6.28267	3.32804e-10	5.72546e-09
CD86	1.92691	-3.73704	1.8528	-2.01697	0.0436985	0.111104
MLLT10P1	3.52108	3.73464	1.66334	2.24526	0.0247514	0.0702795
IFITM3	277.417	-3.73425	0.220154	-16.962	1.56936e-64	2.33089e-61
GDF3	2.84534	-3.71723	1.76543	-2.10556	0.0352422	0.0936189
XAGE1B	1.83973	3.71583	2.049	1.81348	0.0697574	0.160673
PRAME	10.2496	-3.71519	0.973721	-3.81546	0.00013593	0.000790178
DYNLT3	40.9578	-3.71379	0.485936	-7.64254	2.12983e-14	6.44481e-13
DUSP2	3.45975	-3.71072	1.4391	-2.5785	0.00992317	0.0328127
PNPLA4	156.351	3.70429	0.290161	12.7663	2.52831e-37	6.93262e-35
LHX4	1802.44	3.70335	0.303417	12.2055	2.90607e-34	5.62987e-32
NPM1P27	1.59561	-3.703	2.3442	-1.57964	0.114189	0.235971
CHRM2	112.192	3.70227	0.409742	9.03562	1.63077e-19	8.59919e-18
SPDYE17	1.50035	3.70097	1.94878	1.89912	0.0575482	0.138195
SPDYE8P	1.50035	3.70097	1.94878	1.89912	0.0575482	0.138195
LHX3	491.878	3.69986	0.680676	5.43556	5.46231e-08	6.42606e-07
DTX3	291.606	-3.69273	0.199088	-18.5482	8.43104e-77	1.87833e-73
GAD1	206.081	3.6885	0.683092	5.39971	6.67494e-08	7.73873e-07
SOD3	6.05921	-3.68795	1.18309	-3.11723	0.00182561	0.00771038
PGA3	1.48814	-3.68372	2.15779	-1.70717	0.08779	0.193004
RAB42	13.965	-3.68295	0.787785	-4.67507	2.93852e-06	2.49515e-05
SLC35F2	27.2999	-3.68177	0.570192	-6.45708	1.06744e-10	1.96134e-09
NRIP2	1.50136	-3.67968	2.2234	-1.65498	0.0979281	0.209806
MAOB	456.973	3.6787	0.282333	13.0297	8.29724e-39	2.59441e-36
GABRE	4.13104	3.67829	1.51716	2.42446	0.0153312	0.0472829
SUCNR1	1.50227	-3.66976	2.22815	-1.647	0.0995585	0.212481
SULF1	497.882	3.66452	0.305814	11.9828	4.37096e-33	7.28071e-31
INSM2	12.4096	3.65807	1.05347	3.47241	0.000515799	0.00255505
PLEKHG6	7.64202	-3.65649	1.03152	-3.54476	0.000392978	0.00200402
RBFOX3	142.562	3.65526	0.338108	10.8109	3.05606e-27	3.11247e-25
NBEAP1	3.20631	3.65191	1.62621	2.24566	0.0247257	0.07024
RCAN3	93.0366	3.65113	0.364459	10.0179	1.27153e-23	9.60276e-22
AL604028.2	1.836	-3.64759	1.89981	-1.91998	0.0548608	0.133104
RNF103-CHMP3	6.62061	3.64492	1.2245	2.97665	0.00291416	0.0115037
GRID1	210.847	3.64463	0.282142	12.9177	3.57715e-38	1.06259e-35
CNN1	238.842	-3.64405	0.303089	-12.0231	2.68853e-33	4.56358e-31
SIM1	2.39879	-3.64168	1.71644	-2.12165	0.0338675	0.090729
STK32B	60.1161	3.63566	0.43553	8.34767	6.96246e-17	2.7576e-15
PLD4	1.80813	-3.61545	1.87347	-1.92982	0.053629	0.130756
EFCAB8	1.79796	-3.60283	1.89762	-1.8986	0.0576166	0.138322
AC010619.1	1.70401	3.60111	2.37587	1.5157	0.129595	0.259992
SLC43A3	5.63296	-3.59894	1.1274	-3.19226	0.00141166	0.00618637
LUM	209.596	-3.59539	0.281823	-12.7576	2.82697e-37	7.6341e-35
MRPL9P1	24.9221	3.59298	0.63597	5.64961	1.60816e-08	2.08301e-07
PABPN1L	1.56811	3.59154	2.19205	1.63843	0.101331	0.215413
AL021997.3	5.47864	3.59056	1.441	2.49171	0.0127128	0.0404752
MR1	35.9838	-3.58886	0.596008	-6.02149	1.72821e-09	2.62591e-08
MYBPC3	1.85621	3.58787	2.14604	1.67186	0.0945525	0.203936
VSNL1	412.178	3.58601	0.281966	12.7179	4.70454e-37	1.23307e-34
SLC25A43	23.6889	-3.58097	0.609636	-5.87395	4.25538e-09	6.04813e-08
KRT86	1.81203	3.57325	2.10449	1.69791	0.0895238	0.195619
C8orf48	10.0714	3.57206	0.869467	4.10833	3.98531e-05	0.000264151
STC2	45.751	3.5659	0.714737	4.9891	6.06603e-07	5.83774e-06
DRD1	31.3946	3.56249	0.764854	4.65774	3.19707e-06	2.69799e-05
SHH	7.0631	-3.56125	1.66773	-2.13539	0.0327296	0.0883332
TXNRD2	43.74	-3.55841	0.433733	-8.20415	2.32223e-16	8.82498e-15
KCNC2	25.1518	3.551	0.697709	5.08951	3.58991e-07	3.61485e-06
FOXE3	2.11243	3.5489	1.84376	1.92482	0.0542518	0.131932
GPR12	64.4431	3.5408	0.423076	8.36919	5.80136e-17	2.30284e-15
CPSF4L	4.27157	-3.53161	1.41057	-2.50367	0.0122911	0.0393294
AC010886.1	1.70528	3.52923	1.96611	1.79503	0.0726486	0.166023
CABP2	1.67363	-3.52634	2.12537	-1.65916	0.0970831	0.208245
INSL3	1.99941	3.52164	1.80345	1.95272	0.0508526	0.125307
FOXA3	1.75115	-3.51885	2.062	-1.70652	0.087911	0.1932
NEUROD6	17.9917	3.51375	0.892575	3.93664	8.26295e-05	0.000507305
AC090720.1	1.69465	3.51253	1.96636	1.78631	0.0740485	0.168703
PPIAP67	1.53431	3.51249	1.97229	1.78092	0.0749261	0.170354
AC117378.1	4.19322	-3.51204	1.67033	-2.1026	0.0355008	0.0940528
DIPK1C	33.5324	3.51102	0.669824	5.24171	1.59097e-07	1.70613e-06
SLC16A12	1.96833	-3.50711	1.92422	-1.82261	0.0683624	0.158134
TECRL	2.11404	3.50321	2.06088	1.69986	0.0891567	0.195142
PRDM1	4.4574	3.50141	1.2764	2.74319	0.00608446	0.0217526
AC026784.1	5.79312	3.49879	1.33761	2.6157	0.00890435	0.0300231
KCNH5	255.262	3.49499	0.282689	12.3634	4.12513e-35	8.96613e-33
ADAM20	2.46832	3.49153	1.79539	1.94472	0.0518088	0.127118
ITGB7	4.29161	-3.48438	1.27087	-2.74172	0.00611182	0.0218298
ATP6V1B1	10.9557	3.48024	1.22123	2.84979	0.00437483	0.0163946
TRMT112P3	2.6018	3.47902	1.8185	1.91313	0.0557312	0.134854
RAB6C	20.9	3.47446	0.676881	5.13305	2.85089e-07	2.90517e-06
SPON1	1127.03	3.47193	0.28778	12.0645	1.62597e-33	2.89796e-31
C1QTNF9B	1.81556	3.47066	2.04979	1.69318	0.090421	0.197086
ZNF454	10.6104	3.4648	1.22943	2.81822	0.00482915	0.0178494
GCFC2	143.01	3.46232	0.300406	11.5255	9.817e-31	1.34591e-28
MIXL1	4.37515	-3.4596	1.27041	-2.72322	0.00646488	0.0229164
SLC32A1	103.496	3.45756	0.470904	7.34239	2.09817e-13	5.47521e-12
TGFB1I1	90.9029	-3.44278	0.314469	-10.9479	6.80137e-28	7.34671e-26
AC104986.1	1.6941	3.44245	2.44929	1.40549	0.159877	0.304432
ACKR3	955.832	-3.43985	0.170376	-20.1897	1.20608e-90	5.37398e-87
HIST2H2AA3	82.8992	-3.42982	0.472048	-7.26583	3.70766e-13	9.38659e-12
OR1F1	1.62203	-3.42652	2.17641	-1.57439	0.115397	0.237772
CACNA1I	91.4871	3.42627	0.439894	7.78886	6.76166e-15	2.17926e-13
VSX1	66.0397	3.41644	0.578239	5.90835	3.45561e-09	4.96289e-08
AC211486.3	10.9664	3.40989	1.26744	2.69037	0.00713726	0.0249133
HIST1H3H	27.6415	-3.4005	0.563751	-6.03193	1.62017e-09	2.48077e-08
DNAAF3	12.5794	-3.39659	0.765221	-4.4387	9.05031e-06	6.8378e-05
RNA5SP226	2.29377	-3.39348	2.12552	-1.59654	0.110368	0.230003
RNA5SP389	2.29377	-3.39348	2.12552	-1.59654	0.110368	0.230003
FRG1DP	2.5772	-3.39145	1.67192	-2.02847	0.0425118	0.10873
BUD13P1	2.09656	3.38592	1.83895	1.84123	0.0655883	0.153028
CROCCP4	3.24746	-3.38415	1.427	-2.37151	0.0177156	0.0532812
VWA5B1	8.07363	3.38372	1.28576	2.63168	0.00849633	0.0288328
GBGT1	16.4025	-3.38045	0.687089	-4.91996	8.65601e-07	8.11979e-06
SCGB1A1	2.30256	3.37038	1.82461	1.84718	0.0647209	0.151516
GSTT1	2.30607	-3.36489	1.70049	-1.97878	0.0478411	0.119338
ZFP28	7.31133	-3.36075	1.0734	-3.13093	0.00174252	0.00740684
TPM2	96.9385	-3.35855	0.482844	-6.95576	3.50662e-12	7.7254e-11
AC074143.2	20.3243	3.35374	0.78509	4.27179	1.93911e-05	0.000137091
TLL1	13.2895	3.35138	1.45393	2.30504	0.0211642	0.0617567
AL137013.1	3.05963	3.34966	1.67498	1.99982	0.0455196	0.114866
ANXA1	60.1245	-3.34828	0.423673	-7.90299	2.72293e-15	9.19143e-14
FAM167B	2.3796	-3.3455	2.32085	-1.4415	0.149445	0.289265
GXYLT1P5	1.7161	3.34427	2.62401	1.27449	0.202491	0.362822
NUTM2E	1.74679	3.3442	2.60403	1.28424	0.199057	0.358183
LKAAEAR1	1.62548	3.33592	2.37715	1.40333	0.16052	0.305428
PSMB8	4.80052	-3.33589	1.22373	-2.72599	0.00641088	0.0227431
SLC30A8	2.2943	3.32633	1.87437	1.77464	0.075958	0.172364
EIF4HP2	3.30354	3.32622	1.70945	1.94578	0.0516808	0.126919
SAA2	2.2341	3.31933	1.71424	1.93633	0.0528279	0.129157
SYNJ2	58.766	-3.31537	0.369071	-8.98301	2.63463e-19	1.34163e-17
GRIN1	465.366	3.30161	0.294999	11.192	4.46478e-29	5.60392e-27
ZNF433	87.9972	-3.29525	0.341493	-9.64952	4.93853e-22	3.309e-20
CR589904.2	5.65634	3.28992	1.25844	2.61428	0.00894153	0.0301034
GABRQ	109.163	3.2878	0.450309	7.3012	2.85204e-13	7.31393e-12
RASL12	5.33468	-3.2827	1.07838	-3.0441	0.00233381	0.00953151
SLCO6A1	3.05091	3.27528	1.8595	1.76138	0.0781744	0.1763
FOXL1	9.90374	-3.27136	0.838333	-3.90222	9.53131e-05	0.000577026
AL662899.2	2.75881	-3.27057	3.96132	-0.825627	0.409016	0.594268
GRAMD2A	3.67579	-3.27024	1.34788	-2.42621	0.0152575	0.0470963
AC011330.3	1.7231	3.26891	2.34003	1.39695	0.162429	0.307582
ST6GALNAC1	1.986	3.26722	1.81159	1.80351	0.0713074	0.163482
B3GALNT1	5.59505	-3.26456	1.18498	-2.75495	0.00587007	0.0211187
GPR22	232.512	3.26359	0.26407	12.3588	4.36629e-35	9.37596e-33
AC134878.2	2.03933	-3.2596	2.0236	-1.61079	0.107225	0.225229
TRPV4	6.53785	-3.25178	1.10345	-2.94693	0.00320942	0.0125195
FAM166B	5.87967	-3.23113	1.21831	-2.65213	0.0079985	0.0274571
VGF	1920.32	3.22382	0.245068	13.1548	1.59751e-39	5.37216e-37
AC010323.1	24.6076	3.22162	2.17357	1.48218	0.138294	0.272867
CPNE4	610.966	-3.21648	0.208778	-15.4062	1.48714e-53	1.20479e-50
CSMD3	263.324	3.21529	0.261709	12.2858	1.08021e-34	2.23868e-32
ACTG1P4	1.55965	3.21507	2.75659	1.16632	0.243485	0.414958
SULT1A4	16.8863	3.21118	0.856156	3.7507	0.000176342	0.000992404
AC069257.2	4.36681	3.2103	1.566	2.05	0.0403641	0.104429
ITGA5	216.805	-3.2086	0.270524	-11.8607	1.89385e-32	2.98709e-30
IRX4	7.0077	3.20711	1.16827	2.74518	0.00604776	0.0216357
MT1G	10.8194	3.20432	0.975313	3.28542	0.00101829	0.00463873
PHOX2B	96.6134	3.20397	0.561409	5.70701	1.14976e-08	1.51414e-07
MFAP5	1.49126	-3.20021	1.97676	-1.61892	0.105465	0.222187
KRT18P4	1.74663	-3.19196	1.97729	-1.61431	0.10646	0.223966
MDGA2	152.895	3.18831	0.285273	11.1764	5.3226e-29	6.58783e-27
LRFN5	93.5289	3.18162	0.31215	10.1926	2.13924e-24	1.75703e-22
MATK	6.24434	3.18143	1.15415	2.75652	0.00584196	0.0210413
IAH1	111.209	-3.18141	0.382841	-8.31	9.57047e-17	3.74889e-15
INHBC	7.95261	-3.18106	1.01885	-3.12222	0.00179492	0.00759517
CA10	68.5847	3.18051	0.342259	9.29268	1.50453e-20	8.76318e-19
LRRC70	2.07506	3.18017	1.93574	1.64287	0.100409	0.213861
GNAT3	31.0718	3.17566	0.656659	4.83609	1.32416e-06	1.20227e-05
GALNTL6	105.024	3.17518	0.347358	9.14095	6.19072e-20	3.37889e-18
FOXC2	16.1865	-3.17053	0.644809	-4.91701	8.78748e-07	8.2258e-06
RELN	5028.49	3.16431	0.250621	12.6259	1.52029e-36	3.76336e-34
COL5A3	31.7146	-3.16198	0.530067	-5.96526	2.44252e-09	3.5948e-08
CLEC18A	108.918	-3.15556	0.376991	-8.37039	5.74281e-17	2.28469e-15
RASGRF1	42.3546	3.15232	0.604748	5.21262	1.86197e-07	1.97417e-06
BMS1P22	4.44201	3.14871	1.59224	1.97753	0.0479815	0.119588
AC133555.3	2.66822	-3.14788	1.83758	-1.71306	0.0867019	0.191201
HIST1H4C	2.88399	-3.14774	1.54513	-2.0372	0.04163	0.10698
HOXB4	125.198	-3.14516	0.366116	-8.59061	8.65125e-18	3.7425e-16
CALB1	182.547	3.1436	0.275627	11.4053	3.93636e-30	5.15866e-28
PAPPA2	179.178	3.12993	0.372141	8.41062	4.07853e-17	1.65585e-15
LGALS1	75.4109	-3.12282	0.391694	-7.97261	1.55363e-15	5.44016e-14
ODF3L1	7.90269	-3.11313	0.915296	-3.40123	0.000670845	0.0032115
SEZ6L	1084.86	3.11002	0.181829	17.1041	1.38318e-65	2.24112e-62
PARP14	86.7935	-3.10634	0.311824	-9.96182	2.23926e-23	1.66293e-21
VRK2	26.94	-3.10287	0.490602	-6.32461	2.5387e-10	4.43601e-09
CHRNA6	4.57245	3.10204	1.35091	2.29627	0.0216605	0.0629576
TFPI2	779.45	-3.10102	0.183726	-16.8785	6.47337e-64	8.24106e-61
NSG2	6007.99	3.10069	0.204599	15.155	7.02247e-52	4.81391e-49
SYT9	45.259	3.09942	0.440734	7.03242	2.02983e-12	4.63222e-11
PPP1R13B	358.569	3.09815	0.19015	16.2932	1.1031e-59	1.22879e-56
SHISAL2B	4.50898	3.09448	1.69843	1.82196	0.0684607	0.1583
CLEC18C	57.5557	-3.09417	0.620681	-4.98512	6.19219e-07	5.95272e-06
PCDH7	323.585	3.09402	0.279881	11.0548	2.07855e-28	2.43724e-26
EVPL	5.23673	-3.09106	1.17747	-2.62518	0.00866035	0.0293113
SMPD4P1	1.92394	3.0909	2.33791	1.32207	0.186143	0.34132
P2RY2	3.34956	-3.08374	1.33482	-2.31023	0.0208752	0.0610432
DBX2	195.981	-3.08365	0.332909	-9.26274	1.9925e-20	1.14187e-18
DNAJC19P5	1.55988	-3.07873	2.2261	-1.38302	0.16666	0.313845
RGL3	6.69736	-3.07387	1.00711	-3.05215	0.00227207	0.00932412
CDH8	325.347	3.07261	0.243723	12.607	1.93211e-36	4.71727e-34
CIDEA	3.2547	-3.07222	1.41888	-2.16525	0.0303688	0.0830794
HABP2	3.41794	3.07198	1.3927	2.20577	0.0274	0.0763842
ZNF680	82.8578	-3.0694	0.313562	-9.78881	1.25772e-22	8.96653e-21
CERS3	4.44435	-3.06723	1.28873	-2.38003	0.0173111	0.0523385
CACNG8	464.69	3.06592	0.230446	13.3043	2.18652e-40	8.11883e-38
CXCL12	106.104	3.06523	0.348478	8.79606	1.41701e-18	6.77089e-17
S100A10	5.9391	-3.06432	1.28395	-2.38663	0.0170035	0.0515222
APOL1	3.46531	-3.06416	1.62945	-1.88049	0.0600413	0.142987
RUFY4	1.86135	-3.06409	2.17772	-1.40702	0.159422	0.30387
AC139769.1	4.77254	-3.06086	1.55331	-1.97054	0.0487764	0.121129
SLC4A10	241.801	3.05807	0.408145	7.4926	6.75241e-14	1.89525e-12
FRMD1	1.64906	-3.05785	2.00633	-1.5241	0.127484	0.257117
COPZ2	9.86315	-3.0577	0.795313	-3.84465	0.000120722	0.000710345
DPF3	186.841	3.05091	0.251928	12.1102	9.32355e-34	1.71313e-31
ANKRD7	8.19661	3.04764	1.26797	2.40355	0.0162367	0.0495646
SPOCD1	10.1033	-3.04758	0.967141	-3.15112	0.00162647	0.00699361
AC018688.1	7.92436	3.04259	1.52763	1.99171	0.0464031	0.116583
AL590132.1	3.74885	3.04117	1.46811	2.07149	0.0383131	0.10014
KCND2	321.296	3.0405	0.257619	11.8023	3.79803e-32	5.88628e-30
ATP4B	1.761	-3.03847	2.00391	-1.51627	0.129451	0.259792
RGS7BP	105.739	3.03603	0.312428	9.71753	2.53869e-22	1.78138e-20
CYP4X1	2.50833	3.03594	1.60084	1.89647	0.0578984	0.138867
GABBR2	336.032	3.0261	0.320046	9.45521	3.22387e-21	1.98134e-19
TBX1	23.1845	-3.0235	0.55582	-5.4397	5.33697e-08	6.2869e-07
XK	103.833	3.02111	0.337335	8.95583	3.37179e-19	1.69283e-17
TNNI3K	19.4778	3.01905	0.934358	3.23115	0.00123295	0.00548001
SALL3	921.673	3.01692	0.206145	14.6349	1.68195e-48	9.36791e-46
ADARB2	888.897	3.01167	0.275971	10.913	9.99173e-28	1.06636e-25
KCNS1	9.64101	3.00876	1.11752	2.69235	0.00709503	0.0247743
AL096803.1	2.01075	3.00778	1.84877	1.62691	0.103757	0.219419
MTUS2	217.468	3.00268	0.298355	10.0641	7.95923e-24	6.14101e-22
GABRA5	32.2301	2.99906	0.506154	5.9252	3.11912e-09	4.51968e-08
IRF7	27.422	-2.99752	0.506012	-5.92381	3.1456e-09	4.55065e-08
OR51M1	3.15207	2.99331	1.48294	2.0185	0.0435394	0.110778
SYN2	172.801	2.99055	0.270401	11.0597	1.96714e-28	2.32187e-26
B3GNT9	14.2497	-2.98882	0.660156	-4.52744	5.97025e-06	4.69584e-05
CXCL3	4.73937	-2.98832	1.14881	-2.60124	0.00928879	0.0310492
CMTM7	63.8929	-2.98797	0.404029	-7.39545	1.40935e-13	3.77727e-12
GLRA2	640.83	2.98287	0.250939	11.8868	1.38551e-32	2.20481e-30
CYP27A1	15.6267	-2.98071	0.686412	-4.34245	1.40906e-05	0.000102505
PPP1R1B	7.73381	-2.97854	1.07143	-2.77997	0.00543639	0.0197821
NNAT	6.66519	-2.97788	1.31742	-2.26039	0.0237968	0.0680131
AC107222.1	2.31354	2.97632	1.93137	1.54104	0.123307	0.25025
ISLR2	1910.01	2.9746	0.306723	9.69799	3.07497e-22	2.11603e-20
ATP8A2	786.206	2.96301	0.253401	11.6929	1.38496e-31	2.0743e-29
PTGS2	7.00843	2.96251	1.00306	2.95347	0.00314223	0.0122923
COL3A1	16.2477	-2.96075	0.69776	-4.24322	2.20339e-05	0.000154125
AL049839.2	4.24564	2.9594	1.62681	1.81914	0.0688899	0.159107
PLA2G3	18.9455	-2.95566	0.564863	-5.23253	1.67202e-07	1.78767e-06
FOXD4L6	5.17883	2.95292	1.27515	2.31574	0.0205722	0.0602759
UTS2	12.9264	2.95184	0.946762	3.11783	0.00182189	0.00769649
AGGF1P1	3.62584	2.94938	1.48933	1.98035	0.0476646	0.118965
MME	62.5685	-2.94735	0.498209	-5.91588	3.30106e-09	4.7601e-08
ZIC5	7.15292	-2.94657	0.926592	-3.18001	0.00147268	0.00641592
GSTT2B	75.6426	-2.94352	0.344466	-8.54518	1.28339e-17	5.45916e-16
SOWAHA	81.8733	2.9417	0.382458	7.69156	1.45351e-14	4.52109e-13
BX842568.2	4.2217	2.93959	1.37553	2.13705	0.0325937	0.0880553
DSG2	55.063	-2.93948	0.367401	-8.00074	1.23677e-15	4.36493e-14
DPP10	787.374	2.9388	0.249076	11.7988	3.95869e-32	6.08239e-30
TMPRSS9	11.2429	-2.93876	0.782926	-3.75356	0.000174343	0.000983083
C10orf120	18.0171	-2.93703	0.695879	-4.2206	2.4365e-05	0.000168578
ANKRD55	38.8928	2.93683	0.448237	6.55195	5.67889e-11	1.0779e-09
ZNF626	88.5516	-2.93595	0.306307	-9.58499	9.24685e-22	5.99297e-20
DHRS4L1	2.75139	2.93123	1.7335	1.69093	0.0908506	0.197781
GSG1L	34.2794	2.93107	0.567206	5.16755	2.37176e-07	2.45957e-06
TBX20	6.81633	2.93033	1.41868	2.06553	0.0388725	0.101246
ADGRG2	33.7293	2.92812	0.477711	6.12948	8.81689e-10	1.40683e-08
LYNX1	161.26	2.92756	0.290207	10.0878	6.25291e-24	4.86662e-22
LY6H	211.708	2.92715	0.279078	10.4887	9.74077e-26	8.94896e-24
PGAM1P7	2.91655	2.92513	1.72172	1.69896	0.0893275	0.195372
BMP5	14.7123	2.92508	0.76273	3.83501	0.00012556	0.000735894
ZNF804B	2.99346	2.92388	1.69525	1.72475	0.0845728	0.187504
RFESD	3.44366	-2.92278	1.3039	-2.24157	0.0249892	0.0708194
PALM2-AKAP2	48.5393	2.92126	1.25136	2.33447	0.0195713	0.057943
FBN2	99.5941	-2.92099	0.407479	-7.16846	7.58472e-13	1.85435e-11
ADAM20P1	4.25726	2.91924	1.42651	2.04642	0.0407154	0.105124
MKRN2OS	2.0566	2.91771	1.89938	1.53613	0.124505	0.252252
ARHGEF15	2.60848	2.91664	1.7162	1.69948	0.0892292	0.195229
WNT10B	16.9119	2.9158	0.801899	3.63612	0.000276777	0.00147827
KCNIP4	11.3549	2.90965	0.895428	3.24945	0.00115627	0.00518056
TRIM25	123.545	-2.90432	0.27091	-10.7206	8.14725e-27	7.93489e-25
GRM5	226.876	2.90393	0.331389	8.76291	1.90282e-18	8.94827e-17
CCDC140	12.6515	2.90017	0.763997	3.79604	0.000147023	0.000847828
CAPN6	17.0854	-2.89982	0.637077	-4.55175	5.32019e-06	4.23689e-05
YWHAZP3	2.79558	2.89967	1.82767	1.58653	0.112618	0.233503
AL359265.1	1.56288	2.89916	2.21373	1.30963	0.190322	0.34677
PDLIM4	253.505	-2.8984	0.285561	-10.1498	3.31922e-24	2.68902e-22
GPR45	48.51	2.89667	0.423018	6.84761	7.50929e-12	1.60863e-10
HTR1B	10.3233	2.89615	0.803098	3.60622	0.000310688	0.00163731
CADM2	1111.63	2.89588	0.225563	12.8385	9.9843e-38	2.87016e-35
SLITRK3	398.773	2.89573	0.27238	10.6312	2.13264e-26	2.04355e-24
CYP4F62P	16.3765	2.89487	1.00838	2.87083	0.00409396	0.0154951
SEMA3G	9.51328	-2.89174	0.801161	-3.60943	0.000306865	0.0016186
RSPO2	6.52145	2.89112	1.03772	2.78602	0.00533593	0.0194762
LBHD2	3.83739	2.88956	1.64768	1.75371	0.0794804	0.178388
SLC12A8	109.701	-2.88031	0.30842	-9.3389	9.73424e-21	5.78311e-19
NXPH1	550.72	2.87838	0.230533	12.4857	8.9331e-36	2.06772e-33
PABPC4L	12.8434	-2.87832	0.744778	-3.86467	0.00011124	0.000660218
ZNF233	18.5327	2.87008	0.710145	4.04153	5.31026e-05	0.000340893
DLGAP2	43.3691	2.8663	0.500242	5.72983	1.00532e-08	1.33318e-07
ZNF829	3.45823	2.8662	1.71916	1.66721	0.0954731	0.205435
ABCC6P2	4.06973	-2.8602	1.30739	-2.18773	0.0286894	0.0793008
CNTNAP3B	216.239	2.85564	0.260356	10.9682	5.43318e-28	6.01463e-26
ALOX5	2.18389	-2.85314	1.84379	-1.54743	0.12176	0.248071
AL627309.6	25.4685	-2.85182	1.6428	-1.73595	0.0825724	0.184143
CALN1	130.226	2.8495	0.393502	7.24139	4.44111e-13	1.11642e-11
NKX6-3	7.62999	2.84906	0.990737	2.8757	0.00403137	0.0152972
KIAA0040	2.90603	-2.84684	1.51629	-1.87751	0.0604485	0.143757
GPR149	17.3551	-2.84497	0.692607	-4.10763	3.99737e-05	0.000264753
GJA5	5.94297	-2.84047	1.0252	-2.77066	0.00559434	0.0202782
TMEM179	358.836	2.83944	0.316329	8.97621	2.8025e-19	1.42305e-17
PEX11A	56.4433	2.83871	0.438065	6.48011	9.16552e-11	1.6981e-09
BARX2	1.8598	-2.83721	1.9738	-1.43743	0.150595	0.290797
MELTF	31.4463	-2.83654	0.448756	-6.3209	2.60045e-10	4.53945e-09
SLC17A6	30.2232	-2.8359	0.452104	-6.27267	3.54899e-10	6.07041e-09
CRIP1	17.0537	-2.83426	0.713764	-3.97086	7.16145e-05	0.00044707
ADGRA1	329.817	2.82937	0.234288	12.0765	1.40639e-33	2.53193e-31
NECAB1	106.895	2.82682	0.422476	6.69107	2.2154e-11	4.43653e-10
YWHAQP5	4.93232	2.82347	1.26185	2.23757	0.0252491	0.0714308
SPTB	38.6542	2.82248	0.542502	5.20271	1.96398e-07	2.07247e-06
CCDC85A	43.097	2.81874	0.432719	6.51401	7.31693e-11	1.36841e-09
MC4R	76.1498	-2.81473	0.545339	-5.16143	2.45073e-07	2.53507e-06
RNA5-8SP6	379.384	-2.81171	0.784276	-3.58511	0.00033694	0.00175337
CHRNA2	95.8279	2.8083	0.377465	7.43989	1.00766e-13	2.76301e-12
NLRX1	30.867	2.8031	0.719694	3.89485	9.8259e-05	0.000592847
DUX4L51	2.61684	2.80241	1.84128	1.52199	0.128011	0.257626
COL2A1	244.511	-2.80139	0.352104	-7.95615	1.77473e-15	6.16588e-14
INTS4P2	6.68197	2.79962	1.58257	1.76903	0.0768896	0.173972
KRT18	16.2485	-2.79539	0.594501	-4.70207	2.57531e-06	2.21417e-05
PLAC9	2.4359	-2.79397	1.8107	-1.54303	0.122824	0.249668
AC025048.6	4.85052	2.79287	1.26182	2.21336	0.0268725	0.0752
CCDC60	131.783	-2.79246	0.302808	-9.22188	2.9194e-20	1.6414e-18
RHEBP1	10.0113	-2.79093	2.79951	-0.996937	0.318795	0.501623
TRIM4	3.46588	-2.78862	1.56084	-1.78662	0.0739995	0.168616
MSH4	2.69985	2.78756	1.78626	1.56055	0.11863	0.243111
CGA	2.88126	2.78562	1.93674	1.4383	0.150348	0.290414
UROC1	2.04352	2.784	1.8473	1.50706	0.131794	0.263017
VAX2	200.456	2.78237	0.269435	10.3267	5.33776e-25	4.53023e-23
CR788250.1	1.49075	-2.7818	2.51458	-1.10627	0.26861	0.444599
ALOXE3	10.1431	2.77737	0.887051	3.13102	0.00174202	0.00740648
ITGA8	11.3379	2.77669	0.877984	3.16257	0.00156383	0.0067569
AC007536.1	11.3852	2.77616	0.82692	3.35722	0.000787298	0.00369161
IGFL2	2.59733	2.77326	1.70906	1.62268	0.104657	0.220928
EPHB6	36.7726	2.77065	0.443055	6.25351	4.01323e-10	6.80188e-09
CLIC6	6.37652	-2.76897	1.03457	-2.67644	0.00744087	0.0258164
STXBP6	216.213	2.76621	0.256855	10.7695	4.79409e-27	4.74694e-25
TNN	5.59964	-2.76477	1.00697	-2.74564	0.00603923	0.0216095
DSCAM	229.408	2.76437	0.292303	9.45719	3.16333e-21	1.95086e-19
AC104073.2	1.9535	2.76429	1.81575	1.52239	0.127911	0.25762
GJA1	770.417	-2.76352	0.220414	-12.5379	4.63347e-36	1.1011e-33
SGCZ	9.1723	2.76009	0.980936	2.81373	0.0048971	0.0180556
FOXD4L3	1.58415	2.75922	3.07563	0.897121	0.369654	0.554342
AC074085.2	3.44345	2.75795	1.96316	1.40485	0.160065	0.304757
ARSJ	7.3195	-2.75033	0.913814	-3.00973	0.00261482	0.0104988
VSIG4	6.45228	-2.74933	1.28699	-2.13624	0.0326601	0.0881971
DUXAP8	1.64113	2.74906	2.05137	1.34011	0.180209	0.33303
PCDHB16	227.735	2.74861	0.225457	12.1913	3.45902e-34	6.55154e-32
AQP5	12.2752	-2.74784	0.701956	-3.91455	9.05741e-05	0.00055058
KITLG	506.409	2.74312	0.285247	9.61665	6.80083e-22	4.48931e-20
KIAA1755	6.14549	-2.74032	0.990417	-2.76683	0.00566037	0.0205009
SEC14L1P1	13.0134	2.73573	0.904648	3.02408	0.0024939	0.0100791
TCHH	2.7918	2.73375	1.90649	1.43392	0.151596	0.292224
MMRN1	74.1577	-2.73361	0.404918	-6.75102	1.46809e-11	3.03901e-10
RAB20	51.7579	-2.73313	0.424978	-6.43121	1.26589e-10	2.30931e-09
GDF15	113.925	2.73213	0.473664	5.76808	8.01806e-09	1.08426e-07
FAM114A1	143.016	-2.72828	0.283219	-9.63313	5.79369e-22	3.85302e-20
SYK	2.00493	-2.72685	1.5991	-1.70524	0.0881491	0.193558
TEX38	2.63901	2.72606	1.70637	1.59758	0.110137	0.229667
AC046176.1	2.07152	2.72523	1.87211	1.4557	0.145476	0.283895
MAGEC1	15.5979	2.72289	0.726738	3.74672	0.00017916	0.00100699
SSX7	1.89153	2.72205	2.12294	1.2822	0.199771	0.358888
CTRC	1.50357	2.72185	2.21887	1.22668	0.219942	0.385708
AC106782.1	8.37766	-2.71957	0.891514	-3.05051	0.00228453	0.0093689
SUSD3	3.52394	-2.71863	1.43787	-1.89073	0.05866	0.140392
BIVM-ERCC5	2.45302	-2.71816	2.80757	-0.968155	0.332967	0.51658
KCNK10	282.296	2.71645	0.249903	10.87	1.60202e-27	1.66004e-25
DPEP2	1.63216	-2.71511	2.12349	-1.2786	0.201036	0.360724
TTC6	2.00607	2.71453	1.90035	1.42844	0.153167	0.29455
SUCLG2P4	2.7873	-2.71395	1.6199	-1.67538	0.09386	0.202993
CD248	44.8538	-2.70657	0.422875	-6.4004	1.54967e-10	2.80451e-09
TGM4	1.65621	-2.70211	1.96862	-1.37259	0.169878	0.318676
TENM1	153.334	2.69686	0.365679	7.37493	1.64426e-13	4.36095e-12
HERC2P10	8.18151	2.69606	0.997789	2.70204	0.00689159	0.0241551
ZNF185	201.698	-2.6949	0.215122	-12.5273	5.29299e-36	1.24128e-33
IKZF1	6.37702	-2.69485	0.896636	-3.00552	0.0026513	0.0106142
CH25H	2.45431	-2.68548	1.72716	-1.55485	0.119981	0.245204
PPP1R3B	27.2907	2.68383	0.576514	4.65527	3.23563e-06	2.72665e-05
GAD2	228.492	2.68261	0.259334	10.3442	4.44422e-25	3.84511e-23
FHL2	87.8687	-2.68039	0.298772	-8.97136	2.92884e-19	1.4746e-17
CNTN5	74.3269	2.68039	0.402372	6.66148	2.71085e-11	5.35056e-10
MYO7B	1.70707	-2.6778	1.79314	-1.49336	0.135344	0.268383
TAC3	77.4081	-2.67703	0.44391	-6.03057	1.63386e-09	2.49745e-08
ITIH5	64.9079	-2.67609	0.402023	-6.65657	2.80299e-11	5.51409e-10
FAS	36.3502	2.67547	0.458329	5.83744	5.30083e-09	7.39254e-08
PMEL	244.591	-2.67541	0.264269	-10.1238	4.33128e-24	3.47731e-22
NPPB	1.67102	-2.67539	2.00927	-1.33152	0.183017	0.337219
IFIT1	385.959	-2.67412	0.292246	-9.15023	5.68105e-20	3.11549e-18
ZXDA	62.2311	2.67265	0.342214	7.80988	5.72428e-15	1.85498e-13
PLSCR5	2.04956	2.67133	2.19811	1.21529	0.224257	0.390944
NOS3	103.158	-2.67003	0.29549	-9.03594	1.62596e-19	8.59919e-18
CSAG1	18.7753	2.66874	0.699718	3.81402	0.000136723	0.000794526
PRSS51	18.8257	2.66808	0.668432	3.99155	6.56428e-05	0.0004121
UBQLNL	4.64862	-2.66791	1.42718	-1.86936	0.0615732	0.145704
TRIM74	10.166	2.66778	0.990471	2.69344	0.00707178	0.0247041
RNF152	1281.84	2.66607	0.246419	10.8193	2.78986e-27	2.85768e-25
AL359955.1	51.5159	2.66398	0.417375	6.38272	1.73971e-10	3.11626e-09
GPC5	34.8079	2.66231	0.46282	5.75237	8.80035e-09	1.17754e-07
RLBP1	6.53151	-2.65786	0.942248	-2.82077	0.00479092	0.0177339
SLITRK6	53.1665	2.65718	0.460732	5.76731	8.05487e-09	1.08842e-07
PITX2	4.89659	-2.65704	1.07869	-2.4632	0.0137703	0.0432168
MAGEC2	16.9398	2.65655	0.588439	4.51458	6.34431e-06	4.9725e-05
PMP2	434.158	2.65569	0.534589	4.96772	6.77453e-07	6.46719e-06
GRIA4	549.178	2.65392	0.181094	14.6549	1.25314e-48	7.20475e-46
HEYL	159.421	-2.65125	0.312672	-8.47933	2.2649e-17	9.36596e-16
ATP2B2	391.929	2.6509	0.221765	11.9536	6.21618e-33	1.02584e-30
S100A11	2.75814	-2.64968	1.85381	-1.42932	0.152913	0.294285
SMIM32	33.3782	2.64714	0.562915	4.70256	2.56914e-06	2.21186e-05
KCNK17	3.69541	-2.64516	1.54115	-1.71636	0.086096	0.190242
MPZ	16.1892	-2.64489	0.603495	-4.38262	1.17262e-05	8.65767e-05
HIST2H3D	1.86195	-2.6438	1.70481	-1.55079	0.120952	0.246826
KARSP2	3.1249	-2.64326	1.52893	-1.72883	0.083839	0.186433
PHF24	66.6024	2.64044	0.370553	7.12566	1.03581e-12	2.4615e-11
SLC8A3	173.791	2.64025	0.336871	7.83758	4.59308e-15	1.51038e-13
ZNF788P	30.7112	-2.6392	0.491075	-5.37433	7.68681e-08	8.77655e-07
GAS8	216.756	2.63877	0.275578	9.5754	1.01464e-21	6.50504e-20
TRIM9	632.523	2.63741	0.206304	12.7841	2.01161e-37	5.60203e-35
CCDC169-SOHLH2	3.8357	2.63714	1.9324	1.3647	0.172348	0.321954
F2RL1	123.246	-2.63679	0.312473	-8.43845	3.21587e-17	1.31762e-15
PRL	2.75868	2.63649	1.74872	1.50766	0.131641	0.262936
ZNF90	26.9862	-2.62938	0.482436	-5.45022	5.03066e-08	5.9655e-07
CYBRD1	44.8894	-2.62914	0.473762	-5.54951	2.8648e-08	3.5631e-07
CYP39A1	22.5624	-2.62756	0.557375	-4.71418	2.42691e-06	2.10281e-05
AC007192.1	12.8694	2.62679	2.79737	0.939018	0.347721	0.532504
NEXMIF	596.228	2.62521	0.275873	9.51598	1.8001e-21	1.1377e-19
CAMK2B	685.493	2.62508	0.174068	15.0807	2.16823e-51	1.43127e-48
PYCARD	1.8131	-2.62267	1.74077	-1.50662	0.131908	0.263108
AL136295.1	17.7869	2.6211	2.96282	0.884665	0.376337	0.561623
AL136295.15	17.7869	2.6211	2.96282	0.884665	0.376337	0.561623
AP1G2	225.997	2.61966	0.61369	4.2687	1.96612e-05	0.000138781
CCN3	27.8518	2.61858	0.491423	5.32857	9.89888e-08	1.10821e-06
C5orf47	3.34147	2.61849	1.493	1.75384	0.0794576	0.178359
TMEM221	31.1945	-2.61846	0.472826	-5.53789	3.06136e-08	3.78644e-07
NPY5R	4.36876	-2.61697	1.26477	-2.06913	0.0385342	0.100556
HIST1H2AM	9.6645	-2.6161	0.760109	-3.44175	0.000577972	0.00282534
KRT222	78.7698	2.61389	0.373871	6.99143	2.7209e-12	6.0923e-11
LIN7A	1888.72	2.61314	0.196448	13.3019	2.25531e-40	8.20335e-38
BNIP3P1	1.86862	2.61134	2.5536	1.02261	0.306492	0.487298
AC233968.1	8.60603	2.60803	2.94865	0.884483	0.376435	0.561675
DUSP4	2424.84	2.60759	0.233276	11.1781	5.21728e-29	6.50262e-27
UNC5C	206.974	2.60714	0.364915	7.14453	9.03059e-13	2.17209e-11
CHRDL1	490.46	-2.60484	0.270117	-9.64336	5.24428e-22	3.5007e-20
PFN1P11	3.53501	2.6048	1.42529	1.82756	0.0676154	0.15667
PCDHGB1	142.047	2.60292	0.298733	8.71321	2.95377e-18	1.35334e-16
IFIH1	3.67563	-2.5986	1.18768	-2.18797	0.0286717	0.0792641
ACVRL1	3.40065	-2.59858	1.21674	-2.13568	0.0327053	0.0882925
RPS15AP5	1.50038	-2.5974	2.14011	-1.21368	0.224872	0.391701
MAGEA2B	10.9989	2.59707	1.28102	2.02735	0.0426268	0.108985
MYL4	5.30573	-2.59247	1.02587	-2.5271	0.011501	0.037168
FMO3	12.3141	-2.59154	0.78414	-3.30495	0.000949925	0.00436578
IQCA1	14.4576	2.59083	0.948813	2.7306	0.00632183	0.0224719
DES	1.88243	-2.59032	1.65715	-1.56312	0.118026	0.242151
BCL6B	1.80852	2.58955	1.87568	1.38059	0.167405	0.314864
HLA-F	2.00734	-2.58862	1.89397	-1.36677	0.171697	0.32104
SNX18P12	2.99338	2.58764	1.71047	1.51282	0.130325	0.260987
NANOG	329.292	-2.58741	0.2171	-11.9181	9.53106e-33	1.53038e-30
LMOD1	20.5834	-2.58564	0.557303	-4.63956	3.49157e-06	2.91887e-05
CGREF1	140.469	2.58442	0.303841	8.50584	1.80281e-17	7.57818e-16
ACSS3	43.9945	2.5839	0.423141	6.10648	1.01855e-09	1.61366e-08
ANKRD18B	20.0803	2.58139	0.574302	4.49483	6.96269e-06	5.40723e-05
RARRES3	2.11537	-2.58095	1.73645	-1.48633	0.137191	0.271233
GPR21	12.0558	2.58092	1.12622	2.29168	0.0219242	0.0635478
44989	738.533	2.58	0.197234	13.0809	4.23376e-39	1.37197e-36
OLFM1	5412.18	2.57872	0.183979	14.0164	1.23766e-44	5.80495e-42
OCSTAMP	27.2126	-2.57548	0.471136	-5.46653	4.58926e-08	5.47655e-07
PADI4	2.79581	-2.57486	2.15978	-1.19219	0.233188	0.402044
TRABD2B	9.19918	-2.57319	0.82206	-3.13018	0.00174701	0.00742241
FZD6	105.335	-2.57285	0.324251	-7.93475	2.1092e-15	7.25645e-14
SLC45A2	7.56374	2.57038	1.19537	2.15028	0.0315329	0.0856855
SCUBE2	256.743	-2.5679	0.208969	-12.2884	1.04525e-34	2.1917e-32
MPPED2	394.229	2.56585	0.193937	13.2304	5.86021e-40	2.00859e-37
ANXA3	10.9945	-2.56368	0.791907	-3.23735	0.00120645	0.00537721
FAM27B	7.5714	2.56337	1.07493	2.38468	0.0170941	0.0517614
P3H2	45.4997	-2.56164	0.477956	-5.35957	8.34181e-08	9.4819e-07
TMEM266	51.1597	2.55711	0.423455	6.03868	1.55379e-09	2.3894e-08
KCNH1	224.413	2.55699	0.355693	7.18874	6.53941e-13	1.61429e-11
FAM78B	45.1347	2.55474	0.400804	6.37402	1.84133e-10	3.28508e-09
RTN1	7007.45	2.55437	0.196999	12.9664	1.89668e-38	5.72957e-36
AC133548.2	21.1024	2.55403	0.69956	3.65091	0.000261316	0.00140326
CRYBA4	1.55919	-2.55395	1.88965	-1.35155	0.17652	0.327917
MFAP2	426.342	-2.55391	0.196521	-12.9956	1.29623e-38	3.98322e-36
HMX1	4.09828	2.55198	1.25623	2.03145	0.0422093	0.108197
BRINP3	201.478	2.55109	0.329066	7.75253	9.00791e-15	2.86693e-13
GNA14	5.41156	2.54707	1.16824	2.18027	0.0292377	0.0805167
GNG11	1165.3	-2.54586	0.177782	-14.3201	1.63942e-46	8.59394e-44
VSTM2A	495.148	2.54572	0.242604	10.4933	9.27336e-26	8.56369e-24
HVCN1	32.3088	-2.54572	0.471306	-5.40141	6.61203e-08	7.67228e-07
SLCO2A1	3.66495	2.5456	1.36187	1.86919	0.0615968	0.145737
CYSLTR2	19.7036	2.54336	0.690832	3.6816	0.000231778	0.00125868
SERTM2	8.16496	-2.54199	0.937942	-2.71018	0.00672464	0.0236724
GFRA2	308.858	2.54139	0.235677	10.7834	4.12454e-27	4.1532e-25
HS3ST6	1.56695	2.5413	2.07523	1.22459	0.22073	0.386725
PLEKHN1	1.53699	2.53982	1.91286	1.32776	0.184258	0.33898
SST	548.762	-2.53765	0.222158	-11.4227	3.22048e-30	4.28348e-28
LANCL3	38.1285	2.5341	0.44589	5.68324	1.3217e-08	1.72957e-07
PDE11A	418.463	2.52936	0.22317	11.3338	8.92519e-30	1.15271e-27
CNTNAP4	159.462	2.52901	0.33339	7.58574	3.30585e-14	9.70679e-13
NELL1	1605.93	2.52891	0.217521	11.626	3.03878e-31	4.43935e-29
PRKCB	88.495	2.52872	0.335434	7.53865	4.74854e-14	1.37778e-12
MFAP4	11.8368	-2.52742	0.722162	-3.49979	0.000465619	0.00233242
CYP4F27P	3.94835	2.52643	1.79036	1.41113	0.158207	0.302114
HS3ST5	99.7275	2.52577	0.413976	6.10125	1.0524e-09	1.66433e-08
AC008687.7	2.34644	2.52466	1.8566	1.35983	0.173882	0.324208
NEGR1	455.122	2.52322	0.216472	11.6561	2.13615e-31	3.14649e-29
LOXL4	46.7946	-2.52205	0.375312	-6.71987	1.81881e-11	3.69211e-10
HCRTR1	8.77832	2.52193	1.02265	2.46607	0.0136603	0.0429245
TRHDE	164.307	2.51676	0.300331	8.37993	5.29574e-17	2.12103e-15
LYZ	3.47448	-2.51581	1.60899	-1.56359	0.117913	0.241976
MRC1	5.88484	2.51573	1.14978	2.18801	0.0286687	0.0792641
PROKR1	3.83803	2.51495	1.25381	2.00584	0.044873	0.11362
MET	168.368	2.51413	0.409611	6.13784	8.36497e-10	1.33832e-08
DGKB	208.319	2.51371	0.313769	8.01136	1.13451e-15	4.01996e-14
TUBA4A	36.0585	-2.51272	0.640495	-3.92309	8.74197e-05	0.000533955
TYROBP	2.61048	-2.51271	1.53715	-1.63465	0.102123	0.216713
AC211429.1	5.24937	2.51069	1.11767	2.24636	0.0246812	0.0701248
SLC6A7	11.6304	2.51041	0.94385	2.65975	0.00781987	0.0269425
SLC15A1	2.58978	2.51034	1.62926	1.54079	0.123369	0.250347
BCAN	780.889	2.50976	0.352148	7.12701	1.02575e-12	2.44086e-11
STYK1	9.03558	2.50843	0.915737	2.73925	0.00615795	0.021977
TWIST2	5.96381	-2.50586	0.991471	-2.52741	0.0114906	0.0371481
ZNF132	37.9735	2.50476	0.464234	5.39547	6.83441e-08	7.90239e-07
AC254560.1	5.04746	2.50079	1.44417	1.73164	0.0833372	0.185526
COL18A1	2124.62	-2.50069	0.174854	-14.3016	2.13756e-46	1.08851e-43
UPK3BL1	35.6115	2.49514	2.45664	1.01567	0.309786	0.491089
DDIT4L	4.27386	-2.49426	1.27023	-1.96363	0.0495729	0.122628
MPV17L	27.7322	-2.49402	0.596601	-4.18038	2.91028e-05	0.000198279
PIRT	10.7032	2.49392	1.04488	2.3868	0.0169958	0.0515075
ERN2	8.44364	-2.49363	0.877488	-2.84178	0.00448622	0.0167346
TNFSF13	1.52287	-2.49267	1.98125	-1.25813	0.208345	0.370482
HEG1	255.505	-2.49123	0.34863	-7.14577	8.94908e-13	2.1554e-11
GAS7	317.723	2.49104	0.196179	12.6978	6.08162e-37	1.57091e-34
HOXA6	35.2497	-2.48954	0.532382	-4.67623	2.92198e-06	2.48466e-05
LGI1	127.236	2.48929	0.264245	9.4204	4.49387e-21	2.7243e-19
FNBP1P1	31.9664	2.48803	0.499542	4.98062	6.33811e-07	6.0766e-06
SPARCL1	651.907	2.48697	0.306775	8.10683	5.19587e-16	1.89766e-14
GAREM1	306.828	2.48647	0.258641	9.61361	7.00492e-22	4.59003e-20
NNMT	25.6923	-2.48405	0.493621	-5.0323	4.84636e-07	4.75119e-06
RASSF3	20.4161	-2.48392	0.646853	-3.84	0.000123033	0.00072227
PPP1R14A	54.2677	-2.483	0.351669	-7.06062	1.65761e-12	3.83683e-11
GGT3P	3.76842	2.48296	1.56601	1.58553	0.112847	0.233869
FMOD	5.332	-2.48272	1.29897	-1.9113	0.0559667	0.135345
CTXN3	112.275	2.48166	0.345993	7.17257	7.36028e-13	1.80502e-11
FBXO17	143.034	-2.48014	0.294983	-8.40773	4.18023e-17	1.69328e-15
OTOAP1	2.57091	-2.47974	2.01014	-1.23362	0.217346	0.38229
BUB1B-PAK6	10.5333	2.47909	2.01632	1.22951	0.218881	0.384384
AL139260.3	7.27505	-2.4787	1.33691	-1.85405	0.0637317	0.149577
TFAP2B	7.17797	-2.47423	0.972148	-2.54512	0.0109241	0.035653
MYD88	44.7466	-2.47409	0.398325	-6.21123	5.25699e-10	8.69966e-09
IL18	2.75135	-2.47373	1.45907	-1.69541	0.0899969	0.196348
TTC9	388.401	2.4722	0.258306	9.57084	1.06046e-21	6.77438e-20
TRMT9B	259.278	2.47093	0.358935	6.88407	5.81664e-12	1.25357e-10
ADRA2C	14.424	2.47089	0.65281	3.78501	0.0001537	0.000880269
EVX1	12.7655	-2.46887	0.760932	-3.24454	0.00117642	0.00525762
EYS	35.3524	2.46787	0.536779	4.59755	4.27496e-06	3.49989e-05
SYP	4206.58	2.46754	0.21254	11.6098	3.67575e-31	5.2833e-29
AC007450.4	2.12929	2.4674	1.64552	1.49946	0.133754	0.266074
OSMR	5.7745	-2.46478	1.02154	-2.4128	0.0158304	0.0485368
TEX101	1.89192	-2.46431	1.69076	-1.45751	0.144975	0.283166
TRPM3	46.9935	2.46364	0.486163	5.06752	4.03041e-07	4.01532e-06
TRIM60P14	3.9041	-2.46143	1.65826	-1.48434	0.137718	0.272033
UBE2QL1	973.844	2.46115	0.218732	11.2519	2.26603e-29	2.89251e-27
RPL13AP25	3.23706	-2.4563	1.36134	-1.80433	0.0711797	0.163312
ECM2	1.59983	-2.4548	1.77684	-1.38155	0.167109	0.314441
HES1	60.3042	-2.45433	0.323733	-7.58132	3.42067e-14	1.00274e-12
CCM2L	15.8117	2.45408	0.808005	3.03721	0.0023878	0.00971862
AC010616.1	228.421	2.4534	0.262137	9.35925	8.03039e-21	4.78681e-19
GXYLT1P4	9.54635	2.4514	0.953531	2.57087	0.0101445	0.0334205
CDHR2	17.2498	2.4497	0.609813	4.01713	5.89113e-05	0.000373853
RGSL1	1.88642	-2.44908	2.49499	-0.981599	0.326298	0.509241
FSTL5	940.161	2.44802	0.322422	7.5926	3.13544e-14	9.26748e-13
GSTO1	396.173	-2.44745	0.331587	-7.38103	1.57074e-13	4.19091e-12
ZNF804A	88.9689	2.44678	0.417158	5.86535	4.48188e-09	6.32467e-08
RNF224	4.98183	2.44424	1.2571	1.94435	0.0518534	0.127193
CAPG	12.314	-2.44279	0.794475	-3.07473	0.00210696	0.00873914
APOBR	4.7339	2.44265	1.26406	1.93238	0.053313	0.130128
NAALADL1	1.53327	-2.44254	1.95314	-1.25057	0.211092	0.374246
ASB2	6.25442	-2.44121	0.958414	-2.54713	0.0108612	0.0354865
PMS2P2	9.81556	2.44117	0.856339	2.8507	0.00436228	0.0163647
PTGS1	9.80708	-2.43987	0.786637	-3.10164	0.00192449	0.00806304
CSPG4	46.0801	-2.43973	0.431349	-5.65605	1.54892e-08	2.00929e-07
TGFBR2	21.6007	-2.43826	0.59552	-4.09433	4.23392e-05	0.000279382
VWC2L	111.082	2.43819	0.32134	7.58759	3.25899e-14	9.60083e-13
RAD1P2	2.64367	-2.4379	1.38723	-1.75739	0.0788516	0.177356
MMP14	70.3263	-2.43676	0.314067	-7.75873	8.57869e-15	2.7352e-13
SHOX2	3784.47	2.43658	0.220284	11.0611	1.93724e-28	2.30182e-26
CR769776.2	5.03898	2.43653	1.36521	1.78473	0.0743048	0.169093
CCN1	287.396	-2.43019	0.238296	-10.1982	2.02033e-24	1.66705e-22
KCNN4	2.89265	-2.43004	1.54269	-1.57519	0.115212	0.23748
ATP6V0D2	4.70167	2.42968	1.5733	1.54433	0.12251	0.249257
MORN5	21.9172	-2.42895	0.754882	-3.21765	0.00129243	0.0057159
DLX2	39.8199	2.42541	0.605522	4.00548	6.18905e-05	0.000390607
OMG	64.7766	2.42055	0.400556	6.04298	1.51296e-09	2.33063e-08
MEOX1	1.91649	-2.41995	1.85001	-1.30808	0.190847	0.347444
NDE1P2	2.16584	2.41928	2.16284	1.11857	0.263325	0.439266
LLGL2	25.1595	-2.41781	0.479827	-5.03893	4.68151e-07	4.60732e-06
BX322639.1	22.6227	2.41583	0.547322	4.4139	1.01523e-05	7.58039e-05
NAP1L2	192.77	2.41515	0.360268	6.70376	2.0312e-11	4.09063e-10
AL135786.1	2.84892	2.41235	1.50393	1.60403	0.108707	0.227564
TNFSF14	1.96269	2.40861	1.66753	1.44442	0.148621	0.288207
DEFB131E	3.55067	2.40762	1.3242	1.81817	0.0690376	0.159347
RUNDC3B	801.855	2.40645	0.230673	10.4323	1.76539e-25	1.57323e-23
PDK4	92.7323	-2.404	0.288351	-8.33707	7.61508e-17	3.00939e-15
PCDH10	510.164	2.40288	0.190909	12.5865	2.50502e-36	6.03338e-34
AC097637.1	12.5802	2.40262	0.98539	2.43825	0.0147586	0.0458072
AC006001.4	6.31451	2.40242	1.65706	1.44981	0.147112	0.286036
FRRS1	22.9208	-2.40219	0.511381	-4.69744	2.63438e-06	2.2606e-05
MOB3C	67.8007	-2.40203	0.301561	-7.96532	1.64798e-15	5.74792e-14
TMIGD2	11.55	-2.39943	0.737882	-3.25177	0.00114687	0.00514489
CIART	80.2531	-2.39919	0.526142	-4.55996	5.11628e-06	4.09095e-05
TERB1	1.80185	-2.39897	2.11317	-1.13525	0.256272	0.431188
TIE1	23.0147	-2.39791	0.526234	-4.55673	5.19554e-06	4.14875e-05
AC091133.4	2.52728	-2.39673	1.66925	-1.43581	0.151056	0.291372
NEXN	34.0005	-2.39653	0.604476	-3.96464	7.35074e-05	0.000457765
AL353588.1	1.98117	2.39607	1.77815	1.34751	0.177817	0.329683
CAMK4	948.42	2.39234	0.176324	13.5678	6.21291e-42	2.51665e-39
LRRC77P	23.4117	2.39231	0.7761	3.08248	0.00205284	0.00853657
MCCC2	214.036	2.3923	0.284595	8.40598	4.24301e-17	1.71481e-15
CEMIP	21.8015	2.39131	0.633356	3.77562	0.000159608	0.00091176
AC020636.2	4.13755	-2.39098	1.24348	-1.92282	0.054502	0.132396
ADAM29	5.61615	2.39004	1.12838	2.11812	0.0341646	0.0913389
SNX18P7	2.07769	2.3894	1.82123	1.31197	0.18953	0.34568
CCDC192	5.5917	-2.38843	1.01637	-2.34996	0.0187754	0.0559402
GPR183	1.9723	-2.38794	1.75061	-1.36406	0.172549	0.322262
MAT1A	9.897	-2.38747	0.82964	-2.87772	0.00400561	0.0152157
USP51	42.3572	2.38649	0.412482	5.78568	7.22188e-09	9.82562e-08
CCDC198	7.77472	2.38516	1.04999	2.2716	0.0231105	0.0664245
CPLX3	2.63296	-2.38447	1.39881	-1.70464	0.0882613	0.193705
CPXM2	4.66696	2.38206	1.19303	1.99665	0.0458633	0.11553
IL13RA2	594.735	-2.37859	0.162243	-14.6607	1.15152e-48	6.84121e-46
CHRM5	17.9562	2.37685	0.587629	4.04481	5.23656e-05	0.000336541
ITLN2	2.40433	-2.37658	1.52838	-1.55497	0.119954	0.245178
PLEKHG4	33.212	-2.37541	0.499836	-4.75237	2.01041e-06	1.77296e-05
RPLP0P2	4.85838	2.37483	1.28428	1.84916	0.0644348	0.150949
CCSER1	335.991	2.37475	0.219161	10.8357	2.33245e-27	2.40297e-25
AC005410.1	1.62398	2.37359	2.27973	1.04117	0.297797	0.477735
AC007846.2	1.73063	-2.37345	2.33601	-1.01603	0.309616	0.490863
MAB21L1	718.299	2.37172	0.266502	8.89948	5.61113e-19	2.77028e-17
ADCY1	1320.86	2.37104	0.217743	10.8891	1.29862e-27	1.35353e-25
HKDC1	87.2374	2.37067	0.446028	5.31506	1.06622e-07	1.18474e-06
YBX1P10	1.9824	-2.36872	1.79374	-1.32055	0.186651	0.34197
CRYBB2	5.71794	-2.36726	1.05037	-2.25374	0.0242128	0.068981
RASD1	68.9609	-2.36639	0.342267	-6.91387	4.71602e-12	1.02255e-10
PPP1R14BP3	2.86304	-2.36626	1.91942	-1.2328	0.217649	0.382786
MSL3P1	42.3885	-2.36485	0.408736	-5.78575	7.2189e-09	9.82562e-08
EXOC3L2	5.74317	-2.36482	0.948678	-2.49276	0.0126755	0.0403782
SLC22A3	8.30311	2.36025	1.18653	1.9892	0.0466791	0.117145
MAPT	5513.51	2.35968	0.170307	13.8555	1.17851e-43	5.38579e-41
MED15P8	16.7867	2.35868	0.770827	3.05993	0.00221388	0.00912629
NLRP3	7.57148	2.35858	0.955781	2.4677	0.0135984	0.0427978
HMCN1	24.0771	-2.35232	0.559249	-4.20622	2.5968e-05	0.000178629
FLRT2	79.423	2.35218	0.368671	6.38015	1.76917e-10	3.16586e-09
PCDHB6	16.4929	2.35213	0.624944	3.76374	0.000167389	0.000948909
WNT5A	1038.97	-2.34852	0.267946	-8.76491	1.86919e-18	8.81337e-17
SYN1	2139.6	2.34727	0.171314	13.7016	9.92899e-43	4.42411e-40
CLRN1	55.9814	-2.34618	0.411628	-5.69974	1.19987e-08	1.57825e-07
LRRD1	8.06559	2.34614	1.12231	2.09047	0.036576	0.0963865
ABI3BP	22.5906	-2.34606	0.713954	-3.28601	0.00101618	0.00463209
TMEM102	11.6813	-2.34585	0.826037	-2.83988	0.00451299	0.0168169
AKR1E2	32.6137	-2.34553	0.497548	-4.71418	2.42691e-06	2.10281e-05
UPK2	8.29583	2.34411	0.933102	2.51217	0.011999	0.038533
NR0B1	2.69198	2.34374	1.738	1.34852	0.17749	0.329361
CARD11	4.04641	2.33317	1.3175	1.77091	0.0765755	0.173441
OXTR	33.3349	-2.33218	0.560212	-4.16303	3.14049e-05	0.000212744
OPALIN	1.68829	-2.33119	1.68852	-1.38061	0.167398	0.314864
GABRD	33.6898	2.33072	0.566747	4.11245	3.91479e-05	0.000260057
AC275455.2	1.69708	2.3306	1.91347	1.218	0.223226	0.389748
NOX5	2.71629	-2.32259	1.6014	-1.45035	0.146962	0.28591
ITGA1	11.3511	-2.32215	0.784804	-2.95889	0.0030875	0.0120968
MUSTN1	98.9822	-2.31943	0.289032	-8.02483	1.01664e-15	3.61667e-14
ANXA2R	2.01385	2.31704	1.65532	1.39976	0.161586	0.306475
AL137784.1	3.61455	2.3166	1.46693	1.57921	0.114287	0.236085
ZSCAN1	27.5333	-2.3162	0.456393	-5.07501	3.87474e-07	3.87322e-06
GRIA2	1474.4	2.31403	0.493586	4.6882	2.75612e-06	2.35712e-05
LRRC14B	3.88465	-2.31306	1.16375	-1.98759	0.0468572	0.117423
LOX	38.1246	-2.31255	0.422087	-5.47886	4.28086e-08	5.13789e-07
AL121722.1	2.74492	-2.31195	1.97773	-1.16899	0.242408	0.413519
STC1	33.5191	2.31052	0.64546	3.57965	0.000344052	0.00178672
GLUD2	6.75315	-2.30907	0.94976	-2.43121	0.0150483	0.0465393
TRAC	7.95128	2.30856	1.0152	2.274	0.0229663	0.0661043
ADGRL4	6.77289	2.30806	1.1522	2.00317	0.0451591	0.114118
SEMA3C	583.646	2.30796	0.223336	10.334	4.94453e-25	4.23684e-23
LRRC26	27.7221	2.30668	0.510669	4.51698	6.27279e-06	4.92294e-05
ZNF114	46.347	2.30294	0.447157	5.15017	2.60249e-07	2.6719e-06
MAK	5.17718	-2.30249	1.11226	-2.07011	0.0384423	0.100389
KCNMA1	508.796	2.30105	0.190219	12.0969	1.09702e-33	1.99512e-31
RAG2	1.82118	-2.30054	1.77957	-1.29275	0.196097	0.354501
ELAVL4	472.793	2.29795	0.304993	7.53444	4.90425e-14	1.41667e-12
AC090950.1	1.63191	-2.29644	2.09309	-1.09715	0.272575	0.449446
FCGR3A	4.16634	-2.29567	1.55612	-1.47525	0.140145	0.275939
CHRNB3	5.60322	2.2952	1.23124	1.86413	0.0623031	0.146999
TKTL1	1425.31	-2.29418	0.253249	-9.05898	1.31678e-19	6.98483e-18
MAP7D2	171.709	2.29322	0.35856	6.39565	1.59864e-10	2.88678e-09
FOXD4L1	7.10478	2.29301	0.95529	2.40033	0.0163804	0.0499311
DDO	4.76412	-2.29267	1.26433	-1.81334	0.0697793	0.160702
LGI2	414.986	2.29186	0.309008	7.41682	1.19964e-13	3.26928e-12
OR9M1P	5.72821	2.29155	1.34367	1.70545	0.0881111	0.193543
CPB1	5.17753	2.29109	1.04964	2.18275	0.0290543	0.0801107
LMCD1	499.968	-2.28997	0.194213	-11.7911	4.34066e-32	6.61227e-30
HBB	24.5633	-2.28929	1.56789	-1.46011	0.144261	0.2822
CDH12	84.6044	2.28913	0.320218	7.14865	8.76364e-13	2.11359e-11
NPNT	15.3437	2.28875	0.74814	3.05926	0.00221886	0.00914049
CDC20P1	5.58212	-2.28657	0.967442	-2.36352	0.0181023	0.0543068
MTND6P21	6.18196	2.2864	1.19289	1.91669	0.0552773	0.133915
SV2C	914.69	2.28632	0.229967	9.94194	2.73447e-23	2.02226e-21
AC253572.1	3.99027	2.28622	1.29813	1.76116	0.0782106	0.17636
CYS1	5.42862	-2.28619	1.09803	-2.08208	0.0373354	0.0980736
CTXND1	47.0202	2.28533	0.495368	4.61339	3.96153e-06	3.26881e-05
AC098614.3	4.94805	-2.28519	1.14089	-2.00299	0.0451787	0.114151
MEIOC	28.1018	-2.28457	0.449765	-5.07948	3.78477e-07	3.78934e-06
LAYN	36.8865	-2.28446	0.469681	-4.86384	1.15128e-06	1.0577e-05
LRTM1	26.4729	-2.28344	0.589241	-3.87522	0.000106527	0.000635423
BATF2	3.60089	-2.2829	1.4088	-1.62046	0.105134	0.221672
WDR72	111.187	2.28167	0.287786	7.92837	2.22033e-15	7.61017e-14
GNAI1	1540.51	2.28081	0.183504	12.4292	1.814e-35	4.14498e-33
RFPL2	32.7304	2.28023	0.59563	3.82826	0.000129052	0.000753883
LGALS4	5.98903	2.28018	1.06835	2.13431	0.0328175	0.088488
AL110118.2	2.38202	2.2781	1.66755	1.36614	0.171895	0.321276
AL110118.4	2.38202	2.2781	1.66755	1.36614	0.171895	0.321276
RYR2	35.0998	2.27782	0.441628	5.15777	2.49913e-07	2.58064e-06
ASPG	8.03254	2.2773	1.42715	1.5957	0.110556	0.230326
CACNA1E	330.533	2.27671	0.304075	7.48734	7.02845e-14	1.96537e-12
FAM92B	57.3843	-2.27588	0.36882	-6.1707	6.79869e-10	1.10762e-08
PRRG3	56.7101	2.27142	0.484415	4.68901	2.74535e-06	2.34903e-05
ABLIM3	460.624	2.2713	0.177298	12.8106	1.43037e-37	4.04658e-35
TAC1	184.407	2.26877	0.258576	8.77408	1.72308e-18	8.18944e-17
C1QTNF5	170.419	-2.2672	0.301072	-7.53045	5.05655e-14	1.45359e-12
GPBAR1	6.90729	-2.26706	0.909215	-2.49343	0.0126515	0.0403089
CBR1	339.206	-2.26445	0.215651	-10.5005	8.59219e-26	7.97597e-24
ICAM3	9.97738	-2.26383	0.784369	-2.88618	0.00389953	0.0148634
RAB15	824.515	2.26196	0.169709	13.3284	1.5816e-40	5.99765e-38
SLC9A2	4.49073	2.26087	1.20965	1.86904	0.0616174	0.145767
LDHAL6A	2.72721	2.26028	2.11616	1.0681	0.285475	0.463939
ANXA13	6.82833	-2.25896	0.912712	-2.475	0.0133238	0.0420821
GRIN2A	128.31	2.25857	0.315264	7.16404	7.8332e-13	1.90986e-11
OTOG	2.29871	-2.25693	1.71156	-1.31864	0.187291	0.342716
RAC2	3.24974	2.25618	1.51855	1.48575	0.137347	0.271509
AC068533.4	32.9017	2.25579	0.661059	3.41239	0.000643955	0.00310195
SYNDIG1L	15.1666	2.25515	0.849369	2.65509	0.00792878	0.0272493
EFHC2	24.3553	-2.25509	0.562242	-4.0109	6.04889e-05	0.00038271
SLC18A1	41.5753	2.25318	0.505018	4.46159	8.13522e-06	6.20959e-05
DUSP13	2.54891	-2.25119	1.34017	-1.67978	0.0930007	0.201575
NUP210L	1.86288	-2.24964	1.68199	-1.33749	0.181064	0.334356
FLNC	1302.87	-2.2485	0.277894	-8.09119	5.90827e-16	2.14467e-14
A2M	19.1736	-2.24806	0.625717	-3.59278	0.000327169	0.00171252
CLDND2	8.13047	2.24649	0.838994	2.67761	0.00741506	0.0257468
SLC10A5	16.5803	2.24631	0.601361	3.73538	0.000187433	0.00104362
ONECUT1	379.364	2.24331	0.266619	8.41391	3.96572e-17	1.61741e-15
ZNF366	1.59859	-2.24218	2.25156	-0.995835	0.31933	0.502176
ZNF596	78.9316	2.24199	0.340404	6.58626	4.51046e-11	8.67206e-10
AC025278.2	5.22352	2.24143	1.10355	2.03111	0.042244	0.108224
TICAM2	7.46536	-2.24001	1.26915	-1.76497	0.0775691	0.17529
LGI3	43.704	2.23903	0.444399	5.03832	4.69624e-07	4.61926e-06
SLC15A3	51.601	-2.23899	0.480285	-4.6618	3.13457e-06	2.649e-05
GBP4	9.7184	2.23834	0.795556	2.81356	0.00489966	0.0180614
KCNK4	22.3443	2.23744	0.604128	3.70359	0.00021257	0.00116537
LBP	2.63691	-2.23427	1.41843	-1.57518	0.115216	0.23748
OSTN	11.6108	2.2342	0.800925	2.78952	0.00527864	0.0192965
PLA2G12AP1	5.69939	2.23364	1.0799	2.06838	0.0386042	0.100681
SYTL5	9.9229	2.23321	0.863552	2.58607	0.00970766	0.0321963
FZD7	2200.44	-2.23222	0.235119	-9.49401	2.2232e-21	1.38546e-19
TRIM59	235.112	-2.23176	0.220499	-10.1214	4.4397e-24	3.54837e-22
SIT1	6.82548	-2.23141	0.951385	-2.34544	0.0190048	0.0564633
SLC1A7	3.58051	-2.23117	1.23024	-1.81361	0.0697386	0.16065
FRZB	1958.6	-2.23094	0.215011	-10.3759	3.19166e-25	2.78847e-23
NDST3	230.507	2.23035	0.315433	7.07075	1.54094e-12	3.57755e-11
ASIC4	1133.62	2.22771	0.214461	10.3875	2.82755e-25	2.49483e-23
GTF2IRD1P1	7.86324	2.22751	0.882267	2.52476	0.0115778	0.0373823
CYP1A2	2.84261	2.22748	1.69443	1.31459	0.188649	0.344426
PDE6B	16.9467	-2.22663	0.645359	-3.45022	0.000560129	0.00275398
CDH22	269.238	2.22607	0.280849	7.92622	2.25919e-15	7.70824e-14
SLC5A5	1.91346	-2.22514	1.8694	-1.1903	0.23393	0.402834
IL17REL	8.77385	2.22467	1.17338	1.89595	0.0579664	0.138954
COL19A1	79.4527	2.22414	0.315522	7.04906	1.80127e-12	4.14246e-11
GALNT14	50.9353	2.22255	0.375061	5.92585	3.10682e-09	4.5092e-08
ZNF890P	2.45357	2.22215	1.83045	1.21399	0.22475	0.391528
NRXN1	2065.99	2.21884	0.181321	12.2371	1.96983e-34	3.94475e-32
PYCR1	673.618	-2.2181	0.193367	-11.4709	1.84692e-30	2.49377e-28
JPH1	27.8401	2.21788	0.499204	4.44283	8.87848e-06	6.71367e-05
RPL9P7	8.51502	-2.21633	1.31648	-1.68354	0.0922715	0.200238
C6orf118	67.9659	-2.2155	0.408107	-5.42874	5.67535e-08	6.65035e-07
CCL22	2.23141	2.21356	1.73947	1.27255	0.203178	0.363652
KCNB2	167.012	2.21263	0.258424	8.56202	1.10909e-17	4.75175e-16
WNT2	2.80626	-2.21176	1.56364	-1.4145	0.157216	0.300618
ITM2A	3.11212	-2.21133	1.50668	-1.46768	0.14219	0.279282
FZD5	77.8463	-2.21051	0.337723	-6.54531	5.93717e-11	1.11977e-09
SCN2A	1162.62	2.20984	0.181275	12.1905	3.49209e-34	6.55154e-32
ANK1	284.4	2.20946	0.270886	8.15644	3.45052e-16	1.29199e-14
AC092471.1	2.62502	2.20845	1.59766	1.38231	0.166877	0.314118
NRG2	11.703	2.20825	0.759956	2.90576	0.00366358	0.0140482
MYC	258.972	2.2081	0.404523	5.45853	4.80093e-08	5.70067e-07
TFR2	61.7582	2.20779	0.481226	4.58785	4.47827e-06	3.64125e-05
IL7	10.8693	2.20727	0.769067	2.87006	0.00410396	0.0155198
ETV4	111.083	2.20449	0.439577	5.01502	5.3027e-07	5.13921e-06
LAX1	1.85583	2.20403	1.8756	1.17511	0.239951	0.410563
TCEAL5	4.6403	-2.20313	1.01645	-2.16749	0.0301977	0.0827257
AC007622.1	4.1865	2.20308	1.08768	2.02549	0.0428173	0.109378
NFATC2	3.84807	-2.20245	1.39389	-1.58008	0.11409	0.235868
RPL23AP53	14.8721	2.20244	0.650985	3.38324	0.000716348	0.00339741
HAMP	2.64194	-2.20216	1.71536	-1.28379	0.199215	0.358284
PLPPR1	620.381	2.19932	0.25366	8.67033	4.30859e-18	1.93919e-16
ZNF280D	332.513	-2.19901	0.242347	-9.07382	1.14918e-19	6.15068e-18
CYP1B1	6.12733	-2.19824	0.941669	-2.33441	0.0195744	0.057943
ADAM22	786.36	2.19729	0.207969	10.5655	4.30772e-26	4.06225e-24
CFP	61.1516	2.19596	0.488669	4.49376	6.99769e-06	5.42968e-05
ANKRD30BL	19.0311	-2.19584	0.709028	-3.09697	0.00195509	0.00816822
CHGA	772.814	2.19517	0.229079	9.58256	9.46721e-22	6.11355e-20
ZNF816-ZNF321P	2.87361	-2.19485	1.84825	-1.18753	0.23502	0.40436
ZNF878	3.3345	-2.19116	1.35318	-1.61926	0.105391	0.222111
UNC5CL	24.7119	-2.18959	0.666956	-3.28296	0.00102724	0.00467294
ATP6V1FNB	160.534	2.18877	0.324805	6.73873	1.59777e-11	3.29595e-10
DLEC1	25.5666	-2.18855	0.563283	-3.88535	0.000102183	0.000612171
DYNC1I1	422.916	2.18848	0.211597	10.3427	4.51525e-25	3.88769e-23
SMOC2	148.93	-2.18604	0.384457	-5.68604	1.30019e-08	1.70266e-07
PCLO	1016.18	2.18497	0.243224	8.98339	2.62558e-19	1.34085e-17
SERPINA3	27.8733	-2.18358	0.708118	-3.08364	0.00204488	0.00851341
HCG22	5.93181	2.1835	1.09858	1.98757	0.0468591	0.117423
ETS1	61.6358	-2.18128	0.349172	-6.24699	4.18431e-10	7.05553e-09
HSF4	98.2941	2.17912	0.798607	2.72865	0.00635944	0.0225831
CNFN	14.9246	-2.17749	0.576351	-3.77806	0.000158057	0.000904062
DNASE2B	4.06424	2.17634	1.2716	1.71149	0.0869904	0.191529
HHLA2	3.91559	2.17614	1.39436	1.56067	0.118603	0.243083
OR2B6	2.33881	-2.17559	1.5472	-1.40615	0.159681	0.304156
AC068279.1	3.68662	2.17538	1.33267	1.63235	0.102606	0.217526
TNR	211.982	2.17528	0.349985	6.21536	5.12078e-10	8.49792e-09
HLA-DOA	3.86474	-2.17473	1.13819	-1.9107	0.0560437	0.135473
AC006042.3	3.96717	2.17389	1.48313	1.46575	0.142717	0.280137
COL5A2	589.264	-2.17336	0.203889	-10.6595	1.57447e-26	1.5251e-24
TREML2	3.25165	2.17255	1.40088	1.55084	0.120939	0.246826
SPAG6	222.517	-2.1717	0.252045	-8.61633	6.91343e-18	3.02747e-16
AL031777.3	15.3236	-2.17103	0.664234	-3.26847	0.00108131	0.00488029
FGF14	432.849	2.16888	0.264935	8.18648	2.6897e-16	1.01997e-14
TMBIM1	12.6876	-2.16856	0.674505	-3.21505	0.00130423	0.0057595
GBP2	4.61592	-2.16833	1.28421	-1.68846	0.0913233	0.19864
TNFRSF14	8.77629	-2.16774	0.852709	-2.54218	0.0110165	0.0358867
CDC42EP1	182.093	-2.16717	0.232864	-9.30658	1.32011e-20	7.76513e-19
FYB1	1.65255	-2.16388	1.78593	-1.21162	0.225656	0.392423
USP18	41.8699	-2.1632	0.426277	-5.07462	3.88262e-07	3.87892e-06
ISG15	228.127	-2.16276	0.243748	-8.87294	7.12398e-19	3.4882e-17
APOE	74.0419	-2.16266	0.368986	-5.86109	4.59839e-09	6.48394e-08
AC008770.2	5.99352	-2.16061	1.26556	-1.70723	0.0877789	0.193003
DRD4	28.5881	-2.15994	0.515556	-4.18954	2.79526e-05	0.000191017
AC009879.3	15.6258	2.15953	0.96999	2.22634	0.0259915	0.0731713
KSR2	57.6257	2.15526	0.358204	6.01685	1.77839e-09	2.69068e-08
KRT8	12.4055	-2.15424	0.811165	-2.65573	0.00791362	0.0272268
GNAQP1	5.12054	-2.15421	1.29809	-1.65952	0.0970109	0.208141
TRPC5OS	3.65739	-2.15412	1.30258	-1.65373	0.0981831	0.210201
ZNF583	148.616	-2.15357	0.291827	-7.37961	1.58748e-13	4.22926e-12
CTSF	2.04985	-2.15337	1.61903	-1.33004	0.183506	0.337979
TNFRSF1B	45.7697	-2.15307	0.353254	-6.09497	1.0946e-09	1.72341e-08
SORCS1	513.768	2.15163	0.195747	10.9919	4.17873e-28	4.68412e-26
SERHL	2.32616	2.15057	2.20687	0.974487	0.329815	0.513257
RIMS1	421.871	2.14926	0.257971	8.3314	7.98901e-17	3.14323e-15
B3GALT2	395.19	2.14833	0.235026	9.1408	6.19928e-20	3.37889e-18
AL035555.1	2.31855	-2.14669	1.62301	-1.32267	0.185947	0.341065
AZU1	18.9931	2.14572	0.716111	2.99636	0.00273226	0.0108893
PLPPR5	349.654	2.14552	0.238759	8.98613	2.56095e-19	1.3116e-17
SDR9C7	2.53053	2.1438	1.93871	1.10579	0.268819	0.44482
RGS16	166.586	-2.14067	0.220752	-9.69716	3.10019e-22	2.12518e-20
OLFML2A	95.1879	-2.13981	0.328026	-6.5233	6.87788e-11	1.28765e-09
KISS1	21.7974	-2.13976	0.624672	-3.42542	0.000613859	0.00298359
ERV3-1	1057.35	2.13915	0.490408	4.36198	1.2889e-05	9.43757e-05
PPFIA4	332.769	2.13871	0.61559	3.47424	0.000512304	0.00253869
NOVA1	3196.76	2.13759	0.230187	9.28631	1.59726e-20	9.24282e-19
COL6A2	778.207	-2.1366	0.198384	-10.77	4.7697e-27	4.74694e-25
KLRK1	1.6946	2.13587	2.03045	1.05192	0.292837	0.472042
NRG1	431.968	2.1358	0.214913	9.93797	2.84564e-23	2.09578e-21
EPS8L2	126.713	2.13557	0.342915	6.22768	4.73401e-10	7.91504e-09
BANF1P2	3.51319	-2.13519	1.31456	-1.62426	0.10432	0.220425
AC010970.1	11.3073	-2.13483	0.919176	-2.32255	0.0202033	0.0594589
PLSCR4	6.38175	-2.1346	1.05656	-2.02032	0.0433498	0.110359
ZYG11A	30.8458	-2.1345	0.502067	-4.25142	2.1242e-05	0.000148878
CRIP3	4.25812	2.13366	1.18354	1.80277	0.0714247	0.163625
ARMC3	40.2758	-2.13184	0.422338	-5.04772	4.47123e-07	4.41989e-06
CACNA2D3	365.315	2.13176	0.197263	10.8067	3.19965e-27	3.24019e-25
POSTN	131.54	2.13138	0.421474	5.05696	4.26003e-07	4.21814e-06
AFF2	1833.65	2.13022	0.185426	11.4882	1.51193e-30	2.05703e-28
HPCA	312.692	2.13001	0.315049	6.76088	1.37156e-11	2.8491e-10
GDF10	6.45682	-2.13	0.856043	-2.48819	0.0128396	0.0407916
CASP4	10.8314	-2.12841	0.76565	-2.77987	0.00543804	0.019784
NEUROD1	85.4943	2.12716	0.425061	5.00437	5.60458e-07	5.41705e-06
NME4	1193.14	-2.12685	0.140192	-15.171	5.50406e-52	3.92396e-49
ADGRE5	22.3403	-2.12673	0.597532	-3.5592	0.000371986	0.00191089
AC004383.1	6.74865	2.12496	0.9072	2.34232	0.0191642	0.0568988
IARS2P1	1.89605	2.12398	1.93678	1.09665	0.272792	0.449725
RAPGEF4	127.991	2.12397	0.315674	6.72838	1.71566e-11	3.49864e-10
SLITRK1	397.709	2.12373	0.197793	10.7371	6.81414e-27	6.67299e-25
SERPINE1	17.377	-2.12153	0.581783	-3.6466	0.000265732	0.00142569
MAP3K9	1011.47	2.11982	0.173628	12.209	2.78273e-34	5.45017e-32
XKR4	605.67	2.11951	0.245822	8.62216	6.57039e-18	2.88433e-16
FAM155A	575.861	2.11895	0.194081	10.9179	9.46959e-28	1.01673e-25
ANO4	22.3191	2.11799	0.59314	3.57082	0.000355868	0.00184005
GBA3	1.60116	2.11773	2.40029	0.882283	0.377624	0.562883
C8orf34	23.6217	2.11773	0.59005	3.58907	0.000331862	0.00173118
MGAT4C	658.383	2.11682	0.220181	9.61403	6.97616e-22	4.58804e-20
BEAN1	110.231	2.11641	0.282368	7.4952	6.61951e-14	1.86676e-12
CDK2AP2P1	1.50461	-2.11524	2.71627	-0.778732	0.436138	0.619286
DDX60	7.49954	-2.11493	0.863915	-2.44807	0.0143622	0.0447435
TRAV8-5	3.00719	2.1142	1.43565	1.47265	0.140845	0.277134
GOLGA6L3	1.62284	-2.11291	2.66061	-0.794147	0.42711	0.611496
OR7G2	1.49309	2.11097	2.10631	1.00221	0.316241	0.498749
OR11M1P	2.71959	2.10951	1.53905	1.37066	0.170481	0.319437
ACOX2	7.57159	-2.10933	0.905035	-2.33067	0.019771	0.0583892
HNRNPA1P33	2.16314	2.10914	1.50663	1.3999	0.161542	0.306461
GYG2P1	2.74086	2.10903	1.44535	1.45918	0.144515	0.282552
DACT1	371.054	2.10888	0.211397	9.97589	1.94345e-23	1.44929e-21
GLIPR1	107.169	-2.10842	0.28102	-7.50274	6.24954e-14	1.77366e-12
CABP4	1.75119	2.10819	1.88832	1.11643	0.264237	0.440178
VIPR1	11.6568	2.1081	0.808492	2.60745	0.00912187	0.0305772
GABRB3	1362.5	2.10796	0.21224	9.93198	3.02194e-23	2.21646e-21
LRRTM3	169.697	2.10766	0.267004	7.89374	2.93266e-15	9.84347e-14
RBP7	4.36566	-2.10616	1.03691	-2.03119	0.0422359	0.108219
AC004801.2	3.98428	2.10472	1.27981	1.64455	0.100062	0.213351
MCUB	46.7862	-2.10357	0.355794	-5.91233	3.373e-09	4.85597e-08
MALRD1	4.41759	2.10082	1.08813	1.93067	0.0535239	0.130554
AC013470.2	2.71215	2.09702	1.77247	1.18311	0.236766	0.406736
ACTN2	31.9818	2.09679	0.585805	3.57934	0.000344469	0.00178785
COL12A1	22.2921	-2.09655	0.513889	-4.07978	4.5078e-05	0.000295268
GP1BB	113.297	2.09637	1.17924	1.77773	0.0754484	0.171345
IGFBP7	27.5808	-2.09613	0.651384	-3.21797	0.00129101	0.00571245
CHST2	263.142	2.09587	0.224469	9.33704	9.90642e-21	5.86585e-19
ADAMTS19	30.4597	2.09538	0.529243	3.95921	7.51985e-05	0.000466828
RSPH9	81.9013	-2.09538	0.395871	-5.29308	1.20273e-07	1.31834e-06
AC270289.2	41.9228	2.09482	0.499259	4.19586	2.71844e-05	0.000186134
CFH	4.66991	2.09473	1.24158	1.68716	0.091573	0.199061
AC234782.1	9.79809	2.09344	0.847623	2.46977	0.0135199	0.0425808
FAM166A	2.1667	2.09337	1.72532	1.21332	0.225007	0.391783
ATF7IP2	55.2179	-2.09255	0.312642	-6.69312	2.18464e-11	4.38479e-10
ADAM8	57.4226	2.09159	0.40337	5.1853	2.15666e-07	2.25974e-06
F10	117.316	-2.09094	0.29598	-7.06447	1.61231e-12	3.73682e-11
LRRC8E	4.30131	-2.09079	1.23695	-1.69028	0.090974	0.198025
MYT1L	825.756	2.09062	0.197374	10.5921	3.24101e-26	3.08902e-24
SLC22A4	28.8834	2.0896	0.452873	4.6141	3.94803e-06	3.25918e-05
ZNF488	49.7018	2.08937	0.48673	4.29267	1.7654e-05	0.000125808
MCTP1	196.323	2.08902	0.222311	9.39684	5.62272e-21	3.3856e-19
ZNF385D	219.211	2.08881	0.231435	9.02546	1.7895e-19	9.38065e-18
SCYGR4	1.83652	2.08855	2.04441	1.02159	0.306975	0.487805
TJP3	3.24232	2.08834	1.39251	1.49969	0.133695	0.266002
APOBEC3G	14.9576	-2.08802	0.707539	-2.9511	0.00316644	0.0123708
FBLN5	269.079	2.08738	0.29474	7.08211	1.41976e-12	3.3339e-11
TMPRSS13	5.66823	2.08734	1.13126	1.84515	0.0650159	0.151971
NTNG2	407.348	2.08725	0.199169	10.4798	1.06992e-25	9.77908e-24
PNPLA5	4.90816	-2.08674	1.04753	-1.99206	0.046364	0.116501
ADAP1	383.989	2.08563	0.263136	7.92607	2.26191e-15	7.70824e-14
ABCA12	18.1258	2.08519	0.574689	3.62839	0.000285198	0.00151553
KCTD12	303.403	2.08318	0.363594	5.72942	1.00774e-08	1.33539e-07
OLFM3	188.22	2.08215	0.264778	7.86378	3.72724e-15	1.23477e-13
SCN1A	265.014	2.08085	0.396118	5.25309	1.49568e-07	1.61073e-06
TGIF2-RAB5IF	68.5051	-2.08046	0.541217	-3.84403	0.000121029	0.000711917
HYKK	17.9572	-2.08024	0.541705	-3.84017	0.00012295	0.000722024
SLC30A2	3.70388	-2.07693	1.11055	-1.87018	0.0614584	0.145658
CLEC18B	158.229	-2.07677	0.371991	-5.58285	2.36607e-08	2.96766e-07
GSTT2	4.16302	-2.07621	1.49077	-1.39271	0.163709	0.309132
APOA1	8.98576	-2.07569	0.844352	-2.45832	0.013959	0.043686
C14orf178	2.4205	2.07483	1.79851	1.15364	0.248648	0.421461
GPHN	955.632	2.07457	0.223141	9.29713	1.44285e-20	8.43144e-19
POF1B	1.71283	2.07402	1.9102	1.08576	0.277585	0.455603
DKK1	18.9106	2.06869	0.632909	3.26854	0.00108103	0.00488029
LYPD6B	17.4803	2.06798	0.730565	2.83065	0.0046453	0.0172666
PTGFR	19.1198	2.06328	0.584303	3.53118	0.000413703	0.0021017
TICAM1	14.7409	-2.0626	0.671079	-3.07355	0.00211526	0.00876547
EIF4EBP3	3.3176	-2.06183	1.67975	-1.22746	0.21965	0.385468
RASGRP2	230.412	2.06106	0.258721	7.96634	1.63443e-15	5.71184e-14
SPOCK3	998.667	2.06099	0.249445	8.26231	1.42885e-16	5.53616e-15
VN1R2	2.28614	-2.06006	1.79776	-1.1459	0.251836	0.425891
C11orf87	83.8915	2.059	0.403459	5.10338	3.33646e-07	3.3783e-06
DSP	3.82968	-2.05814	1.08962	-1.88887	0.0589091	0.140798
FBXL7	431.772	-2.0581	0.235361	-8.74445	2.24108e-18	1.04017e-16
RALYL	202.119	2.05695	0.25303	8.12928	4.31859e-16	1.59359e-14
AL513523.2	156.918	-2.05198	0.408018	-5.02915	4.9265e-07	4.82445e-06
IKBKGP1	18.9975	2.05196	2.41717	0.84891	0.395931	0.580929
CNTNAP5	146.176	2.05189	0.299775	6.84474	7.66127e-12	1.63725e-10
STK31	16.2685	2.05033	0.717253	2.85858	0.00425538	0.0160211
ACTC1	2.0152	2.04917	1.92455	1.06475	0.286987	0.465717
FGF13	3586.91	2.04907	0.176463	11.6118	3.58801e-31	5.19912e-29
IMPG1	4.93737	2.04843	1.03713	1.97509	0.0482578	0.120109
MLH3	86.6094	2.04843	0.312892	6.54675	5.88044e-11	1.11142e-09
JAG2	326.897	2.04753	0.244375	8.37865	5.35383e-17	2.13949e-15
ARHGDIB	17.5929	-2.04597	0.560037	-3.65328	0.00025891	0.00139286
ZNF860	4.91065	2.04571	1.05862	1.93243	0.0533068	0.130128
AC011330.1	11.539	2.04511	2.07068	0.987652	0.323323	0.5062
RAB6D	24.4409	2.04329	0.51154	3.99439	6.48613e-05	0.000407624
AC275455.1	3.2942	2.04307	1.50472	1.35778	0.174535	0.32505
H3F3AP2	2.1557	-2.04264	1.97775	-1.03281	0.301692	0.481518
RIPOR3	46.1197	2.04203	0.590467	3.45834	0.000543524	0.00268344
CNTNAP3	105.764	2.04093	0.320678	6.36441	1.96037e-10	3.47658e-09
BDKRB2	11.1452	2.0395	0.938864	2.17231	0.0298323	0.0818378
CD99	3822.64	-2.03949	0.164725	-12.3812	3.30438e-35	7.27086e-33
TMCO4	1.74556	-2.03935	1.82514	-1.11736	0.263838	0.439928
PERM1	2.72322	2.03932	1.84513	1.10525	0.269053	0.445167
NDUFAF4P3	7.50162	2.03928	0.887942	2.29664	0.0216394	0.0629165
AC119751.3	4.48841	2.03865	1.46852	1.38824	0.165064	0.311316
AC098679.2	1.82065	-2.03769	2.23005	-0.913744	0.360851	0.54564
MBOAT1	20.5645	-2.03755	0.552489	-3.68795	0.000226064	0.0012299
TUBB6	639.654	-2.03755	0.178612	-11.4077	3.82772e-30	5.05344e-28
E2F8	12.4622	-2.0362	0.727882	-2.79743	0.00515109	0.0188983
SLA	8.55359	2.0344	0.950263	2.14088	0.032284	0.0874199
CDH10	252.191	2.0341	0.210137	9.67988	3.67153e-22	2.49762e-20
ATP2B3	159.187	2.03365	0.288428	7.05082	1.77873e-12	4.0959e-11
ARHGAP29	77.8311	-2.03338	0.393493	-5.16752	2.37222e-07	2.45957e-06
AC019257.8	8.93087	-2.03323	1.36056	-1.49441	0.135068	0.267985
HASPIN	29.855	-2.03249	0.52289	-3.88703	0.000101476	0.000608961
FUT5	2.68086	-2.03202	1.83335	-1.10836	0.267705	0.443808
TMEM229B	252.386	2.03126	0.256257	7.92668	2.25083e-15	7.6999e-14
RPS20P33	2.63615	2.03105	1.84485	1.10093	0.270927	0.447436
PALM2	207.763	2.03095	0.230194	8.82281	1.11626e-18	5.37707e-17
KIFC2	772.974	2.03036	0.332139	6.11299	9.77819e-10	1.55188e-08
TCF7L1	896.903	-2.02987	0.206565	-9.82678	8.6335e-23	6.22975e-21
KLC1	5513.03	2.02955	0.174047	11.6609	2.01839e-31	2.99781e-29
SRL	201.125	-2.02873	0.250744	-8.09085	5.92487e-16	2.14632e-14
VGLL3	69.6667	-2.02694	0.306491	-6.61336	3.75686e-11	7.30989e-10
GPX8	246.473	-2.02609	0.191301	-10.5911	3.27726e-26	3.10695e-24
GAPDHP35	3.18769	2.02597	1.57072	1.28984	0.197107	0.355738
PMS2P5	4.86401	2.02524	1.24106	1.63186	0.102709	0.217668
MYBL1	110.754	2.02504	0.429586	4.71393	2.42987e-06	2.10333e-05
ARHGAP20	84.7764	2.02483	0.36816	5.49986	3.80084e-08	4.61146e-07
FBLN2	120.625	-2.02451	0.348107	-5.81576	6.03587e-09	8.30712e-08
MMP1	2.76139	-2.02198	1.81149	-1.1162	0.264338	0.440266
SRRM3	771.827	2.02197	0.513601	3.93686	8.25542e-05	0.000507017
AIF1	4.03616	-2.02112	1.20631	-1.67546	0.0938446	0.202984
OR5M2P	2.24442	-2.02101	1.82263	-1.10884	0.267497	0.443686
ADRA2B	4.68922	-2.02038	1.0445	-1.93429	0.0530773	0.12966
NEK2P4	40.3169	2.01874	0.474932	4.25059	2.13206e-05	0.00014937
CLDN5	90.1219	-2.0181	0.376382	-5.36183	8.23837e-08	9.3703e-07
GRIP2	211.282	2.01729	0.379611	5.31411	1.07181e-07	1.1902e-06
SLC25A18	61.0286	2.01722	0.330655	6.10068	1.05616e-09	1.66731e-08
ANKRD20A2	27.5844	2.01637	0.757334	2.66246	0.00775729	0.0267579
TDH	7.83432	2.01608	0.93452	2.15734	0.0309794	0.0844517
LRG1	4.96831	2.015	1.06163	1.89803	0.0576917	0.138459
PTPRR	50.582	2.0148	0.404324	4.98314	6.2561e-07	6.00444e-06
BIRC6-AS2	1.87838	2.01467	1.70936	1.17861	0.238555	0.408705
BST2	4.85944	-2.0145	1.26796	-1.58877	0.112112	0.232807
LPAR3	12.3049	-2.01447	0.664932	-3.02959	0.00244887	0.00992861
AC233992.2	11.7033	2.01416	0.835997	2.40929	0.0159835	0.0489305
AC233992.6	11.7033	2.01416	0.835997	2.40929	0.0159835	0.0489305
SNAP91	1209.65	2.01233	0.170027	11.8354	2.5613e-32	4.00439e-30
PCDHGB5	8.31113	2.01231	1.31015	1.53593	0.124555	0.252324
PLCG2	521.603	-2.01175	1.01638	-1.97934	0.0477777	0.119197
TSPO	94.7286	-2.01081	0.305476	-6.58254	4.6248e-11	8.8823e-10
ZC3HAV1	74.3517	-2.00989	0.349949	-5.74338	9.28036e-09	1.23436e-07
RPS23P8	1.62127	-2.00908	2.08646	-0.96291	0.335593	0.519342
GCG	2.421	2.00899	1.83694	1.09366	0.274105	0.451388
TBXA2R	2.31472	-2.00771	1.48453	-1.35242	0.17624	0.327611
HOXB7	3.36805	-2.007	1.23707	-1.62238	0.104722	0.221039
AC270285.6	28.1092	2.00548	2.31823	0.865092	0.386988	0.572627
AC026436.1	2.13961	2.00496	1.67146	1.19953	0.230323	0.398394
DOK6	936.75	2.00422	0.21795	9.19581	3.72195e-20	2.08605e-18
SCN4B	6.72134	2.00245	0.928807	2.15594	0.0310886	0.0846848
TFAMP1	6.30891	2.00185	1.25928	1.58967	0.111909	0.232438
STRC	7.94203	2.00138	1.11307	1.79808	0.0721649	0.165087
AL136982.4	1.49968	2.00128	2.34683	0.852758	0.393794	0.579378
ADRA1A	197.05	2.00067	0.313857	6.37448	1.83587e-10	3.27862e-09
SAMD3	116.785	2.00064	0.336056	5.95331	2.6278e-09	3.84525e-08
SNTG1	83.3515	2.00064	0.314738	6.35651	2.06387e-10	3.64563e-09
GLI1	8.7996	-1.99946	0.795086	-2.51477	0.011911	0.0383164
ISL1	58.6709	1.99896	0.998713	2.00153	0.0453349	0.114475
COL4A1	400.22	-1.99698	0.195541	-10.2126	1.74124e-24	1.4502e-22
DUSP27	3.99941	1.99657	1.15549	1.72789	0.0840072	0.186649
CPA1	4.66165	-1.99639	1.01732	-1.96239	0.0497167	0.122967
RPL13AP7	2.94555	-1.99629	1.32817	-1.50304	0.132829	0.264525
PIWIL4	14.1598	1.99495	0.703721	2.83486	0.00458458	0.0170622
PPIC	118.79	-1.9949	0.298648	-6.67979	2.3929e-11	4.75989e-10
MT1F	15.5775	1.9929	0.691886	2.88039	0.00397184	0.0151035
ZNF66	21.4985	-1.99211	0.553168	-3.60127	0.000316663	0.00166584
GAPDHP62	2.06124	1.991	2.10813	0.94444	0.344945	0.529519
SALL4	273.374	-1.99061	0.266362	-7.47333	7.81889e-14	2.17066e-12
AL356801.1	4.99761	1.98664	1.18816	1.67202	0.0945195	0.203936
PROSER2	38.7381	-1.98659	0.391098	-5.07951	3.784e-07	3.78934e-06
ACSL6	459.733	1.98632	0.272805	7.28112	3.31068e-13	8.44152e-12
C19orf66	32.4969	-1.98581	0.674597	-2.9437	0.00324312	0.0126288
JPH4	1304.04	1.98505	0.197237	10.0643	7.94743e-24	6.14101e-22
AL358075.4	17.8414	-1.98466	3.07138	-0.646178	0.518164	0.69183
TTLL6	8.03782	-1.98453	0.805613	-2.46338	0.0137633	0.0432023
IFI16	177.835	-1.98433	0.322614	-6.1508	7.70936e-10	1.24347e-08
DMTN	786.944	1.98368	0.155521	12.7551	2.9213e-37	7.7711e-35
ZNF77	102.321	-1.98282	0.362173	-5.47479	4.38024e-08	5.24305e-07
PTGER4	1.68481	1.98277	1.78488	1.11087	0.266625	0.442629
COL11A1	62.6404	-1.98205	0.38287	-5.17683	2.25686e-07	2.35503e-06
SEC24D	280.127	-1.98161	0.180979	-10.9494	6.68788e-28	7.26817e-26
GAPDHP72	7.63663	-1.98079	0.946526	-2.09269	0.0363766	0.0959084
RASAL3	2.21582	-1.97934	1.55981	-1.26897	0.204453	0.365347
DLL4	60.3474	1.97799	0.40902	4.83592	1.32534e-06	1.20272e-05
HTR3A	26.8081	1.97734	0.759025	2.60511	0.0091846	0.0307644
PFKP	652.628	1.97697	0.367709	5.37646	7.5965e-08	8.69573e-07
NLRC5	8.31951	-1.97682	0.770257	-2.56644	0.0102748	0.0337748
OR7C1	26.3971	1.97573	0.466298	4.23704	2.26484e-05	0.000157804
ESRRB	108.035	1.9751	0.364927	5.41232	6.2213e-08	7.23774e-07
VWC2	43.6864	1.97509	0.452481	4.36502	1.27112e-05	9.31931e-05
CDK15	29.9937	-1.975	0.450814	-4.38097	1.18151e-05	8.71971e-05
HIST1H1C	336.702	-1.97452	0.34898	-5.65797	1.53178e-08	1.98987e-07
KCNK5	22.3053	-1.97359	0.59883	-3.29575	0.000981593	0.00449741
GABRB1	5.54573	1.97219	1.11777	1.7644	0.0776652	0.175463
NCAM2	420.914	1.97131	0.188643	10.4499	1.46633e-25	1.31992e-23
CCNB1IP1	1590.24	-1.97095	0.273925	-7.19519	6.23723e-13	1.54397e-11
SYT13	3119.37	1.97	0.186498	10.5631	4.41763e-26	4.14397e-24
CPNE7	32.8803	1.96877	0.558375	3.52589	0.00042206	0.00214008
ACTA2	168.624	-1.96853	0.26265	-7.49486	6.63678e-14	1.86868e-12
OCIAD2	4.9	-1.96623	1.19376	-1.64709	0.0995393	0.212466
SMIM18	427.669	1.9659	0.221283	8.88411	6.44346e-19	3.16368e-17
PLXND1	469.06	-1.96548	0.29179	-6.73595	1.62859e-11	3.34021e-10
AC018804.1	10.6668	1.96542	0.766054	2.56564	0.0102985	0.0338466
LHFPL3	16.8867	1.96494	0.55868	3.51712	0.000436264	0.00220395
HORMAD2	4.34896	-1.96487	1.03031	-1.90706	0.0565129	0.136296
ALKAL2	2.68395	-1.96473	1.5919	-1.2342	0.217127	0.38202
RAB34	109.895	-1.96434	0.266383	-7.37412	1.65435e-13	4.3812e-12
NPFFR2	2.44018	-1.96197	1.46852	-1.33602	0.181542	0.334999
CPNE8	54.2159	1.96187	0.508056	3.86152	0.000112685	0.00066746
AL513523.6	103.968	-1.96176	0.455201	-4.30965	1.63511e-05	0.000117085
SLCO5A1	496.138	1.96175	0.241195	8.13347	4.17179e-16	1.54582e-14
ERCC6L	41.3915	-1.96144	0.469884	-4.17432	2.98884e-05	0.000203321
DEPTOR	22.0963	1.96052	0.597511	3.28115	0.00103386	0.00469703
FAM117A	147.576	-1.96039	0.233858	-8.38281	5.16778e-17	2.07444e-15
PCDHB7	52.1767	1.9594	0.393957	4.97363	6.57121e-07	6.29332e-06
AC135050.2	7.30995	-1.95792	3.03153	-0.645853	0.518375	0.691965
ARHGEF39	38.3491	-1.95657	0.5294	-3.69582	0.000219177	0.00119755
KIF26A	499.821	1.95641	0.248903	7.86012	3.83772e-15	1.26901e-13
Z83844.3	46.2077	-1.95612	1.93613	-1.01032	0.312341	0.493778
PDLIM1	65.3577	-1.95608	0.36875	-5.30464	1.12895e-07	1.24513e-06
ADRA1D	7.2261	1.95554	0.909155	2.15094	0.0314812	0.0855842
ARG2	835.741	1.95512	0.177382	11.0221	2.99097e-28	3.43923e-26
AC010326.1	2.27212	-1.9547	1.53899	-1.27011	0.204044	0.36493
GFOD1	285.012	1.95405	0.200487	9.7465	1.90931e-22	1.34505e-20
FXYD7	423.55	1.95358	0.168403	11.6007	4.08796e-31	5.78252e-29
TBC1D3C	36.0547	-1.9535	0.690375	-2.82963	0.00466025	0.0173113
CACNB2	287.335	1.95328	0.201165	9.70985	2.73744e-22	1.90584e-20
COL4A6	102.844	-1.95312	0.301018	-6.48839	8.67609e-11	1.61245e-09
ZNF385B	25.8752	1.95148	0.549735	3.54986	0.000385431	0.00197231
TMEM176A	90.7288	-1.95054	0.263498	-7.40248	1.33663e-13	3.60953e-12
SEMA3E	461.763	1.9501	0.366006	5.32805	9.92751e-08	1.11072e-06
PCDHGA8	12.0993	1.95005	0.721255	2.70369	0.00685736	0.0240541
Z84492.2	4.62667	-1.94926	1.16316	-1.67584	0.0937702	0.202897
LINGO2	104.285	1.94831	0.254151	7.66594	1.77527e-14	5.42721e-13
LHX9	2.10937	1.94782	1.70205	1.1444	0.25246	0.426582
TMEM200B	9.71332	-1.94737	0.917426	-2.12265	0.0337836	0.0906132
SNX18P3	28.7509	1.94562	0.539744	3.60471	0.000312506	0.00164592
PRDM6	11.9606	1.94392	0.891724	2.17995	0.0292609	0.0805557
DAB2	28.7752	-1.94378	0.441852	-4.39916	1.0867e-05	8.0642e-05
GRIN3B	3.35591	1.94184	1.52559	1.27285	0.203072	0.363534
COL5A1	714.422	-1.94088	0.193535	-10.0286	1.14153e-23	8.65766e-22
SLC9A7	1109.01	1.94068	0.202388	9.58892	8.90143e-22	5.79015e-20
SLC22A5	42.6719	-1.94042	0.434552	-4.46534	7.99402e-06	6.10967e-05
RASGRP1	47.2026	-1.94021	0.352387	-5.5059	3.6729e-08	4.47757e-07
CES5A	2.11552	-1.93913	1.75737	-1.10342	0.269843	0.446183
MSRB3	251.036	-1.93846	0.221071	-8.76847	1.81108e-18	8.56202e-17
SPR	32.1335	-1.9382	0.477873	-4.0559	4.99422e-05	0.000323093
EVL	4867.26	1.93802	0.209516	9.25	2.24488e-20	1.27422e-18
ID1	435.511	-1.9345	0.209111	-9.25108	2.22245e-20	1.26552e-18
BCL11B	85.8867	1.93426	0.36805	5.25543	1.47676e-07	1.59228e-06
SPATA4	17.2619	-1.93373	0.711366	-2.71834	0.00656109	0.0232067
PCSK2	329.759	1.93357	0.23541	8.21366	2.14541e-16	8.17042e-15
IL17RC	67.5335	-1.93343	0.31691	-6.10088	1.05489e-09	1.66678e-08
UNC79	635.115	1.93177	0.188295	10.2593	1.0751e-24	9.03846e-23
STX1A	580.072	1.93132	0.204621	9.43849	3.78185e-21	2.31629e-19
C22orf15	3.57976	-1.93051	1.3534	-1.42642	0.153746	0.295378
DNAJC22	188.115	1.92971	0.268516	7.18656	6.64433e-13	1.63792e-11
KCTD7	980.794	1.92949	0.147656	13.0675	5.04807e-39	1.60664e-36
PROCR	2.58864	-1.92821	1.54419	-1.24869	0.211779	0.375314
HSD17B6	26.4958	-1.92757	0.511948	-3.76517	0.000166439	0.000944726
AC010468.1	7.92226	-1.92635	0.98856	-1.94864	0.0513379	0.126242
GCH1	354.345	1.92574	0.252239	7.63456	2.2659e-14	6.82182e-13
RASSF5	86.3135	1.92099	0.318939	6.02306	1.71149e-09	2.60272e-08
PCDHA3	15.3517	-1.92055	0.76682	-2.50456	0.0122602	0.0392376
EVA1B	117.851	-1.91958	0.277465	-6.9183	4.57088e-12	9.93498e-11
SLC7A14	151.455	1.91954	0.348804	5.50319	3.7297e-08	4.5345e-07
LTC4S	6.85579	1.91935	0.910686	2.10759	0.0350668	0.0932969
EFCAB13	12.5607	-1.91926	0.769569	-2.49394	0.0126335	0.0402659
XKR7	1039.15	1.91726	0.224238	8.5501	1.22984e-17	5.24391e-16
SPTSSB	43.6486	1.917	0.452251	4.23879	2.24724e-05	0.000156885
GPR34	2.17119	-1.91682	1.96881	-0.973588	0.330261	0.513771
AC022414.1	73.1706	-1.91656	0.43108	-4.44595	8.75045e-06	6.62529e-05
IL23A	6.09301	-1.91562	0.899535	-2.12957	0.0332073	0.0893229
TNK1	2.87735	-1.91555	1.25648	-1.52454	0.127374	0.256954
ACOT2	4.6187	1.91424	1.18082	1.62111	0.104994	0.221429
SMAD6	35.9057	-1.91305	0.49439	-3.86952	0.00010905	0.000649813
GPR176	221.581	-1.91038	0.235143	-8.12437	4.49693e-16	1.65255e-14
RPL12P25	1.55151	-1.90939	1.88902	-1.01078	0.31212	0.493647
CNTNAP2	1966.1	1.90695	0.188828	10.0989	5.5879e-24	4.36812e-22
C10orf105	31.9878	-1.90683	0.493156	-3.86659	0.000110369	0.00065614
PLS3	767.238	-1.90683	0.164257	-11.6088	3.7172e-31	5.30013e-29
CCDC172	1.93686	-1.90663	1.66525	-1.14495	0.25223	0.426275
NPAS4	22.3407	-1.90638	0.678716	-2.80881	0.00497252	0.018311
MINDY4B	2.69067	-1.90601	1.40911	-1.35263	0.176175	0.327523
ATP6V1G2	1072.56	1.9052	0.173002	11.0126	3.32332e-28	3.74883e-26
FIBCD1	51.0161	1.90427	0.515356	3.69506	0.000219833	0.00120039
PCDHB3	174.238	1.90347	0.254867	7.46847	8.1135e-14	2.23504e-12
FFAR2	1.59347	-1.90345	2.4683	-0.77116	0.440612	0.623389
SPCS2P4	13.5883	1.90343	2.88135	0.660604	0.508866	0.683873
AGTR1	2.11776	1.90202	1.69468	1.12235	0.261715	0.437288
PTER	5.12907	-1.90102	1.0095	-1.88313	0.0596825	0.142399
NCF1	2.47456	1.90092	1.66056	1.14474	0.252317	0.426381
HPR	12.4142	1.89942	0.745222	2.5488	0.0108096	0.0353503
MTSS1	1351.87	1.89926	0.138936	13.67	1.53295e-42	6.50517e-40
MEGF11	306.376	1.89861	0.258386	7.34795	2.01267e-13	5.2598e-12
ADH7	5.77772	-1.89823	1.19256	-1.59173	0.111446	0.231666
SNTB1	54.4283	1.89817	0.37982	4.99754	5.80665e-07	5.60324e-06
PNMA5	50.9626	1.89772	0.364377	5.20813	1.90751e-07	2.01766e-06
AXL	143.864	-1.89745	0.215785	-8.79327	1.45265e-18	6.92263e-17
PKD2L2	2.00991	1.89687	1.70839	1.11033	0.266858	0.442853
SCN3B	4393.22	1.89673	0.147205	12.885	5.47086e-38	1.59848e-35
C1QL4	1230.41	1.89617	0.233391	8.12444	4.49435e-16	1.65255e-14
AC069366.1	2.68075	-1.89555	1.68268	-1.1265	0.259952	0.435527
MMP23A	2.0124	1.89512	1.90295	0.995883	0.319307	0.502176
AC087393.3	8.31557	1.89423	0.953122	1.9874	0.0468782	0.117423
LFNG	1157.32	-1.89408	0.186024	-10.1819	2.38766e-24	1.95207e-22
ANGPTL4	5.73006	-1.89374	1.0468	-1.80907	0.0704405	0.161853
HOXB3	1029.96	-1.89352	0.155164	-12.2034	2.98242e-34	5.71566e-32
STPG1	26.2581	1.89312	0.500268	3.78422	0.000154192	0.000882802
UNC13C	137.78	1.89243	0.280444	6.74797	1.49925e-11	3.09991e-10
TNFRSF11A	1.56894	-1.892	2.02299	-0.935252	0.349659	0.534382
WRB-SH3BGR	25.0402	-1.89106	1.65355	-1.14364	0.252774	0.426961
PCDHA4	1290.42	1.88964	0.238555	7.92117	2.35287e-15	8.00289e-14
CMTM5	4.03548	-1.88935	1.0624	-1.77837	0.0753427	0.171149
LAMA4	538.394	-1.88827	0.225583	-8.37061	5.73189e-17	2.28469e-15
AC005865.2	22.8829	1.88792	0.564733	3.34303	0.000828681	0.00385931
LIMS2	32.6716	-1.88761	0.467496	-4.0377	5.39772e-05	0.000345932
AURKB	154.457	-1.88737	0.323202	-5.83959	5.23297e-09	7.30362e-08
NECTIN4	5.79572	1.8873	1.03603	1.82166	0.0685059	0.158353
XKRX	2.5793	-1.88651	1.51225	-1.24748	0.21222	0.375835
PDCD1LG2	3.9068	-1.88526	1.17025	-1.61099	0.107182	0.225169
SLC43A1	13.3182	-1.88444	0.645134	-2.92101	0.00348897	0.0134539
C5AR1	7.96499	-1.88343	0.801325	-2.35039	0.0187537	0.0558943
EVA1A	167.029	-1.88335	0.29576	-6.36784	1.91709e-10	3.41001e-09
BEX2	1824.19	1.88328	0.211223	8.91606	4.83191e-19	2.40556e-17
LDB3	63.2465	-1.88287	0.302118	-6.23222	4.59873e-10	7.69607e-09
NIPAL3	171.65	1.88214	0.250888	7.50191	6.2894e-14	1.78213e-12
HS6ST3	393.771	1.88186	0.199437	9.43586	3.87802e-21	2.35897e-19
CFAP161	6.7628	-1.88186	0.831836	-2.26229	0.0236793	0.0677692
ADAMTS10	265.108	1.88137	0.301629	6.23735	4.45037e-10	7.46179e-09
FSCN3	10.4729	1.88041	0.783629	2.39962	0.0164122	0.050011
HIST1H1E	7.96011	-1.87987	1.29802	-1.44826	0.147544	0.286677
GPR141	2.76508	1.87977	1.41723	1.32637	0.184718	0.339544
METTL27	6.22835	1.87883	1.0307	1.82286	0.0683242	0.158087
TMEM249	14.1645	1.87804	0.800458	2.34621	0.0189657	0.0563598
EFNA1	52.9868	-1.87737	0.473225	-3.96718	7.27267e-05	0.000453696
MAFA	17.5856	1.87732	0.611524	3.06991	0.00214124	0.00886077
RIBC2	4.5804	-1.87709	1.15034	-1.63177	0.102728	0.217682
ELN	341.776	1.8729	0.210391	8.902	5.48497e-19	2.71552e-17
DAAM2	44.0227	-1.87289	0.455844	-4.10861	3.98045e-05	0.000263927
AC099336.2	3.41981	-1.87266	1.42798	-1.31141	0.18972	0.345886
RPL12P28	5.18442	-1.87247	1.50446	-1.24461	0.213274	0.377289
TCF24	3.65084	1.87245	1.28913	1.45249	0.146364	0.285192
PSD2	1029.52	1.87094	0.204339	9.15605	5.38325e-20	2.96129e-18
PLGLB2	14.3852	1.8698	0.877049	2.13192	0.0330135	0.0888822
POC1B-GALNT4	18.5464	1.86785	1.7782	1.05042	0.293526	0.472713
ANGPT1	77.4024	1.86763	0.391949	4.76498	1.88875e-06	1.67312e-05
WWTR1	815.728	-1.86723	0.152211	-12.2674	1.35543e-34	2.77677e-32
EEF1AKMT4-ECE2	5.08596	-1.86689	3.60556	-0.517781	0.604611	0.759621
SORCS3	258.017	1.86687	0.220008	8.48548	2.14833e-17	8.92534e-16
CCNYL2	7.74529	-1.86603	0.879776	-2.12103	0.0339192	0.090823
AC137834.1	11.2084	-1.86572	3.74745	-0.497865	0.618579	0.771406
CRYBA1	43.1864	-1.86425	0.52125	-3.5765	0.000348227	0.00180472
GDAP1	1345.32	1.86323	0.192527	9.67772	3.74979e-22	2.54116e-20
ZFP42	3.68875	-1.86295	1.36292	-1.36688	0.171662	0.321024
ODAPH	5.95717	1.86287	1.01956	1.82713	0.0676803	0.156775
CSGALNACT1	17.9162	1.86145	0.554331	3.35801	0.000785045	0.00368207
PIK3R5	5.89303	-1.86056	0.938367	-1.98277	0.0473934	0.11842
ULK4P3	17.0563	-1.86023	0.769823	-2.41644	0.015673	0.0481701
FILIP1	210.823	-1.85977	0.262787	-7.0771	1.47204e-12	3.44307e-11
NTM	2463.08	1.85972	0.1697	10.9589	6.02224e-28	6.62558e-26
HLA-B	304.705	1.85886	0.263781	7.04698	1.82837e-12	4.19937e-11
RUNX1T1	1071.75	1.85878	0.207129	8.97402	2.85889e-19	1.44756e-17
SAMD10	56.8473	-1.85871	0.352068	-5.2794	1.29606e-07	1.41196e-06
AC064799.1	3.55051	-1.85858	1.17952	-1.57571	0.115094	0.237311
WDR49	51.2641	-1.85847	0.385534	-4.82051	1.43191e-06	1.29155e-05
CD84	2.29717	1.85721	1.46151	1.27075	0.203817	0.364612
AC008554.1	268.525	-1.85706	0.209796	-8.85172	8.6177e-19	4.16242e-17
HRC	280.486	-1.8569	0.235495	-7.88508	3.14328e-15	1.04911e-13
PLPPR4	152.731	1.85499	0.246785	7.51665	5.61986e-14	1.60517e-12
AC027796.3	15.0331	-1.85424	2.9924	-0.619651	0.535488	0.706235
MCRIP2P1	2.74982	1.85314	1.42253	1.30271	0.192673	0.349874
CCDC144NL	54.9094	1.85045	0.519912	3.55917	0.000372035	0.00191089
MINAR2	37.8464	1.85013	0.377886	4.89599	9.78118e-07	9.0939e-06
AC138827.1	4.58928	-1.85012	1.05704	-1.75029	0.0800683	0.179481
TSACC	3.96496	-1.84924	1.12635	-1.6418	0.100632	0.214183
AL590867.2	4.85462	-1.84903	1.20695	-1.53199	0.125525	0.253884
DRAXINP1	1.54654	1.84842	2.27788	0.811465	0.417099	0.602065
TMEM110-MUSTN1	82.3529	-1.8484	0.541385	-3.41421	0.000639675	0.00308383
PTN	1076.12	1.84796	0.320952	5.75774	8.52484e-09	1.14411e-07
METTL7B	2.15231	-1.84726	1.53627	-1.20243	0.229196	0.39706
PRKAR2B	2178.45	1.8454	0.223949	8.24026	1.71843e-16	6.59815e-15
SRGN	6.71079	-1.84517	0.986681	-1.87008	0.0614734	0.145658
DNM3	1366.43	1.8449	0.201888	9.13823	6.3483e-20	3.43908e-18
PCDHB19P	8.63044	1.84449	0.886398	2.08088	0.0374446	0.0983314
AC107918.4	20.263	1.84393	0.60079	3.06917	0.00214655	0.00888068
CREG2	175.004	1.84335	0.332994	5.53568	3.10026e-08	3.82923e-07
AC211476.3	31.5464	1.84331	1.72304	1.0698	0.284709	0.462948
AC135178.2	7.72097	-1.842	2.52465	-0.729607	0.46563	0.646284
NEUROD2	47.165	1.84172	0.755797	2.4368	0.014818	0.0459545
AHNAK2	612.696	1.84049	0.215918	8.52401	1.54126e-17	6.50945e-16
SLC1A1	324.981	1.83975	0.303142	6.06892	1.28775e-09	2.01329e-08
TAS2R3	3.87598	1.83962	1.45879	1.26105	0.207289	0.368972
CDC20	438.387	-1.83947	0.315689	-5.82683	5.64906e-09	7.82918e-08
RRAS	79.9646	-1.83935	0.355407	-5.17535	2.27487e-07	2.36828e-06
FRMD7	3.78731	-1.83853	1.14973	-1.5991	0.109798	0.229176
MAGI2	722.684	1.83833	0.228203	8.05564	7.90615e-16	2.83524e-14
KCNJ3	80.3239	1.83669	0.331929	5.53339	3.14096e-08	3.87682e-07
CNTN1	1485.85	1.83564	0.216595	8.47501	2.35057e-17	9.67535e-16
CCDC89	13.6534	-1.8349	0.628326	-2.92031	0.00349686	0.0134814
PKHD1L1	6.99493	1.83398	1.02706	1.78566	0.0741543	0.168858
AL353813.1	7.40238	1.833	1.19924	1.52846	0.126398	0.25527
PTPRVP	2.64868	-1.83128	1.69306	-1.08164	0.279413	0.457592
CLCNKB	14.2792	-1.83074	0.646846	-2.83026	0.00465106	0.0172808
HECW1	476.693	1.83036	0.221883	8.24924	1.59409e-16	6.13639e-15
POU3F1	149.593	1.82986	0.283359	6.45774	1.06278e-10	1.95479e-09
DNAJC15	5.66887	-1.82876	0.942863	-1.93958	0.0524309	0.128415
SNX18P2	3.86923	1.82862	1.76482	1.03615	0.300132	0.480249
PAG1	558.437	1.82744	0.180828	10.106	5.19787e-24	4.09919e-22
RNASE1	4.51669	-1.82718	1.22662	-1.4896	0.136329	0.269857
AC025283.3	1.49905	-1.82687	2.44959	-0.745784	0.455798	0.637502
SELENOV	2.33503	-1.82685	1.54642	-1.18134	0.237468	0.407352
SYT16	613.621	1.82681	0.222121	8.22436	1.96241e-16	7.50558e-15
FBXW4	51.1207	1.82667	0.402107	4.54274	5.55277e-06	4.40049e-05
TRPV3	38.8001	-1.8266	0.460228	-3.96891	7.22007e-05	0.000450572
DTX3L	38.5701	-1.82626	0.468853	-3.89517	9.81311e-05	0.000592677
MMP21	2.07361	-1.82355	1.90627	-0.956602	0.338768	0.522759
APOBEC3C	47.4115	-1.82295	0.384322	-4.7433	2.10268e-06	1.84885e-05
SH3GL3	325.737	1.82241	0.316765	5.75317	8.75851e-09	1.17282e-07
F13A1	2.71372	-1.82121	1.49494	-1.21825	0.223128	0.389616
NSUN7	12.1955	-1.82107	0.658387	-2.76595	0.00567569	0.020548
CNTNAP3P2	7.74511	1.81982	0.867333	2.09819	0.0358888	0.0948747
KCNS2	23.649	1.8196	0.550457	3.30562	0.000947665	0.00435652
CCR7	21.4448	1.81959	0.571658	3.183	0.00145757	0.00635943
AJUBA	251.611	-1.81912	0.332162	-5.47662	4.33528e-08	5.19273e-07
OIP5	73.0742	-1.81701	0.36153	-5.02589	5.01104e-07	4.89112e-06
TMEFF2	225.189	1.81696	0.312783	5.80899	6.28493e-09	8.64324e-08
N4BP3	273.802	1.81695	0.19125	9.50043	2.09024e-21	1.30717e-19
SLC22A16	8.92456	1.81678	0.821641	2.21116	0.0270248	0.0754602
EIF3FP3	165.157	-1.81606	0.383993	-4.72941	2.25178e-06	1.97022e-05
FUT9	1018.25	1.81593	0.243077	7.4706	7.9833e-14	2.20599e-12
ECE2	3.63732	1.81574	1.33395	1.36118	0.173456	0.323583
AC104472.3	4.54871	-1.81567	3.47338	-0.522738	0.601156	0.757404
KCNE5	1.79405	1.81523	1.81397	1.00069	0.316975	0.499496
EEF1B2P3	3.17919	-1.81506	1.3966	-1.29962	0.19373	0.351221
ZFHX4	3094.47	1.81278	0.248625	7.29121	3.07192e-13	7.84396e-12
ADGRD1	47.9383	-1.81255	0.351482	-5.15686	2.51122e-07	2.59164e-06
PLEKHA4	99.9133	-1.81233	0.314328	-5.76573	8.13059e-09	1.09615e-07
FZD2	683.086	-1.81049	0.242254	-7.47351	7.80833e-14	2.17066e-12
OPCML	955.368	1.80952	0.227851	7.94166	1.99494e-15	6.87734e-14
SPP2	3.53295	1.80936	1.25514	1.44156	0.149427	0.289265
PRXL2C	99.151	-1.80934	0.288978	-6.26118	3.82071e-10	6.49776e-09
CPA4	22.8886	-1.80896	0.5003	-3.61576	0.000299473	0.00158336
KNDC1	465.296	1.80857	0.221213	8.1757	2.94151e-16	1.11073e-14
RAPGEF5	1055.84	1.80735	0.278982	6.4784	9.2701e-11	1.71391e-09
AC061975.5	2.79491	1.80682	1.8087	0.998964	0.317812	0.500386
CCDC177	275.011	1.80681	0.298064	6.06181	1.34595e-09	2.09693e-08
GNG2	8221.12	1.806	0.172625	10.462	1.2907e-25	1.17368e-23
NEFL	14760.3	1.80456	0.174369	10.3491	4.2235e-25	3.67197e-23
EGF	760.131	-1.80379	0.311812	-5.78486	7.25724e-09	9.85875e-08
PCDHA10	37.0366	1.80363	0.459021	3.92929	8.51971e-05	0.000521452
AL355355.1	3.13899	1.80344	1.38634	1.30087	0.193304	0.350663
SLC5A7	144.961	1.80278	0.401374	4.49152	7.07171e-06	5.47758e-05
GLRA4	4.47816	1.80264	1.21915	1.47861	0.139245	0.274379
BTN3A2	162.53	-1.80196	0.283867	-6.3479	2.18267e-10	3.83268e-09
COLEC10	1.97689	1.80177	1.65833	1.0865	0.27726	0.455154
LRP1B	182.979	1.80163	0.331924	5.42785	5.70384e-08	6.67495e-07
MS4A4A	2.54949	-1.80135	1.47795	-1.21882	0.222912	0.38943
GRIN2B	718.084	1.80106	0.30959	5.81758	5.97057e-09	8.23634e-08
SH3BP5	987.318	1.79958	0.221745	8.11553	4.83687e-16	1.77382e-14
GRID2	144.426	1.79936	0.242657	7.41523	1.21412e-13	3.29867e-12
RP1	1.52905	1.79921	2.10862	0.853263	0.393514	0.579157
GUCY2F	4.66798	-1.79918	1.13244	-1.58877	0.112113	0.232807
GUSBP3	26.4053	-1.79889	1.67846	-1.07175	0.283831	0.462012
OLIG3	2.26121	1.79691	2.46342	0.729437	0.465734	0.646327
AC055813.1	2.18031	1.79643	2.11936	0.847628	0.396645	0.581605
UGT2B7	2.37	-1.7964	1.7784	-1.01012	0.312437	0.493886
RASD2	227.556	1.79607	0.236762	7.58596	3.30026e-14	9.70636e-13
GRK7	1.69854	-1.79522	1.95768	-0.917017	0.359134	0.543877
PEAR1	4.82933	-1.79433	1.21715	-1.47421	0.140426	0.276402
TMEM26	6.06512	-1.7923	0.877336	-2.04289	0.0410638	0.105916
TEX26	17.1268	-1.79203	0.592862	-3.02268	0.0025055	0.0101168
RAI2	436.423	1.79183	0.24994	7.16906	7.55168e-13	1.84881e-11
MYO5C	32.9169	-1.79147	0.439717	-4.07414	4.61842e-05	0.000301959
OPLAH	11.9933	-1.79092	0.671438	-2.66728	0.00764671	0.0264267
EPHB4	184.674	-1.7909	0.271367	-6.59956	4.12375e-11	7.9629e-10
HSPG2	599.2	-1.79067	0.196099	-9.13148	6.75694e-20	3.64936e-18
MAEL	62.9542	-1.79048	0.356358	-5.0244	5.05007e-07	4.92382e-06
BIRC3	2.65356	-1.78997	1.48435	-1.20589	0.227859	0.39527
PRLHR	1.83873	1.7896	1.92887	0.9278	0.353511	0.537872
IRF8	6.21722	-1.78943	0.905637	-1.97588	0.0481686	0.119937
ANXA11	143.661	-1.78912	0.247295	-7.23476	4.66366e-13	1.17071e-11
RIN3	14.8739	-1.7877	0.585392	-3.05385	0.00225928	0.00928291
S1PR1	616.756	-1.7867	0.246068	-7.261	3.84231e-13	9.71369e-12
BHLHE40	104.222	1.78662	0.917648	1.94696	0.0515396	0.12665
ZCCHC18	374.646	1.78526	0.194698	9.16939	4.75702e-20	2.64126e-18
ATP12A	3.23257	1.78451	1.18128	1.51066	0.130876	0.261826
ATP10A	1.76199	-1.78431	1.67576	-1.06478	0.286976	0.465717
AQP8	2.01196	1.78275	1.87484	0.950879	0.341666	0.526082
ULK4P2	18.9832	-1.78233	0.751628	-2.3713	0.0177259	0.0533032
FAM86B2	1.63683	1.78215	1.77161	1.00595	0.31444	0.496435
SLC6A17	80.0174	1.78205	0.382651	4.65712	3.20671e-06	2.70484e-05
AL139142.2	1.75086	-1.78103	2.04522	-0.870822	0.383851	0.569072
ZNF486	25.2707	-1.78048	0.495557	-3.59288	0.000327044	0.00171237
CDH18	204.124	1.78042	0.263095	6.76722	1.31281e-11	2.73983e-10
LPAL2	7.44306	1.7789	0.922784	1.92776	0.0538852	0.131226
ILDR2	3638.64	-1.77876	0.200617	-8.86645	7.55128e-19	3.67722e-17
PPP1R13L	38.5083	-1.77846	0.540108	-3.29279	0.000991978	0.00454032
OR4D1	2.04171	-1.77639	1.85526	-0.95749	0.33832	0.522203
SLC6A3	3.00493	1.77561	1.49764	1.18561	0.235778	0.405507
CDH15	10.7298	1.77531	0.681977	2.60318	0.00923638	0.0308972
FBXO27	48.7009	-1.77411	0.517962	-3.42516	0.000614427	0.00298553
ACSL4	2316.67	1.77398	0.19536	9.08061	1.07969e-19	5.79619e-18
UBE2Q2P6	1.80174	-1.77308	1.86214	-0.952175	0.341008	0.525397
HIST1H4E	20.8909	-1.77304	0.689763	-2.57051	0.0101548	0.0334361
AC231533.2	4.97663	-1.77291	1.1784	-1.5045	0.132453	0.263943
UNGP1	1.59104	-1.77198	2.08899	-0.848247	0.3963	0.581338
IQSEC3	286.791	1.77165	0.199781	8.86797	7.44885e-19	3.63729e-17
OR6C4	4.19375	1.77057	1.38391	1.27939	0.20076	0.360337
SCN7A	83.0693	1.76948	0.288906	6.12475	9.08241e-10	1.4479e-08
GLRA3	9.94989	1.76937	0.726646	2.43499	0.0148923	0.0461289
MXRA8	213.311	-1.76903	0.228431	-7.74428	9.61255e-15	3.04848e-13
DAP3P2	1.52604	1.76851	2.16041	0.818599	0.413015	0.598032
CKMT1A	130.121	1.76846	0.318441	5.5535	2.80012e-08	3.49241e-07
ARFGEF3	264.839	1.76745	0.249248	7.09115	1.33006e-12	3.13152e-11
C8orf88	20.1997	-1.76719	0.596944	-2.9604	0.00307242	0.0120457
AC008764.4	1.83785	1.767	2.2204	0.795801	0.426148	0.610843
TMED10P2	5.96954	1.76694	1.00881	1.75151	0.0798583	0.179101
HSPA12B	8.60401	-1.76673	0.81797	-2.1599	0.0307805	0.0840381
ALS2CR12	12.0516	1.76657	0.714822	2.47134	0.0134608	0.0424471
SLC24A2	26.627	1.7665	0.454777	3.88432	0.000102619	0.000614575
TMEM74B	133.269	1.76611	0.387013	4.56343	5.03248e-06	4.03481e-05
AL512590.2	2.10031	1.76611	2.19421	0.804892	0.420882	0.606225
VEGFD	4.23239	-1.76575	1.31098	-1.3469	0.178013	0.329908
TMEM217	16.7386	-1.76544	0.692653	-2.5488	0.0108094	0.0353503
AGBL4	17.3909	1.76515	0.640535	2.75575	0.00585578	0.0210741
OAF	71.9516	-1.76506	0.349906	-5.0444	4.54954e-07	4.4824e-06
ADA	118.375	-1.76474	0.263174	-6.7056	2.00582e-11	4.04866e-10
TEX30	90.6859	1.76439	0.332047	5.31368	1.07433e-07	1.19192e-06
RAB9B	610.231	1.76163	0.207349	8.49596	1.96299e-17	8.21278e-16
GRM4	41.4929	1.76077	0.492593	3.57449	0.000350917	0.00181761
CDC42EP2	39.1548	1.76048	0.544016	3.23609	0.0012118	0.00539814
LINC00032	1.499	-1.75999	2.07302	-0.848995	0.395884	0.580919
KIF18B	96.8384	-1.75991	0.377739	-4.65906	3.17655e-06	2.68194e-05
TGIF2	701.023	-1.75962	0.242037	-7.27005	3.5935e-13	9.11376e-12
DUOXA1	3.61314	-1.75845	1.31305	-1.33921	0.180503	0.333483
PPP2R2B	1138.39	1.75842	0.159301	11.0384	2.49562e-28	2.90715e-26
COL4A5	618.327	-1.75828	0.172774	-10.1767	2.51857e-24	2.0497e-22
MOB1A	1523.13	-1.7579	0.129588	-13.5653	6.43497e-42	2.54868e-39
PAX7	1012.45	-1.75695	0.168642	-10.4182	2.04687e-25	1.81499e-23
GXYLT1P6	1.5434	1.75653	1.99343	0.881159	0.378232	0.563506
PAK5	841.568	1.75567	0.20066	8.7495	2.143e-18	1.00248e-16
VAMP1	237.068	1.75512	0.271946	6.45391	1.09003e-10	1.99872e-09
AC079594.2	17.7087	-1.75443	2.21729	-0.79125	0.428798	0.612672
SLC35F3	69.6205	1.75421	0.305908	5.73445	9.78268e-09	1.29923e-07
EFEMP1	14.8786	-1.7542	0.760091	-2.30788	0.0210056	0.061354
C16orf89	2.43059	-1.75391	1.66424	-1.05388	0.291937	0.470932
RIMBP3C	66.6081	-1.75358	1.0164	-1.72528	0.0844768	0.187374
DHDH	28.3825	1.75316	0.507964	3.45135	0.0005578	0.0027448
KCNJ6	109.521	1.75284	0.316853	5.53205	3.16513e-08	3.90125e-07
SCG5	7.73776	-1.75251	0.833192	-2.10337	0.0354331	0.0939541
AC017099.1	1.88308	1.75244	2.64071	0.663626	0.50693	0.681785
VN1R110P	9.06911	1.75107	0.780272	2.24417	0.0248212	0.070444
TAGLN2	525.637	-1.75074	0.182763	-9.5793	9.77072e-22	6.28677e-20
THEM7P	1.48825	-1.75036	1.90378	-0.919415	0.357879	0.542572
QPCT	24.7356	1.74841	0.61838	2.8274	0.00469272	0.0174096
KCNQ3	72.3743	1.74766	0.345803	5.05392	4.32828e-07	4.28097e-06
PFN1P2	8.91292	1.74699	0.855036	2.04318	0.0410345	0.105856
STMN2	33083.2	1.74691	0.160151	10.9079	1.05671e-27	1.12106e-25
RBPMS2	89.6298	-1.74666	0.249788	-6.99257	2.6989e-12	6.05064e-11
TTLL10	2.79965	-1.74624	1.57643	-1.10772	0.267984	0.443933
ASTN2	418.629	1.74624	0.201139	8.68174	3.89767e-18	1.75869e-16
CRYZL2P	6.68562	-1.74619	1.01859	-1.71432	0.0864691	0.190806
CRTAC1	57.8532	1.74618	0.339694	5.14044	2.74098e-07	2.80118e-06
SSX5	2.59865	1.74592	1.79859	0.970718	0.331689	0.515225
TRIM14	20.5576	-1.742	0.593615	-2.93456	0.00334018	0.0129643
FLNA	6440.96	-1.74083	0.24269	-7.17309	7.33249e-13	1.80258e-11
AL929554.1	10.231	1.74057	0.858175	2.02822	0.0425376	0.108773
GUCY1B2	14.1214	1.73929	0.66113	2.63078	0.00851902	0.0289042
PCDHAC1	56.2638	1.73844	0.391953	4.43532	9.1935e-06	6.93716e-05
C12orf40	2.95038	1.7373	1.41602	1.22688	0.219866	0.385693
ETV3L	4.82147	1.73672	1.34264	1.29352	0.195832	0.35415
SLC28A2	3.69388	1.73641	1.34552	1.29051	0.196873	0.355485
ADAMTS1	60.0638	-1.73615	0.336383	-5.16122	2.45351e-07	2.53647e-06
STK26	513.758	-1.73555	0.230598	-7.52631	5.21942e-14	1.498e-12
PPM1H	469.051	1.7336	0.264247	6.56051	5.36239e-11	1.02e-09
PRELP	56.506	-1.73336	0.313589	-5.52748	3.24866e-08	3.99041e-07
RPS12P26	1.84013	1.7331	2.0224	0.856956	0.391469	0.577054
NUDT14	195.026	1.73287	0.225962	7.66886	1.73534e-14	5.33259e-13
RORB	84.5955	1.73265	0.305517	5.67121	1.41795e-08	1.84603e-07
RAB43P1	11.3687	-1.73224	0.861731	-2.01019	0.0444114	0.112611
DAW1	2.85207	-1.73177	1.35336	-1.27961	0.200684	0.360273
UNC5A	69.1829	1.73144	0.334504	5.17613	2.26535e-07	2.35975e-06
ZNF93	185.716	-1.73088	0.212375	-8.15015	3.63485e-16	1.35815e-14
CASQ2	70.3487	-1.73025	0.331452	-5.2202	1.78735e-07	1.90298e-06
STK32A	395.394	1.73008	0.230992	7.48975	6.90033e-14	1.93372e-12
PABPC1L	110.727	-1.72948	0.483512	-3.57691	0.000347675	0.00180239
AC087481.2	1.68297	1.7285	1.89962	0.909916	0.362867	0.547526
HLF	25.4428	1.72694	0.640052	2.69813	0.00697296	0.0244163
GTF2IP1	5391	1.7262	0.136394	12.6559	1.03739e-36	2.60415e-34
MYRIP	4.37239	1.72589	1.27044	1.3585	0.174305	0.324758
NUSAP1	377.609	-1.72556	0.327319	-5.27179	1.35099e-07	1.46643e-06
NRGN	289.165	1.72506	0.269525	6.40038	1.54993e-10	2.80451e-09
ADAD2	2.2791	-1.72504	1.48345	-1.16286	0.244887	0.41675
RBM46	7.2047	-1.72491	0.955932	-1.80443	0.0711638	0.16331
THSD4	1200.04	1.72481	0.214164	8.05368	8.03404e-16	2.87532e-14
CILP	11.6473	1.72417	0.78125	2.20693	0.0273186	0.0761971
ACTL6B	1223.47	1.72394	0.180729	9.53883	1.44458e-21	9.16255e-20
PACSIN1	173.055	1.72376	0.309615	5.56744	2.58513e-08	3.23105e-07
AC073063.1	5.51876	-1.72372	0.989415	-1.74216	0.0814805	0.182023
DOC2A	227.172	1.72325	0.255928	6.73332	1.65834e-11	3.39342e-10
NID1	115.47	-1.7232	0.246294	-6.99652	2.62397e-12	5.89749e-11
AL136295.12	10.7918	1.72301	1.1512	1.49671	0.134468	0.267183
AL136295.4	10.7918	1.72301	1.1512	1.49671	0.134468	0.267183
SHROOM2	2309.18	1.72286	0.230676	7.46872	8.09776e-14	2.23415e-12
SLC2A12	52.6767	-1.72284	0.375978	-4.5823	4.59882e-06	3.72567e-05
GPRIN1	1752.49	1.72261	0.179124	9.61685	6.78784e-22	4.48931e-20
SLCO4A1	49.8548	1.72259	0.420742	4.09417	4.23681e-05	0.00027947
RTP1	50.4147	1.72247	0.379516	4.5386	5.6628e-06	4.48171e-05
EXO5	62.2477	-1.7224	0.340432	-5.05944	4.20487e-07	4.16816e-06
DNAI1	50.2192	-1.72195	0.424087	-4.06037	4.89944e-05	0.000318
MPO	3.87484	-1.72188	1.21336	-1.4191	0.155871	0.298398
HESX1	16.9437	-1.72145	0.770655	-2.23375	0.0254992	0.0719504
PTPRCAP	2.28689	-1.7199	1.81753	-0.946284	0.344004	0.528458
CLDN19	16.5748	-1.71982	0.599397	-2.86925	0.00411441	0.0155494
BX679664.3	3.93307	-1.71961	1.19511	-1.43887	0.150188	0.290169
RAB37	3.8037	-1.7178	1.21906	-1.40912	0.158799	0.30293
AC093899.2	6.31876	-1.71679	1.15726	-1.48349	0.137943	0.272326
DDTL	10.8766	-1.7161	0.697107	-2.46175	0.0138262	0.0433465
ARHGEF37	41.0287	-1.71607	0.404948	-4.23776	2.25758e-05	0.000157483
PKIA	7009.59	1.71519	0.169473	10.1207	4.47037e-24	3.55694e-22
CDK10	170.73	-1.71513	0.268495	-6.38797	1.68107e-10	3.03257e-09
NOG	15.547	1.71473	0.578033	2.9665	0.00301215	0.0118537
C4B_2	2.40486	1.71434	1.64255	1.04371	0.296621	0.476449
AL391825.1	2.48636	-1.71145	1.61038	-1.06276	0.28789	0.466514
CCR4	2.2501	-1.71057	1.75441	-0.975013	0.329554	0.513196
NPIPA3	1.90995	-1.71026	2.00848	-0.851517	0.394482	0.580056
C14orf132	4679.16	1.71008	0.186043	9.19188	3.86021e-20	2.15002e-18
RPL4P4	3.9535	-1.70947	1.12925	-1.5138	0.130076	0.26074
HPCAL4	1247.88	1.70943	0.14908	11.4665	1.94298e-30	2.60374e-28
AC090004.1	7.60101	1.70885	0.928921	1.83961	0.0658254	0.15342
CACNG6	3.27903	-1.70743	1.36218	-1.25345	0.210042	0.372978
TFF3	8.91251	-1.70691	0.877326	-1.94558	0.0517054	0.126952
ZNF969P	8.85972	1.70613	0.822837	2.07347	0.0381282	0.0997446
GPR137C	523.649	1.70606	0.239125	7.1346	9.70707e-13	2.32539e-11
AC092299.1	20.8783	1.70591	0.869886	1.96107	0.049871	0.123297
ANKRD29	34.0821	-1.70566	0.439216	-3.88341	0.000103	0.00061665
SV2B	66.5117	1.70559	0.44107	3.86693	0.000110213	0.000655431
AK5	188.777	1.70533	0.22379	7.62025	2.53184e-14	7.5713e-13
ABHD12B	16.4173	1.70515	0.662007	2.57573	0.010003	0.0330323
PDP1	747.563	1.7043	0.164993	10.3295	5.18231e-25	4.41934e-23
AC003002.2	3.1033	1.70429	1.41342	1.2058	0.227896	0.39527
SYT12	172.319	1.70421	0.3041	5.60411	2.09323e-08	2.65535e-07
ENO1P1	2.49682	-1.70282	1.91263	-0.890303	0.373303	0.558251
CHST14	191.626	-1.70281	0.239626	-7.10613	1.19346e-12	2.82109e-11
CD302	13.0956	-1.70248	0.702921	-2.422	0.0154352	0.0475625
CENPA	86.7529	-1.70243	0.318618	-5.34316	9.13381e-08	1.03098e-06
CACNA1D	149.278	1.70233	0.302554	5.62655	1.83852e-08	2.34728e-07
MTMR7	373.386	1.70197	0.222017	7.66596	1.77505e-14	5.42721e-13
ELFN2	487.326	1.70115	0.297252	5.72294	1.04694e-08	1.38528e-07
RARG	30.1535	-1.70027	0.539807	-3.14978	0.00163393	0.00702231
C3orf80	33.4326	1.69969	0.452457	3.75658	0.000172251	0.000972762
STS	313.446	1.69876	0.282414	6.01515	1.79719e-09	2.71452e-08
AC067942.1	2.54113	1.69814	2.07395	0.818796	0.412903	0.597967
ADAMTS2	245.173	1.69747	0.293888	5.77591	7.65372e-09	1.03736e-07
SIX5	162.508	-1.69673	0.275228	-6.1648	7.05727e-10	1.14764e-08
BX927139.2	4.23337	1.69478	1.23676	1.37034	0.170581	0.319541
CR759772.1	4.23337	1.69478	1.23676	1.37034	0.170581	0.319541
PEBP4	2.67493	1.6943	1.41668	1.19596	0.231711	0.400099
TMEM255A	260.771	1.69403	0.272155	6.22453	4.83003e-10	8.06801e-09
OTOF	9.12795	1.69311	1.28234	1.32032	0.186727	0.342039
CPS1	175.621	1.69225	0.214811	7.87786	3.33035e-15	1.10741e-13
TNNC1	18.5268	-1.69167	0.554103	-3.05298	0.00226579	0.00930701
DISP2	872.384	1.69163	0.18958	8.92303	4.537e-19	2.26507e-17
TRIM56	208.308	-1.69039	0.239623	-7.05439	1.73365e-12	3.99835e-11
CPNE5	225.305	1.68959	0.269665	6.26552	3.71578e-10	6.3496e-09
GALNT3	3.42509	1.68849	1.20747	1.39837	0.162003	0.306973
GUCY1A1	96.9594	1.68829	0.367959	4.58824	4.47e-06	3.63619e-05
FOS	124.038	1.68811	0.418322	4.03542	5.45045e-05	0.000348434
DCLK1	3608.68	1.68796	0.190668	8.8529	8.52742e-19	4.13001e-17
ENG	12.1667	-1.68793	0.724676	-2.32922	0.0198476	0.0585765
ARSE	36.9254	-1.68766	0.441636	-3.82137	0.000132711	0.000773481
C4orf50	44.2862	1.68742	0.409929	4.11638	3.84874e-05	0.000256147
CACNA1S	2.00978	-1.68703	1.49544	-1.12812	0.259269	0.434713
UNCX	36.812	-1.68672	0.522014	-3.23118	0.00123282	0.00548001
TPM3P6	2.30443	-1.6859	1.57	-1.07382	0.282904	0.461334
MELK	152.026	-1.68534	0.329054	-5.12177	3.02673e-07	3.07732e-06
GPR157	31.6461	-1.68507	0.495122	-3.40334	0.000665684	0.00319281
CHD5	208.972	1.68476	0.345822	4.87176	1.10611e-06	1.01882e-05
TIMP3	943.683	-1.68449	0.187104	-9.00294	2.19762e-19	1.13531e-17
SCN9A	325.914	1.68445	0.253411	6.64709	2.9894e-11	5.86786e-10
GPR37	67.9154	1.68444	0.42299	3.98223	6.82706e-05	0.000427392
MYL12A	1231.61	-1.68406	0.159662	-10.5477	5.2074e-26	4.85924e-24
AL024498.2	2.33732	1.684	1.93442	0.870543	0.384004	0.569251
CD8A	73.4928	1.68352	0.345508	4.87259	1.10146e-06	1.01506e-05
AC000120.2	4.62729	1.68294	1.83389	0.917689	0.358781	0.54357
HNF4A	3.05333	-1.68262	1.58665	-1.06049	0.288924	0.467583
PYY2	5.48461	1.68127	1.03526	1.62402	0.104372	0.220458
AC137695.1	2.69233	-1.68104	1.4197	-1.18408	0.23638	0.406111
AC012441.2	2.60087	1.68094	1.40093	1.19988	0.230187	0.398268
PSRC1	564.919	-1.68044	0.15601	-10.7714	4.69851e-27	4.70458e-25
SLC12A5	779.208	1.67974	0.171872	9.77322	1.4671e-22	1.04176e-20
ALPK2	50.0225	-1.67958	0.425093	-3.95108	7.78009e-05	0.000480973
FAM161B	343.263	1.67844	0.213603	7.85775	3.91089e-15	1.29081e-13
AL049779.1	9.71755	1.67758	0.966406	1.7359	0.0825816	0.184143
TRIM29	3.40936	-1.67728	1.33944	-1.25223	0.210488	0.37351
SPARC	10522.7	-1.67726	0.253683	-6.61165	3.80068e-11	7.38708e-10
EN2	7.91838	1.67693	1.1248	1.49087	0.135995	0.269316
AC099548.2	1.51731	1.6769	2.51376	0.667089	0.504715	0.680459
TTC29	16.9279	1.67636	0.664556	2.52253	0.0116513	0.0375789
TACR1	502.994	-1.67633	0.282905	-5.92542	3.11494e-09	4.5173e-08
AKAP5	88.9695	1.67632	0.310157	5.40476	6.48956e-08	7.54491e-07
ADCK5	86.0952	1.67487	0.284843	5.87996	4.10361e-09	5.85109e-08
TLR3	8.14996	-1.67475	0.849521	-1.9714	0.048678	0.120977
PLD5	149.109	1.67455	0.262341	6.3831	1.73539e-10	3.11165e-09
SLC1A2	1928.88	1.67419	0.252957	6.6185	3.62869e-11	7.06821e-10
FAR2P2	214.854	1.67383	0.665793	2.51404	0.0119357	0.038385
AC139426.1	1.93204	1.67313	1.78451	0.937584	0.348458	0.533233
WNK4	8.23751	-1.67302	0.899015	-1.86095	0.0627518	0.147881
XDH	5.64005	1.67299	0.981041	1.70532	0.0881354	0.193558
GRM8	69.0637	1.67283	0.403224	4.14863	3.34469e-05	0.000225208
CYP46A1	199.458	1.67259	0.236553	7.0707	1.54158e-12	3.57755e-11
TMEM39A	287.106	-1.67255	0.250214	-6.68447	2.31761e-11	4.62562e-10
SPPL2C	1.48889	1.67159	2.2443	0.744815	0.456383	0.638005
FAM72B	35.275	-1.67142	0.412701	-4.04994	5.12303e-05	0.000330466
TMEM190	8.76329	-1.6714	0.795442	-2.10122	0.035622	0.0942815
GPR17	156.162	-1.67118	0.4068	-4.10812	3.98894e-05	0.000264293
ADIPOQ	1.62393	1.67116	1.85825	0.899316	0.368484	0.553322
SCPEP1	216.912	-1.67096	0.192437	-8.68314	3.84985e-18	1.74152e-16
SLC8A2	341.227	1.67044	0.29788	5.60776	2.04964e-08	2.60191e-07
OTP	116.846	-1.67022	0.820349	-2.03599	0.0417515	0.10724
ZDHHC15	378.045	1.66856	0.209975	7.94647	1.91905e-15	6.64139e-14
AC131206.1	6.51719	1.66839	1.04761	1.59257	0.111256	0.231433
CCL20	4.39132	1.6682	1.20706	1.38204	0.166959	0.314225
ZNF285B	1.63097	-1.668	2.03267	-0.820597	0.411876	0.596921
NT5C1A	8.13345	1.66766	0.795785	2.09562	0.0361163	0.0953348
WDR93	2.03059	1.66719	2.06716	0.80651	0.419949	0.605171
FAM110B	447.371	1.66659	0.212751	7.83352	4.74406e-15	1.55144e-13
PTPN5	651.224	1.66591	0.1849	9.00983	2.0637e-19	1.07234e-17
TMEM42	237.503	-1.66588	0.400738	-4.15703	3.22411e-05	0.000217912
GDF7	3.88543	-1.66578	1.30471	-1.27674	0.201694	0.361553
AC000120.3	33.6081	1.66544	3.27379	0.50872	0.610948	0.765048
GRIK1	128.747	1.66499	0.323909	5.14029	2.74321e-07	2.80185e-06
PLS1	51.2962	-1.66483	0.366843	-4.53827	5.67178e-06	4.48682e-05
IER3	19.7947	-1.66467	0.522618	-3.18526	0.00144627	0.00631939
GAL3ST1	30.4739	-1.66463	0.53106	-3.13453	0.00172128	0.00733044
HTATIP2	37.6401	-1.66425	0.450461	-3.69455	0.000220279	0.00120223
CTF1	19.7998	-1.6642	0.533985	-3.11656	0.00182975	0.00772054
GSDMD	2.76835	-1.66354	1.44379	-1.15221	0.249237	0.422188
C1QTNF12	6.91793	-1.66066	1.10972	-1.49647	0.134531	0.267276
CD74	72.3597	-1.66034	0.427157	-3.88695	0.000101513	0.000608973
CKS2	703.342	-1.66031	0.211956	-7.83325	4.7542e-15	1.55191e-13
CNNM1	31.7978	1.66013	0.437644	3.79334	0.000148635	0.000855382
PRSS57	3.01568	-1.65939	1.18125	-1.40478	0.160087	0.304768
HLA-DRA	32.0992	-1.65926	0.615338	-2.6965	0.00700732	0.0245222
C1orf232	7.99738	-1.65898	0.889595	-1.86487	0.0621995	0.146871
B3GNT8	10.4132	-1.65869	0.834646	-1.9873	0.0468888	0.117423
DCDC2	14.7108	1.65799	0.631837	2.62408	0.00868832	0.0293837
KCTD4	19.9315	1.65732	0.73389	2.25826	0.0239293	0.0683152
ETS2	411.977	1.65689	0.223835	7.40228	1.33866e-13	3.60953e-12
AC004997.1	9.49269	-1.65684	2.10478	-0.787183	0.431175	0.614934
GOLGA8K	6.10837	-1.65659	1.00934	-1.64126	0.100743	0.214342
IL7R	2.02564	-1.65531	1.80866	-0.915211	0.360081	0.544937
AGBL3	63.2881	1.65511	0.344106	4.80988	1.5102e-06	1.35804e-05
DCN	15.2217	-1.65497	0.833947	-1.9845	0.0472	0.118017
RAB32	65.5307	-1.65467	0.424223	-3.90048	9.60033e-05	0.000580613
TMPOP2	8.67389	1.65441	0.859879	1.924	0.0543547	0.132128
GXYLT2	3.13009	-1.65411	1.28163	-1.29062	0.196834	0.355474
SMIM1	7.72017	-1.654	0.818984	-2.01957	0.0434275	0.110525
DBNDD1	843.758	1.65369	0.172822	9.56875	1.08205e-21	6.88761e-20
MGAM2	4.38374	-1.65283	1.26831	-1.30317	0.192516	0.349625
GJD2	18.8175	1.65272	0.606978	2.72286	0.0064719	0.0229321
POU5F1	3.88984	-1.65142	1.45241	-1.13702	0.255529	0.430463
AL512785.2	7.54532	-1.65132	0.912449	-1.80977	0.0703314	0.161702
[truncated: 15,824 more rows]

## Sheet: Fig. 1g in vitro pathfinder
	ID	Term_Description	Fold_Enrichment	occurrence	support	lowest_p	highest_p	Up_regulated	Down_regulated
1	hsa05212	Pancreatic cancer	3.55459	10	0.141481	1.11e-07	6.03e-07	BCL2L1, ARAF, CDKN1A, BAX, DDB2	EGFR
2	hsa05205	Proteoglycans in cancer	2.43977	10	0.0846915	1.69e-07	0.000163381	ARAF, DCN, CAV2, CDKN1A, MET, MMP2, FAS, SHH	NANOG, EGFR, PTCH1
3	hsa05219	Bladder cancer	5.49083	10	0.078278	1.89e-07	7.79e-05	ARAF, CDKN1A, MMP2	FGFR3, EGFR
4	hsa05225	Hepatocellular carcinoma	2.41205	10	0.100029	1.04e-06	3.3e-05	ARAF, BCL2L1, CDKN1A, BAX, DDB2, GSTO1, MET	EGFR, TXNRD2
5	hsa05218	Melanoma	4.37742	10	0.138164	5.32e-06	1.3e-05	PDGFC, MET, ARAF, CDKN1A, BAX, DDB2	EGFR
6	hsa05223	Non-small cell lung cancer	3.75207	10	0.138164	5.32e-06	1.3e-05	MET, ARAF, CDKN1A, BAX, DDB2	EGFR
7	hsa05213	Endometrial cancer	4.65774	10	0.127662	6.92e-06	2.52e-05	ARAF, CTNNA3, CDKN1A, BAX, DDB2	EGFR
8	hsa05210	Colorectal cancer	3.14127	10	0.118044	8.53e-06	3.44e-05	ARAF, BAX, CDKN1A, DDB2	BCL2, EGFR
9	hsa05211	Renal cell carcinoma	3.46345	10	0.0711982	1.1e-05	0.00222599	EGLN3, MET, ARAF, TFE3, CDKN1A
10	hsa05230	Central carbon metabolism in cancer	3.9152	10	0.0592131	1.41e-05	2.03e-05	GCK, SLC16A3, MET	KIT, EGFR, FGFR3
11	hsa05226	Gastric cancer	2.71962	10	0.101927	1.73e-05	4.86e-05	SHH, CDKN1A, BAX, DDB2, ARAF, CTNNA3, MET	EGFR, BCL2
12	hsa05214	Glioma	3.00166	10	0.104526	1.97e-05	7.18e-05	ARAF, CDKN1A, BAX, DDB2	EGFR
13	hsa05220	Chronic myeloid leukemia	2.96216	10	0.0711982	2.08e-05	4.19e-05	BCL2L1, ARAF, CDKN1A, BAX, DDB2
14	hsa05215	Prostate cancer	2.32087	10	0.0737071	2.46e-05	0.00020267	PDGFC, CDKN1A, ARAF	EGFR, BCL2
15	hsa05202	Transcriptional misregulation in cancer	2.61772	10	0.0302628	4.62e-05	0.000273126	KDM6A, BCL2L1, MAF, TFE3, CDKN1A, FEV, MET, BAX, DDB2	BCL11B
16	hsa04210	Apoptosis	2.66814	10	0.0683335	5.02e-05	8.21e-05	FAS, CFLAR, BAX, TUBA1B, AIFM1, XIAP, BCL2L1	BCL2
17	hsa04012	ErbB signaling pathway	2.16987	10	0.0387113	5.98e-05	0.000108156	ARAF, NRG3, CDKN1A	EGFR
18	hsa04217	Necroptosis	2.36973	10	0.0255656	6e-05	7.62e-05	XIAP, CFLAR, FAS, STAT6, BAX, AIFM1	BCL2
19	hsa04520	Adherens junction	2.04658	10	0.0323628	7.15e-05	0.000343154	CTNNA3, MET	EGFR
20	hsa04115	p53 signaling pathway	5.62811	10	0.0668549	7.94e-05	0.000290901	CDKN1A, RPRM, FAS, BAX, BCL2L1, ZMAT3, SERPINE1, DDB2	BCL2
21	hsa04066	HIF-1 signaling pathway	2.52476	10	0.0582579	8.3e-05	0.00769632	EGLN3, TIMP1, SERPINE1, CDKN1A	EGFR, BCL2
22	hsa04010	MAPK signaling pathway	1.70197	10	0.069503	0.000105999	0.000623704	CACNG3, PDGFC, KITLG, MET, ARAF, RPS6KA3, FAS	EGFR, FGFR3, KIT, IRAK1
23	hsa04215	Apoptosis - multiple species	6.00331	10	0.0237726	0.000121043	0.000966637	BCL2L1, BAX, XIAP	BCL2
24	hsa05222	Small cell lung cancer	2.9364	10	0.0774226	0.00012325	0.000779095	CDKN1A, BAX, DDB2, XIAP, BCL2L1	BCL2
25	hsa05412	Arrhythmogenic right ventricular cardiomyopathy	2.96216	10	0.00651473	0.000160036	0.000245809	DES, CACNG3, CTNNA3, DSP	ITGB8
26	hsa04064	NF-kappa B signaling pathway	2.59759	10	0.0325819	0.000268128	0.000349341	EDA2R, CFLAR, XIAP, BCL2L1	IRAK1, BCL2
27	hsa04014	Ras signaling pathway	1.40077	10	0.00651473	0.000271624	0.011942	PDGFC, KITLG, MET, BCL2L1	EGFR, FGFR3, KIT
28	hsa05145	Toxoplasmosis	1.60803	10	0.0172666	0.000271745	0.00882394	BCL2L1, XIAP	IRAK1, BCL2
29	hsa05224	Breast cancer	1.85034	10	0.0516151	0.000288744	0.00103967	ARAF, CDKN1A, BAX, DDB2	EGFR, KIT
30	hsa04068	FoxO signaling pathway	2.4623	10	0.0838745	0.000341633	0.000615505	ARAF, CDKN1A, PLK2, CAT	EGFR, S1PR1, FBXO25
31	hsa04630	JAK-STAT signaling pathway	1.72069	10	0.0453079	0.000385975	0.00138751	IL4R, STAT6, BCL2L1, CDKN1A	EGFR, BCL2
32	hsa05161	Hepatitis B	2.23726	10	0.0622685	0.000426745	0.00085305	CDKN1A, DDB2, FAS, BAX, STAT6, ARAF	BCL2, IRAK1
33	hsa05167	Kaposi sarcoma-associated herpesvirus infection	1.39974	10	0.0130295	0.000481932	0.0489326	FAS, BAX, CDKN1A, HLA-B, HLA-C	MAP1LC3A
34	hsa05160	Hepatitis C	1.75421	10	0.0535411	0.000493986	0.0011796	ARAF, CDKN1A, FAS, CFLAR, BAX	EGFR
35	hsa03420	Nucleotide excision repair	1.9576	10	0.0130295	0.000778684	0.00261489	DDB2, LIG1
36	hsa05216	Thyroid cancer	3.65066	10	0.0254818	0.000780106	0.0027932	CDKN1A, BAX, DDB2
37	hsa05163	Human cytomegalovirus infection	1.21143	10	0.0194177	0.000978968	0.0166117	HLA-B, HLA-C, CDKN1A, FAS, BAX	EGFR
38	hsa05169	Epstein-Barr virus infection	1.79203	10	0.0410633	0.00103223	0.00329125	FAS, BAX, HLA-B, HLA-C, CDKN1A, DDB2	IRAK1, BCL2
39	hsa04928	Parathyroid hormone synthesis, secretion and action	2.14404	10	0.058253	0.0013208	0.00727335	GATA3, ARAF, CDKN1A	BCL2, EGFR
40	hsa05217	Basal cell carcinoma	3.5734	10	0.0248486	0.00156102	0.0122834	CDKN1A, BAX, DDB2, SHH	PTCH1
41	hsa00260	Glycine, serine and threonine metabolism	5.77242	10	0.0125866	0.00158037	0.0431812	PIPOX	SHMT2, PHGDH, PSAT1, DMGDH
42	hsa05203	Viral carcinogenesis	1.36439	10	0.0390884	0.00168986	0.00788795	CDKN1A, BAX, HDAC6, HLA-B, HLA-C
43	hsa04020	Calcium signaling pathway	0.9459	10	0.00651473	0.00201641	0.00288758	PDGFC, MET, PDE1C	EGFR, FGFR3
44	hsa05321	Inflammatory bowel disease	2.77076	10	0.00651473	0.00222599	0.00433071	IL4R, STAT6, GATA3, MAF
45	hsa05208	Chemical carcinogenesis - reactive oxygen species	1.52997	10	0.0194177	0.00226725	0.0104951	GSTO1, UQCR10, CAT, AKR1C3, MET, ARAF	EGFR
46	hsa05330	Allograft rejection	3.55459	10	0.0130295	0.00265482	0.01451	HLA-B, HLA-C, FAS
47	hsa04650	Natural killer cell mediated cytotoxicity	1.42936	9	0.00653595	0.00272521	0.00325562	HLA-B, HLA-C, ARAF, FAS
48	hsa05332	Graft-versus-host disease	3.2945	10	0.0130295	0.00334778	0.0182653	HLA-B, HLA-C, FAS
49	hsa04510	Focal adhesion	1.59179	10	0.0191742	0.0034745	0.00575891	PDGFC, MET, CAV2, XIAP	ITGB8, EGFR, BCL2
50	hsa05166	Human T-cell leukemia virus 1 infection	1.43915	10	0.0195442	0.00358292	0.00516702	HLA-B, HLA-C, CDKN1A, BCL2L1, XIAP, BAX	MSX2
51	hsa04940	Type I diabetes mellitus	3.14127	10	0.0130295	0.00387035	0.0210917	HLA-B, HLA-C, FAS
52	hsa04015	Rap1 signaling pathway	1.3178	10	0.0126996	0.00398431	0.00660052	PDGFC, KITLG, MET	EGFR, FGFR3, KIT
53	hsa05100	Bacterial invasion of epithelial cells	1.9576	10	0.0192928	0.00518536	0.0075215	CTNNA3, MET, CAV2
54	hsa04915	Estrogen signaling pathway	0.985946	4	0.00657923	0.00536787	0.00536787	MMP2	BCL2, EGFR
55	hsa04137	Mitophagy - animal	2.57285	10	0.0129451	0.00541511	0.0168507	TFE3, BCL2L1, FUNDC1	MAP1LC3A
56	hsa05120	Epithelial cell signaling in Helicobacter pylori infection	2.57285	10	0.0285825	0.00541511	0.00785422	MET, F11R	EGFR, PTPRZ1
57	hsa04658	Th1 and Th2 cell differentiation	1.97911	10	0.00651473	0.0061357	0.0119051	IL4R, STAT6, GATA3, MAF
58	hsa05320	Autoimmune thyroid disease	2.59759	10	0.0129451	0.00688805	0.0373399	HLA-B, HLA-C, FAS
59	hsa04144	Endocytosis	1.12095	10	0.0195442	0.007523	0.0124298	SH3KBP1, HLA-B, HLA-C, CAV2	EGFR, FGFR3
60	hsa04722	Neurotrophin signaling pathway	1.52627	10	0.0128619	0.00776656	0.0441872	RPS6KA3, BAX	BCL2, IRAK1
61	hsa04621	NOD-like receptor signaling pathway	1.54371	10	0.00657923	0.00825676	0.0099324	XIAP, BCL2L1, TRPV2, IFI16	MAP1LC3A, BCL2
62	hsa04668	TNF signaling pathway	0.811258	10	0.00651473	0.00859026	0.0141075	CFLAR, FAS
63	hsa04540	Gap junction	1.57063	10	0.00657923	0.0100515	0.0145629	PDGFC, TUBA1B	EGFR
64	hsa05170	Human immunodeficiency virus 1 infection	1.54497	10	0.0128619	0.0101025	0.0180611	BCL2L1, FAS, BAX, HLA-B, HLA-C	IRAK1, BCL2
65	hsa05135	Yersinia infection	0.667035	8	0.00647256	0.0116132	0.0116132	RPS6KA3	IRAK1
66	hsa04110	Cell cycle	1.08931	9	0.00719425	0.0119617	0.0432708	CDKN1A, SMC1A, STAG2
67	hsa04514	Cell adhesion molecules	1.92964	10	0.00651473	0.0123517	0.0257658	HLA-B, HLA-C, F11R, CD99L2, NLGN4X	ITGB8
68	hsa05131	Shigellosis	1.04224	10	0.0162833	0.0126288	0.0225479	BCL2L1, BAX	EGFR, BCL2, MAP1LC3A
69	hsa05162	Measles	1.9576	10	0.0124243	0.0164572	0.0411184	RAB9B, FAS, BAX, BCL2L1	IRAK1, BCL2
70	hsa03040	Spliceosome	0.957975	9	0.00684931	0.0175458	0.0227012	DDX23, PQBP1	EIF4A3
71	hsa04612	Antigen processing and presentation	1.21689	9	0.00653595	0.0198999	0.0226872	HLA-B, HLA-C
72	hsa04550	Signaling pathways regulating pluripotency of stem cells	1.29568	2	0.00690838	0.0217572	0.0275614		NANOG, BMPR1B, FGFR3, PAX6
73	hsa05207	Chemical carcinogenesis - receptor activation	1.3114	7	0.00649351	0.0264039	0.0407733	XIAP, RPS6KA3, GSTO1, UGT2B4	BCL2, EGFR
74	hsa04145	Phagosome	1.18486	10	0.00651473	0.0283758	0.044682	HLA-B, HLA-C, TUBA1B, CD36
75	hsa00630	Glyoxylate and dicarboxylate metabolism	3.10516	1	0.00641026	0.0292455	0.0292455	CAT	SHMT2
76	hsa03015	mRNA surveillance pathway	0.957975	10	0.00651473	0.030671	0.0354026	NXT2	EIF4A3
77	hsa04914	Progesterone-mediated oocyte maturation	0.989557	8	0.00651473	0.0321488	0.04758	RPS6KA3, ARAF
78	hsa03008	Ribosome biogenesis in eukaryotes	0.918874	10	0.00651473	0.0347152	0.0400653	UTP14A, NXT2
79	hsa04216	Ferroptosis	3.2945	4	0.00669263	0.0379491	0.0475582	ACSL4	SLC3A2, MAP1LC3A
80	hsa03013	Nucleocytoplasmic transport	0.865862	10	0.00651473	0.0414099	0.0477818	NXT2	EIF4A3
81	hsa05417	Lipid and atherosclerosis	1.26238	8	0.00647256	0.0456343	0.0456343	BAX, BCL2L1, FAS, CD36	BCL2, IRAK1

## Sheet: Fig. 3d human neuron DEGs
p_val	avg_log2FC	pct.1	pct.2	p_val_adj	neg.log(adjp	cluster	gene	FC	pct.diff	ref_gene
0	2.92309	0.989	0.244	0	300	Neuron_HUMAN_APP_V717I	NRG3	7.58471	0.745	GRCh38-NRG3.1
0	1.9144	0.98	0.631	0	300	Neuron_HUMAN_APP_V717I	RBFOX1	3.76956	0.349	GRCh38-RBFOX1.1
0	1.83824	0.972	0.501	0	300	Neuron_HUMAN_APP_V717I	AUTS2	3.57574	0.471	GRCh38-AUTS2.1
0	1.66075	0.828	0.431	0	300	Neuron_HUMAN_APP_V717I	DPP10	3.16181	0.397	GRCh38-DPP10.1
0	1.56903	0.704	0.085	0	300	Neuron_HUMAN_APP_V717I	GRM7	2.96705	0.619	GRCh38-GRM7.1
0	1.33885	0.931	0.739	0	300	Neuron_HUMAN_APP_V717I	TBC1D5	2.5295	0.192	GRCh38-TBC1D5.1
0	1.2729	0.48	0.017	0	300	Neuron_HUMAN_APP_V717I	CNTN4	2.41646	0.463	GRCh38-CNTN4.1
0	1.07365	0.588	0.008	0	300	Neuron_HUMAN_APP_V717I	CSMD2	2.10475	0.58	GRCh38-CSMD2.1
0	1.01687	0.611	0.124	0	300	Neuron_HUMAN_APP_V717I	AL157778.1	2.02353	0.487	GRCh38-AL157778.1.1
0	1.00644	0.567	0.007	0	300	Neuron_HUMAN_APP_V717I	CHL1	2.00895	0.56	GRCh38-CHL1.1
0	0.988127	0.426	0.008	0	300	Neuron_HUMAN_APP_V717I	UNC13C	1.98361	0.418	GRCh38-UNC13C.1
0	0.914486	0.824	0.584	0	300	Neuron_HUMAN_APP_V717I	LINGO2	1.8849	0.24	GRCh38-LINGO2.1
0	0.896634	0.441	0.01	0	300	Neuron_HUMAN_APP_V717I	SHISA6	1.86172	0.431	GRCh38-SHISA6.1
0	0.883079	0.451	0.042	0	300	Neuron_HUMAN_APP_V717I	AC077690.1	1.84431	0.409	GRCh38-AC077690.1.1
0	0.862088	0.665	0.299	0	300	Neuron_HUMAN_APP_V717I	GABRG3	1.81767	0.366	GRCh38-GABRG3.1
0	0.849889	0.746	0.463	0	300	Neuron_HUMAN_APP_V717I	AL513166.1	1.80236	0.283	GRCh38-AL513166.1.1
0	0.809117	0.978	0.872	0	300	Neuron_HUMAN_APP_V717I	LINC00632	1.75214	0.106	GRCh38-LINC00632.1
0	0.797425	0.371	0.015	0	300	Neuron_HUMAN_APP_V717I	CDH8	1.738	0.356	GRCh38-CDH8.1
0	0.795846	0.67	0.332	0	300	Neuron_HUMAN_APP_V717I	GABRG3-AS1	1.73609	0.338	GRCh38-GABRG3-AS1.1
0	0.791874	0.46	0.213	0	300	Neuron_HUMAN_APP_V717I	PCDH11X	1.73132	0.247	GRCh38-PCDH11X.1
0	0.762468	0.963	0.879	0	300	Neuron_HUMAN_APP_V717I	IL1RAPL1	1.69639	0.084	GRCh38-IL1RAPL1.1
0	0.749756	0.362	0.002	0	300	Neuron_HUMAN_APP_V717I	HS3ST4	1.68151	0.36	GRCh38-HS3ST4.1
0	0.722142	0.804	0.679	0	300	Neuron_HUMAN_APP_V717I	RALYL	1.64963	0.125	GRCh38-RALYL.1
0	0.712707	0.837	0.644	0	300	Neuron_HUMAN_APP_V717I	FGF13	1.63888	0.193	GRCh38-FGF13.1
0	0.663212	0.524	0.256	0	300	Neuron_HUMAN_APP_V717I	TENM1	1.5836	0.268	GRCh38-TENM1.1
0	0.652756	0.896	0.708	0	300	Neuron_HUMAN_APP_V717I	CASK	1.57217	0.188	GRCh38-CASK.1
0	0.617176	0.744	0.475	0	300	Neuron_HUMAN_APP_V717I	AC104041.1	1.53387	0.269	GRCh38-AC104041.1.1
0	0.582816	0.58	0.344	0	300	Neuron_HUMAN_APP_V717I	AC011287.1	1.49777	0.236	GRCh38-AC011287.1.1
0	0.574308	0.669	0.394	0	300	Neuron_HUMAN_APP_V717I	STS	1.48896	0.275	GRCh38-STS.1
0	0.54428	0.424	0.196	0	300	Neuron_HUMAN_APP_V717I	CNTNAP4	1.45829	0.228	GRCh38-CNTNAP4.1
0	0.534773	0.69	0.521	0	300	Neuron_HUMAN_APP_V717I	LRBA	1.44871	0.169	GRCh38-LRBA.1
0	0.519775	0.334	0.018	0	300	Neuron_HUMAN_APP_V717I	PKIB	1.43373	0.316	GRCh38-PKIB.1
0	0.508111	0.798	0.616	0	300	Neuron_HUMAN_APP_V717I	NLGN4X	1.42219	0.182	GRCh38-NLGN4X.1
0	0.501613	0.998	0.988	0	300	Neuron_HUMAN_APP_V717I	FTX	1.4158	0.01	GRCh38-FTX.1
0	0.49487	0.632	0.429	0	300	Neuron_HUMAN_APP_V717I	MTUS2	1.40919	0.203	GRCh38-MTUS2.1
0	0.487207	0.667	0.441	0	300	Neuron_HUMAN_APP_V717I	IGSF1	1.40173	0.226	GRCh38-IGSF1.1
0	0.466595	0.649	0.447	0	300	Neuron_HUMAN_APP_V717I	AL008633.1	1.38184	0.202	GRCh38-AL008633.1.1
0	0.459485	0.985	0.956	0	300	Neuron_HUMAN_APP_V717I	JPX	1.37505	0.029	GRCh38-JPX.1
0	0.458419	0.961	0.83	0	300	Neuron_HUMAN_APP_V717I	RIMS2	1.37404	0.131	GRCh38-RIMS2.1
0	0.456	0.656	0.431	0	300	Neuron_HUMAN_APP_V717I	LINC01456	1.37173	0.225	GRCh38-LINC01456.1
0	0.450041	0.659	0.413	0	300	Neuron_HUMAN_APP_V717I	SYP	1.36608	0.246	GRCh38-SYP.1
0	0.445286	0.542	0.298	0	300	Neuron_HUMAN_APP_V717I	CNKSR2	1.36158	0.244	GRCh38-CNKSR2.1
0	0.440824	0.581	0.322	0	300	Neuron_HUMAN_APP_V717I	PUS7L	1.35738	0.259	GRCh38-PUS7L.1
0	0.422616	0.321	0.116	0	300	Neuron_HUMAN_APP_V717I	BEX2	1.34036	0.205	GRCh38-BEX2.1
0	0.409904	0.356	0.132	0	300	Neuron_HUMAN_APP_V717I	Malat1	1.3286	0.224	mm10---Malat1.1
0	0.408402	0.575	0.352	0	300	Neuron_HUMAN_APP_V717I	SH3KBP1	1.32721	0.223	GRCh38-SH3KBP1.1
0	0.40837	0.274	0.015	0	300	Neuron_HUMAN_APP_V717I	GABRA3	1.32719	0.259	GRCh38-GABRA3.1
0	0.403636	0.211	0.002	0	300	Neuron_HUMAN_APP_V717I	AC090348.1	1.32284	0.209	GRCh38-AC090348.1.1
0	0.401855	0.489	0.266	0	300	Neuron_HUMAN_APP_V717I	PRKCB	1.32121	0.223	GRCh38-PRKCB.1
0	0.400097	0.226	0.011	0	300	Neuron_HUMAN_APP_V717I	CNTN6	1.3196	0.215	GRCh38-CNTN6.1
0	0.392861	0.318	0.078	0	300	Neuron_HUMAN_APP_V717I	SPINK5	1.31299	0.24	GRCh38-SPINK5.1
0	0.390877	0.518	0.28	0	300	Neuron_HUMAN_APP_V717I	IDS	1.31119	0.238	GRCh38-IDS.1
0	0.380683	0.969	0.914	0	300	Neuron_HUMAN_APP_V717I	MACROD2	1.30196	0.055	GRCh38-MACROD2.1
0	0.379553	0.597	0.381	0	300	Neuron_HUMAN_APP_V717I	CHM	1.30094	0.216	GRCh38-CHM.1
0	0.363401	0.541	0.334	0	300	Neuron_HUMAN_APP_V717I	CDKL5	1.28645	0.207	GRCh38-CDKL5.1
0	0.347312	0.191	0	0	300	Neuron_HUMAN_APP_V717I	CNTN4-AS2	1.27219	0.191	GRCh38-CNTN4-AS2.1
0	0.341329	0.212	0.003	0	300	Neuron_HUMAN_APP_V717I	AL512283.2	1.26692	0.209	GRCh38-AL512283.2.1
0	0.340533	0.474	0.267	0	300	Neuron_HUMAN_APP_V717I	SMARCA1	1.26622	0.207	GRCh38-SMARCA1.1
0	0.339184	0.283	0.104	0	300	Neuron_HUMAN_APP_V717I	AC116049.2	1.26504	0.179	GRCh38-AC116049.2.1
0	0.333744	0.396	0.19	0	300	Neuron_HUMAN_APP_V717I	SMC1A	1.26028	0.206	GRCh38-SMC1A.1
0	0.324541	0.221	0.011	0	300	Neuron_HUMAN_APP_V717I	AC010157.1	1.25227	0.21	GRCh38-AC010157.1.1
0	0.318061	0.332	0.116	0	300	Neuron_HUMAN_APP_V717I	BNC2	1.24665	0.216	GRCh38-BNC2.1
0	0.317569	0.999	0.987	0	300	Neuron_HUMAN_APP_V717I	SNHG14	1.24623	0.012	GRCh38-SNHG14.1
0	0.312325	0.415	0.216	0	300	Neuron_HUMAN_APP_V717I	SLC9A7	1.24171	0.199	GRCh38-SLC9A7.1
0	0.310508	0.265	0.063	0	300	Neuron_HUMAN_APP_V717I	WDR45	1.24014	0.202	GRCh38-WDR45.1
0	0.293764	0.187	0.002	0	300	Neuron_HUMAN_APP_V717I	CHL1-AS1	1.22583	0.185	GRCh38-CHL1-AS1.1
0	0.276293	0.168	0.003	0	300	Neuron_HUMAN_APP_V717I	AL390800.1	1.21108	0.165	GRCh38-AL390800.1.1
0	0.274717	0.177	0.002	0	300	Neuron_HUMAN_APP_V717I	LIPG	1.20976	0.175	GRCh38-LIPG.1
0	0.264521	0.155	0.005	0	300	Neuron_HUMAN_APP_V717I	GRM7-AS1	1.20124	0.15	GRCh38-GRM7-AS1.1
0	0.241007	0.165	0.004	0	300	Neuron_HUMAN_APP_V717I	AC087500.1	1.18182	0.161	GRCh38-AC087500.1.1
0	0.226457	0.157	0.01	0	300	Neuron_HUMAN_APP_V717I	AC106791.1	1.16996	0.147	GRCh38-AC106791.1.1
0	0.222231	0.208	0.06	0	300	Neuron_HUMAN_APP_V717I	BX890604.2	1.16654	0.148	GRCh38-BX890604.2.1
0	0.207881	0.136	0.004	0	300	Neuron_HUMAN_APP_V717I	CYP7B1	1.15499	0.132	GRCh38-CYP7B1.1
0	0.196377	0.132	0.001	0	300	Neuron_HUMAN_APP_V717I	ZNF594	1.14582	0.131	GRCh38-ZNF594.1
0	0.189461	0.117	0.003	0	300	Neuron_HUMAN_APP_V717I	LRRIQ3	1.14034	0.114	GRCh38-LRRIQ3.1
0	0.181843	0.122	0.001	0	300	Neuron_HUMAN_APP_V717I	FPGT	1.13433	0.121	GRCh38-FPGT.1
0	0.178371	0.108	0.001	0	300	Neuron_HUMAN_APP_V717I	AJAP1	1.13161	0.107	GRCh38-AJAP1.1
0	0.169111	0.113	0.002	0	300	Neuron_HUMAN_APP_V717I	SCIMP	1.12437	0.111	GRCh38-SCIMP.1
0	0.158008	0.104	0	0	300	Neuron_HUMAN_APP_V717I	MAGEA4-AS1	1.11575	0.104	GRCh38-MAGEA4-AS1.1
0	0.155258	0.1	0.001	0	300	Neuron_HUMAN_APP_V717I	AC116666.1	1.11362	0.099	GRCh38-AC116666.1.1
0	0.151759	0.1	0.002	0	300	Neuron_HUMAN_APP_V717I	MYOT	1.11092	0.098	GRCh38-MYOT.1
0	-0.194161	0.011	0.134	0	300	Neuron_HUMAN_APP_V717I	AC073062.1	0.874081	-0.123	GRCh38-AC073062.1.1
0	-0.197309	0.026	0.157	0	300	Neuron_HUMAN_APP_V717I	AC093912.1	0.872176	-0.131	GRCh38-AC093912.1.1
0	-0.221048	0.033	0.174	0	300	Neuron_HUMAN_APP_V717I	AC027251.1	0.857942	-0.141	GRCh38-AC027251.1.1
0	-0.253053	0	0.152	0	300	Neuron_HUMAN_APP_V717I	TCEAL2	0.839119	-0.152	GRCh38-TCEAL2.1
0	-0.257794	0.017	0.177	0	300	Neuron_HUMAN_APP_V717I	EDDM13	0.836366	-0.16	GRCh38-EDDM13.1
0	-0.258631	0	0.172	0	300	Neuron_HUMAN_APP_V717I	AL592183.1	0.835881	-0.172	GRCh38-AL592183.1.1
0	-0.264805	0.073	0.233	0	300	Neuron_HUMAN_APP_V717I	TWISTNB	0.832311	-0.16	GRCh38-TWISTNB.1
0	-0.264919	0.013	0.183	0	300	Neuron_HUMAN_APP_V717I	ZSCAN5A	0.832246	-0.17	GRCh38-ZSCAN5A.1
0	-0.266031	0.028	0.197	0	300	Neuron_HUMAN_APP_V717I	C1orf54	0.831604	-0.169	GRCh38-C1orf54.1
0	-0.268469	0.003	0.163	0	300	Neuron_HUMAN_APP_V717I	AC006116.8	0.8302	-0.16	GRCh38-AC006116.8.1
0	-0.274698	0.028	0.196	0	300	Neuron_HUMAN_APP_V717I	RUBCNL	0.826623	-0.168	GRCh38-RUBCNL.1
0	-0.283091	0.042	0.221	0	300	Neuron_HUMAN_APP_V717I	TRANK1	0.821829	-0.179	GRCh38-TRANK1.1
0	-0.284181	0.071	0.253	0	300	Neuron_HUMAN_APP_V717I	AC019205.1	0.821208	-0.182	GRCh38-AC019205.1.1
0	-0.288847	0.053	0.232	0	300	Neuron_HUMAN_APP_V717I	AC008554.1	0.818556	-0.179	GRCh38-AC008554.1.1
0	-0.296049	0.008	0.204	0	300	Neuron_HUMAN_APP_V717I	ZNF583	0.81448	-0.196	GRCh38-ZNF583.1
0	-0.343761	0.005	0.197	0	300	Neuron_HUMAN_APP_V717I	AC099788.1	0.787984	-0.192	GRCh38-AC099788.1.1
0	-0.363909	0.189	0.396	0	300	Neuron_HUMAN_APP_V717I	ZNF248	0.777056	-0.207	GRCh38-ZNF248.1
0	-0.414281	0.049	0.204	0	300	Neuron_HUMAN_APP_V717I	AC009081.2	0.750393	-0.155	GRCh38-AC009081.2.1
0	-0.426627	0.259	0.47	0	300	Neuron_HUMAN_APP_V717I	AC084361.1	0.743999	-0.211	GRCh38-AC084361.1.1
0	-0.461938	0.11	0.392	0	300	Neuron_HUMAN_APP_V717I	KHDC1	0.72601	-0.282	GRCh38-KHDC1.1
0	-0.484185	0.427	0.626	0	300	Neuron_HUMAN_APP_V717I	SRRM4	0.714901	-0.199	GRCh38-SRRM4.1
0	-0.502686	0.213	0.421	0	300	Neuron_HUMAN_APP_V717I	ASIC2	0.705792	-0.208	GRCh38-ASIC2.1
0	-0.505086	0.416	0.615	0	300	Neuron_HUMAN_APP_V717I	IL3RA	0.704618	-0.199	GRCh38-IL3RA.1
0	-0.511331	0.097	0.412	0	300	Neuron_HUMAN_APP_V717I	ZNF280D	0.701575	-0.315	GRCh38-ZNF280D.1
0	-0.597126	0.31	0.58	0	300	Neuron_HUMAN_APP_V717I	TMEM196	0.66107	-0.27	GRCh38-TMEM196.1
0	-0.654147	0.294	0.556	0	300	Neuron_HUMAN_APP_V717I	NR2F2-AS1	0.635451	-0.262	GRCh38-NR2F2-AS1.1
0	-0.731866	0.003	0.381	0	300	Neuron_HUMAN_APP_V717I	AC007091.1	0.602125	-0.378	GRCh38-AC007091.1.1
0	-0.846023	0.239	0.587	0	300	Neuron_HUMAN_APP_V717I	CACNA2D1	0.556316	-0.348	GRCh38-CACNA2D1.1
0	-0.860388	0.098	0.293	0	300	Neuron_HUMAN_APP_V717I	PAX8-AS1	0.550805	-0.195	GRCh38-PAX8-AS1.1
0	-0.860894	0.437	0.627	0	300	Neuron_HUMAN_APP_V717I	EBF1	0.550611	-0.19	GRCh38-EBF1.1
0	-0.886535	0.11	0.409	0	300	Neuron_HUMAN_APP_V717I	EBF2	0.540912	-0.299	GRCh38-EBF2.1
0	-0.915929	0.325	0.627	0	300	Neuron_HUMAN_APP_V717I	AC012409.2	0.530003	-0.302	GRCh38-AC012409.2.1
0	-1.01729	0.051	0.476	0	300	Neuron_HUMAN_APP_V717I	AC005062.1	0.494042	-0.425	GRCh38-AC005062.1.1
0	-1.11596	0.053	0.556	0	300	Neuron_HUMAN_APP_V717I	AGBL4	0.461383	-0.503	GRCh38-AGBL4.1
0	-1.69097	0.043	0.665	0	300	Neuron_HUMAN_APP_V717I	LRMDA	0.309719	-0.622	GRCh38-LRMDA.1
0	-1.95237	0.243	0.894	0	300	Neuron_HUMAN_APP_V717I	CSMD1	0.258392	-0.651	GRCh38-CSMD1.1
0	-2.43752	0.126	0.847	0	300	Neuron_HUMAN_APP_V717I	LINC00276	0.184601	-0.721	GRCh38-LINC00276.1
2.67294e-306	0.387969	0.664	0.463	8.57559e-302	301.067	Neuron_HUMAN_APP_V717I	GRID1	1.30855	0.201	GRCh38-GRID1.1
1.34708e-305	-0.218294	0.054	0.2	4.32184e-301	300.364	Neuron_HUMAN_APP_V717I	ZNF737	0.859581	-0.146	GRCh38-ZNF737.1
1.79426e-304	0.151655	0.1	0.004	5.75652e-300	299.24	Neuron_HUMAN_APP_V717I	AC012174.1	1.11084	0.096	GRCh38-AC012174.1.1
5.21007e-299	0.301748	0.205	0.06	1.67155e-294	293.777	Neuron_HUMAN_APP_V717I	DPP10-AS1	1.23264	0.145	GRCh38-DPP10-AS1.1
1.25346e-298	0.326191	0.554	0.351	4.02146e-294	293.396	Neuron_HUMAN_APP_V717I	MORF4L2	1.2537	0.203	GRCh38-MORF4L2.1
1.91992e-298	0.340909	0.471	0.272	6.15969e-294	293.21	Neuron_HUMAN_APP_V717I	RPS6KA3	1.26655	0.199	GRCh38-RPS6KA3.1
3.29886e-295	0.754431	0.81	0.723	1.05837e-290	289.975	Neuron_HUMAN_APP_V717I	GALNTL6	1.68697	0.087	GRCh38-GALNTL6.1
4.18263e-293	0.319491	0.323	0.14	1.34191e-288	287.872	Neuron_HUMAN_APP_V717I	SV2C	1.24789	0.183	GRCh38-SV2C.1
6.90377e-293	-0.399261	0.613	0.737	2.21494e-288	287.655	Neuron_HUMAN_APP_V717I	HOOK2	0.758246	-0.124	GRCh38-HOOK2.1
1.951e-291	0.428365	0.674	0.496	6.2594e-287	286.203	Neuron_HUMAN_APP_V717I	AFF2	1.34571	0.178	GRCh38-AFF2.1
3.62215e-290	-0.318293	0.204	0.391	1.16209e-285	284.935	Neuron_HUMAN_APP_V717I	HES4	0.802018	-0.187	GRCh38-HES4.1
2.42105e-289	0.171825	0.123	0.015	7.76745e-285	284.11	Neuron_HUMAN_APP_V717I	TNNI3K	1.12648	0.108	GRCh38-TNNI3K.1
2.57557e-288	0.358183	0.688	0.509	8.26321e-284	283.083	Neuron_HUMAN_APP_V717I	GOLGA8B	1.28181	0.179	GRCh38-GOLGA8B.1
6.29008e-287	0.289759	0.98	0.943	2.01805e-282	281.695	Neuron_HUMAN_APP_V717I	LUC7L3	1.22244	0.037	GRCh38-LUC7L3.1
1.40458e-286	0.316443	0.481	0.285	4.50632e-282	281.346	Neuron_HUMAN_APP_V717I	USP9X	1.24526	0.196	GRCh38-USP9X.1
2.78645e-286	0.356653	0.721	0.537	8.93977e-282	281.049	Neuron_HUMAN_APP_V717I	GOLGA8A	1.28045	0.184	GRCh38-GOLGA8A.1
1.11756e-284	-0.349358	0.061	0.204	3.58547e-280	279.445	Neuron_HUMAN_APP_V717I	PAX8	0.784933	-0.143	GRCh38-PAX8.1
1.788e-284	0.351205	0.327	0.15	5.73645e-280	279.241	Neuron_HUMAN_APP_V717I	HCN1	1.27563	0.177	GRCh38-HCN1.1
7.10984e-279	0.272437	0.315	0.143	2.28105e-274	273.642	Neuron_HUMAN_APP_V717I	TMSB15B-AS1	1.20785	0.172	GRCh38-TMSB15B-AS1.1
2.82439e-278	0.255928	0.262	0.103	9.0615e-274	273.043	Neuron_HUMAN_APP_V717I	PRRG1	1.1941	0.159	GRCh38-PRRG1.1
3.08046e-277	-0.417115	0.381	0.568	9.88304e-273	272.005	Neuron_HUMAN_APP_V717I	KCNQ3	0.748921	-0.187	GRCh38-KCNQ3.1
2.01391e-275	0.284908	0.121	0.017	6.46124e-271	270.19	Neuron_HUMAN_APP_V717I	KHDRBS2	1.21833	0.104	GRCh38-KHDRBS2.1
2.38281e-274	0.292045	0.41	0.224	7.64477e-270	269.117	Neuron_HUMAN_APP_V717I	GRIPAP1	1.22437	0.186	GRCh38-GRIPAP1.1
8.0955e-273	0.161331	0.104	0.009	2.59728e-268	267.585	Neuron_HUMAN_APP_V717I	HOXA-AS2	1.11832	0.095	GRCh38-HOXA-AS2.1
3.57169e-272	0.357263	0.525	0.329	1.14591e-267	266.941	Neuron_HUMAN_APP_V717I	AC060809.1	1.28099	0.196	GRCh38-AC060809.1.1
9.64726e-272	0.260452	0.23	0.081	3.09513e-267	266.509	Neuron_HUMAN_APP_V717I	ONECUT1	1.19785	0.149	GRCh38-ONECUT1.1
3.13301e-271	0.173884	0.14	0.026	1.00516e-266	265.998	Neuron_HUMAN_APP_V717I	AC007222.2	1.12809	0.114	GRCh38-AC007222.2.1
1.59568e-270	0.218795	0.172	0.044	5.11941e-266	265.291	Neuron_HUMAN_APP_V717I	LINC02797	1.16376	0.128	GRCh38-LINC02797.1
2.954e-268	0.364614	0.457	0.272	9.47733e-264	263.023	Neuron_HUMAN_APP_V717I	CCDC85A	1.28754	0.185	GRCh38-CCDC85A.1
1.78468e-266	0.336983	0.737	0.57	5.7258e-262	261.242	Neuron_HUMAN_APP_V717I	WDR60	1.26311	0.167	GRCh38-WDR60.1
2.62538e-265	0.239681	0.295	0.13	8.42301e-261	260.075	Neuron_HUMAN_APP_V717I	HMGN2	1.18073	0.165	GRCh38-HMGN2.1
7.72769e-265	0.303296	0.424	0.241	2.47927e-260	259.606	Neuron_HUMAN_APP_V717I	ACSL4	1.23396	0.183	GRCh38-ACSL4.1
1.18284e-259	-0.329692	0.172	0.349	3.79491e-255	254.421	Neuron_HUMAN_APP_V717I	UBC	0.795707	-0.177	GRCh38-UBC.1
5.00004e-258	0.311219	0.65	0.456	1.60416e-253	252.795	Neuron_HUMAN_APP_V717I	PSIP1	1.24076	0.194	GRCh38-PSIP1.1
2.20008e-252	-0.447503	0.631	0.741	7.05852e-248	247.151	Neuron_HUMAN_APP_V717I	TIMP3	0.733311	-0.11	GRCh38-TIMP3.1
9.82591e-250	0.339686	0.523	0.332	3.15245e-245	244.501	Neuron_HUMAN_APP_V717I	CALM2	1.26548	0.191	GRCh38-CALM2.1
2.76725e-247	0.199138	0.151	0.037	8.87817e-243	242.052	Neuron_HUMAN_APP_V717I	HAP1	1.14801	0.114	GRCh38-HAP1.1
3.57059e-246	0.311527	0.946	0.864	1.14555e-241	240.941	Neuron_HUMAN_APP_V717I	AHI1	1.24102	0.082	GRCh38-AHI1.1
6.63962e-246	-0.248729	0.06	0.191	2.13019e-241	240.672	Neuron_HUMAN_APP_V717I	LHX2	0.841638	-0.131	GRCh38-LHX2.1
7.85116e-246	-0.448332	0.385	0.552	2.51889e-241	240.599	Neuron_HUMAN_APP_V717I	DSCAML1	0.73289	-0.167	GRCh38-DSCAML1.1
6.98778e-245	0.227482	0.189	0.061	2.24189e-240	239.649	Neuron_HUMAN_APP_V717I	CNTNAP3B	1.17079	0.128	GRCh38-CNTNAP3B.1
6.32427e-244	-0.335051	0.281	0.457	2.02902e-239	238.693	Neuron_HUMAN_APP_V717I	KLF3-AS1	0.792756	-0.176	GRCh38-KLF3-AS1.1
2.01908e-241	0.164068	0.114	0.018	6.47782e-237	236.189	Neuron_HUMAN_APP_V717I	HOXA3	1.12044	0.096	GRCh38-HOXA3.1
9.90449e-241	0.266034	0.919	0.836	3.17766e-236	235.498	Neuron_HUMAN_APP_V717I	ARGLU1	1.2025	0.083	GRCh38-ARGLU1.1
1.31201e-239	-0.361939	0.378	0.539	4.20932e-235	234.376	Neuron_HUMAN_APP_V717I	AP002336.2	0.778118	-0.161	GRCh38-AP002336.2.1
6.32353e-239	0.293295	0.21	0.076	2.02878e-234	233.693	Neuron_HUMAN_APP_V717I	DPP10-AS3	1.22544	0.134	GRCh38-DPP10-AS3.1
7.57228e-238	-0.370418	0.182	0.347	2.42942e-233	232.614	Neuron_HUMAN_APP_V717I	BCL11B	0.773558	-0.165	GRCh38-BCL11B.1
2.89755e-230	0.19443	0.159	0.045	9.29621e-226	225.032	Neuron_HUMAN_APP_V717I	AC104002.3	1.14427	0.114	GRCh38-AC104002.3.1
4.65648e-225	0.445612	0.52	0.356	1.49394e-220	219.826	Neuron_HUMAN_APP_V717I	CA10	1.36189	0.164	GRCh38-CA10.1
2.82029e-224	0.381242	0.625	0.462	9.04834e-220	219.043	Neuron_HUMAN_APP_V717I	GALNT17	1.30246	0.163	GRCh38-GALNT17.1
6.02932e-224	0.269901	0.421	0.25	1.93439e-219	218.713	Neuron_HUMAN_APP_V717I	ALG13	1.20572	0.171	GRCh38-ALG13.1
1.76037e-221	0.3356	0.521	0.34	5.6478e-217	216.248	Neuron_HUMAN_APP_V717I	AL583808.1	1.2619	0.181	GRCh38-AL583808.1.1
1.10475e-219	-0.180967	0.056	0.174	3.54437e-215	214.45	Neuron_HUMAN_APP_V717I	ZNF626	0.882112	-0.118	GRCh38-ZNF626.1
1.05058e-217	-0.491827	0.361	0.502	3.37057e-213	212.472	Neuron_HUMAN_APP_V717I	SOX4	0.711124	-0.141	GRCh38-SOX4.1
8.71479e-216	-0.344112	0.61	0.721	2.79597e-211	210.553	Neuron_HUMAN_APP_V717I	AC074032.1	0.787793	-0.111	GRCh38-AC074032.1.1
1.94905e-214	-0.230827	0.102	0.237	6.25314e-210	209.204	Neuron_HUMAN_APP_V717I	UCKL1	0.852147	-0.135	GRCh38-UCKL1.1
1.97186e-214	0.238085	0.37	0.202	6.32631e-210	209.199	Neuron_HUMAN_APP_V717I	TCEAL4	1.17943	0.168	GRCh38-TCEAL4.1
1.3234e-211	-0.177723	0.035	0.137	4.24587e-207	206.372	Neuron_HUMAN_APP_V717I	SPATC1	0.884097	-0.102	GRCh38-SPATC1.1
2.83662e-211	0.269524	0.189	0.068	9.10073e-207	206.041	Neuron_HUMAN_APP_V717I	AC093610.1	1.20541	0.121	GRCh38-AC093610.1.1
3.11467e-210	0.238458	0.345	0.188	9.99281e-206	205	Neuron_HUMAN_APP_V717I	BCLAF3	1.17973	0.157	GRCh38-BCLAF3.1
1.17313e-209	-0.714971	0.592	0.727	3.76374e-205	204.424	Neuron_HUMAN_APP_V717I	IQCJ-SCHIP1	0.609217	-0.135	GRCh38-IQCJ-SCHIP1.1
1.27324e-209	0.258487	0.36	0.202	4.08494e-205	204.389	Neuron_HUMAN_APP_V717I	ALG13-AS1	1.19622	0.158	GRCh38-ALG13-AS1.1
8.49246e-207	0.366019	0.269	0.133	2.72464e-202	201.565	Neuron_HUMAN_APP_V717I	BEX3	1.28879	0.136	GRCh38-BEX3.1
5.51855e-206	0.258509	0.42	0.255	1.77052e-201	200.752	Neuron_HUMAN_APP_V717I	KDM6A	1.19624	0.165	GRCh38-KDM6A.1
1.36172e-205	0.17108	0.122	0.028	4.3688e-201	200.36	Neuron_HUMAN_APP_V717I	SKAP2	1.1259	0.094	GRCh38-SKAP2.1
9.52926e-204	0.261267	0.424	0.262	3.05727e-199	198.515	Neuron_HUMAN_APP_V717I	CD99L2	1.19853	0.162	GRCh38-CD99L2.1
1.4772e-202	0.289707	0.147	0.044	4.73932e-198	197.324	Neuron_HUMAN_APP_V717I	TMSB4X	1.22239	0.103	GRCh38-TMSB4X.1
6.03857e-199	-0.394732	0.561	0.677	1.93736e-194	193.713	Neuron_HUMAN_APP_V717I	AP000462.1	0.760631	-0.116	GRCh38-AP000462.1.1
2.60678e-198	0.20725	0.138	0.038	8.36332e-194	193.078	Neuron_HUMAN_APP_V717I	Z93403.1	1.15449	0.1	GRCh38-Z93403.1.1
2.0779e-197	0.171946	0.109	0.023	6.66651e-193	192.176	Neuron_HUMAN_APP_V717I	GRIN3A	1.12658	0.086	GRCh38-GRIN3A.1
6.2122e-196	-0.425334	0.665	0.777	1.99306e-191	190.7	Neuron_HUMAN_APP_V717I	LINC01122	0.744666	-0.112	GRCh38-LINC01122.1
3.97376e-194	-0.218861	0.125	0.26	1.2749e-189	188.895	Neuron_HUMAN_APP_V717I	AP002748.6	0.859244	-0.135	GRCh38-AP002748.6.1
2.47234e-193	0.278518	0.32	0.174	7.93202e-189	188.101	Neuron_HUMAN_APP_V717I	AC008571.2	1.21295	0.146	GRCh38-AC008571.2.1
5.43014e-193	0.340297	0.362	0.213	1.74215e-188	187.759	Neuron_HUMAN_APP_V717I	LINC01470	1.26602	0.149	GRCh38-LINC01470.1
7.64507e-192	0.236156	0.277	0.138	2.45277e-187	186.61	Neuron_HUMAN_APP_V717I	AL445526.1	1.17785	0.139	GRCh38-AL445526.1.1
5.5508e-191	-0.330041	0.499	0.642	1.78086e-186	185.749	Neuron_HUMAN_APP_V717I	TMEM163	0.795514	-0.143	GRCh38-TMEM163.1
1.12238e-190	-0.347105	0.155	0.3	3.60093e-186	185.444	Neuron_HUMAN_APP_V717I	AC007614.1	0.78616	-0.145	GRCh38-AC007614.1.1
1.95615e-190	0.355023	0.389	0.233	6.27591e-186	185.202	Neuron_HUMAN_APP_V717I	AC008591.1	1.27901	0.156	GRCh38-AC008591.1.1
3.41519e-188	0.293828	0.839	0.753	1.0957e-183	182.96	Neuron_HUMAN_APP_V717I	MIR124-2HG	1.22589	0.086	GRCh38-MIR124-2HG.1
5.00982e-188	-0.203635	0.114	0.244	1.6073e-183	182.794	Neuron_HUMAN_APP_V717I	ZNF793	0.86836	-0.13	GRCh38-ZNF793.1
1.05571e-186	-0.159011	0.053	0.158	3.38703e-182	181.47	Neuron_HUMAN_APP_V717I	AKR1E2	0.895639	-0.105	GRCh38-AKR1E2.1
9.27276e-185	0.174429	0.147	0.047	2.97498e-180	179.527	Neuron_HUMAN_APP_V717I	OCA2	1.12852	0.1	GRCh38-OCA2.1
1.38641e-184	-0.154596	0.046	0.146	4.44803e-180	179.352	Neuron_HUMAN_APP_V717I	ZNF680	0.898384	-0.1	GRCh38-ZNF680.1
1.25334e-183	-0.432662	0.769	0.864	4.02108e-179	178.396	Neuron_HUMAN_APP_V717I	PCDH9-AS2	0.740894	-0.095	GRCh38-PCDH9-AS2.1
1.76507e-183	0.291592	0.647	0.49	5.66286e-179	178.247	Neuron_HUMAN_APP_V717I	TMEM161B-AS1	1.22399	0.157	GRCh38-TMEM161B-AS1.1
7.69028e-182	0.228728	0.3	0.162	2.46727e-177	176.608	Neuron_HUMAN_APP_V717I	REPS2	1.1718	0.138	GRCh38-REPS2.1
9.19917e-182	0.245194	0.412	0.259	2.95137e-177	176.53	Neuron_HUMAN_APP_V717I	SPECC1	1.18525	0.153	GRCh38-SPECC1.1
1.33877e-181	0.219852	0.337	0.191	4.29519e-177	176.367	Neuron_HUMAN_APP_V717I	LRCH2	1.16461	0.146	GRCh38-LRCH2.1
1.66365e-180	-0.19217	0.109	0.235	5.3375e-176	175.273	Neuron_HUMAN_APP_V717I	ZNF493	0.875288	-0.126	GRCh38-ZNF493.1
8.64853e-180	0.426183	0.95	0.936	2.77471e-175	174.557	Neuron_HUMAN_APP_V717I	ROBO2	1.34367	0.014	GRCh38-ROBO2.1
2.69691e-179	0.274432	0.874	0.806	8.65249e-175	174.063	Neuron_HUMAN_APP_V717I	PPP2R2B	1.20952	0.068	GRCh38-PPP2R2B.1
1.17026e-178	0.233388	0.395	0.244	3.75456e-174	173.425	Neuron_HUMAN_APP_V717I	RBM41	1.17559	0.151	GRCh38-RBM41.1
4.11703e-178	0.231438	0.352	0.202	1.32087e-173	172.879	Neuron_HUMAN_APP_V717I	AL442636.1	1.174	0.15	GRCh38-AL442636.1.1
9.94117e-177	0.239345	0.868	0.775	3.18942e-172	171.496	Neuron_HUMAN_APP_V717I	PNISR	1.18046	0.093	GRCh38-PNISR.1
2.18e-176	-0.153564	0.043	0.139	6.99411e-172	171.155	Neuron_HUMAN_APP_V717I	AL592295.3	0.899027	-0.096	GRCh38-AL592295.3.1
4.37335e-176	0.2668	0.567	0.402	1.4031e-171	170.853	Neuron_HUMAN_APP_V717I	AC009315.1	1.20314	0.165	GRCh38-AC009315.1.1
2.82924e-174	0.273705	0.432	0.276	9.07706e-170	169.042	Neuron_HUMAN_APP_V717I	GABRB1	1.20891	0.156	GRCh38-GABRB1.1
3.96898e-174	0.304776	0.291	0.161	1.27337e-169	168.895	Neuron_HUMAN_APP_V717I	BEX4	1.23523	0.13	GRCh38-BEX4.1
1.10645e-173	0.342713	0.305	0.169	3.54982e-169	168.45	Neuron_HUMAN_APP_V717I	PEX5L	1.26814	0.136	GRCh38-PEX5L.1
2.25156e-173	0.352224	0.548	0.393	7.22368e-169	168.141	Neuron_HUMAN_APP_V717I	SPOCK3	1.27653	0.155	GRCh38-SPOCK3.1
2.91402e-173	0.259946	0.415	0.265	9.34906e-169	168.029	Neuron_HUMAN_APP_V717I	PUDP	1.19743	0.15	GRCh38-PUDP.1
4.47562e-173	-0.294184	0.952	0.972	1.43591e-168	167.843	Neuron_HUMAN_APP_V717I	NTM	0.815533	-0.02	GRCh38-NTM.1
9.69809e-173	-0.355033	0.831	0.873	3.11144e-168	167.507	Neuron_HUMAN_APP_V717I	SYN3	0.781852	-0.042	GRCh38-SYN3.1
1.14438e-172	0.288025	0.46	0.304	3.67151e-168	167.435	Neuron_HUMAN_APP_V717I	GNGT1	1.22097	0.156	GRCh38-GNGT1.1
1.45081e-172	-0.325659	0.516	0.69	4.65463e-168	167.332	Neuron_HUMAN_APP_V717I	EBF3	0.797934	-0.174	GRCh38-EBF3.1
3.08107e-172	0.206753	0.154	0.055	9.88501e-168	167.005	Neuron_HUMAN_APP_V717I	EYA1	1.15409	0.099	GRCh38-EYA1.1
4.07082e-172	0.402883	0.861	0.814	1.30604e-167	166.884	Neuron_HUMAN_APP_V717I	GRID2	1.32215	0.047	GRCh38-GRID2.1
7.94154e-172	0.353288	0.481	0.323	2.54789e-167	166.594	Neuron_HUMAN_APP_V717I	GNAS	1.27747	0.158	GRCh38-GNAS.1
1.88306e-170	0.198163	0.191	0.081	6.04143e-166	165.219	Neuron_HUMAN_APP_V717I	CFAP47	1.14724	0.11	GRCh38-CFAP47.1
2.7256e-170	0.222576	0.211	0.094	8.74455e-166	165.058	Neuron_HUMAN_APP_V717I	GABRA2	1.16682	0.117	GRCh38-GABRA2.1
5.2572e-170	0.31435	0.657	0.521	1.68667e-165	164.773	Neuron_HUMAN_APP_V717I	STXBP5L	1.24345	0.136	GRCh38-STXBP5L.1
5.77751e-170	-0.414634	0.857	0.92	1.8536e-165	164.732	Neuron_HUMAN_APP_V717I	TENM2	0.75021	-0.063	GRCh38-TENM2.1
2.2117e-169	0.233811	0.186	0.078	7.09579e-165	164.149	Neuron_HUMAN_APP_V717I	HOXB3	1.17594	0.108	GRCh38-HOXB3.1
8.06866e-169	0.179236	0.281	0.147	2.58867e-164	163.587	Neuron_HUMAN_APP_V717I	UQCC2	1.13228	0.134	GRCh38-UQCC2.1
3.86642e-168	0.19689	0.279	0.148	1.24046e-163	162.906	Neuron_HUMAN_APP_V717I	MTM1	1.14622	0.131	GRCh38-MTM1.1
1.25795e-167	0.253672	0.327	0.186	4.03587e-163	162.394	Neuron_HUMAN_APP_V717I	PTPRZ1	1.19224	0.141	GRCh38-PTPRZ1.1
4.26315e-167	-0.307568	0.268	0.407	1.36774e-162	161.864	Neuron_HUMAN_APP_V717I	ZNF423	0.808003	-0.139	GRCh38-ZNF423.1
2.32267e-166	0.19674	0.194	0.084	7.45182e-162	161.128	Neuron_HUMAN_APP_V717I	AC079142.1	1.14611	0.11	GRCh38-AC079142.1.1
2.94028e-166	0.179701	0.247	0.122	9.43331e-162	161.025	Neuron_HUMAN_APP_V717I	NDUFB8	1.13265	0.125	GRCh38-NDUFB8.1
5.15425e-166	-0.307854	0.472	0.594	1.65364e-161	160.782	Neuron_HUMAN_APP_V717I	ZNF565	0.807842	-0.122	GRCh38-ZNF565.1
2.16009e-165	0.272481	0.723	0.569	6.93023e-161	160.159	Neuron_HUMAN_APP_V717I	FSIP2-AS1	1.20788	0.154	GRCh38-FSIP2-AS1.1
6.92552e-165	-0.287865	0.384	0.518	2.22192e-160	159.653	Neuron_HUMAN_APP_V717I	SYNC	0.819113	-0.134	GRCh38-SYNC.1
9.7855e-165	0.203851	0.178	0.073	3.13948e-160	159.503	Neuron_HUMAN_APP_V717I	AC110809.1	1.15177	0.105	GRCh38-AC110809.1.1
6.76642e-164	0.322031	0.358	0.214	2.17087e-159	158.663	Neuron_HUMAN_APP_V717I	KCNQ5	1.25009	0.144	GRCh38-KCNQ5.1
1.48985e-163	0.247645	0.46	0.312	4.7799e-159	158.321	Neuron_HUMAN_APP_V717I	IRAK1BP1	1.18727	0.148	GRCh38-IRAK1BP1.1
1.72301e-163	0.208305	0.196	0.085	5.52794e-159	158.257	Neuron_HUMAN_APP_V717I	DGKG	1.15533	0.111	GRCh38-DGKG.1
5.84526e-163	0.302183	0.865	0.796	1.87533e-158	157.727	Neuron_HUMAN_APP_V717I	CSMD3	1.23301	0.069	GRCh38-CSMD3.1
1.07198e-160	0.286182	0.626	0.473	3.43923e-156	155.464	Neuron_HUMAN_APP_V717I	LINC02315	1.21941	0.153	GRCh38-LINC02315.1
5.62855e-160	-0.424893	0.3	0.439	1.80581e-155	154.743	Neuron_HUMAN_APP_V717I	NR2F1	0.744894	-0.139	GRCh38-NR2F1.1
3.54786e-159	0.234687	0.389	0.247	1.13826e-154	153.944	Neuron_HUMAN_APP_V717I	AL109946.1	1.17665	0.142	GRCh38-AL109946.1.1
2.643e-158	0.217918	0.281	0.155	8.47954e-154	153.072	Neuron_HUMAN_APP_V717I	BEND6	1.16305	0.126	GRCh38-BEND6.1
1.0998e-156	-0.275999	0.313	0.446	3.52847e-152	151.452	Neuron_HUMAN_APP_V717I	ZNF433-AS1	0.825878	-0.133	GRCh38-ZNF433-AS1.1
1.70625e-156	0.231585	0.88	0.809	5.47415e-152	151.262	Neuron_HUMAN_APP_V717I	PCLO	1.17412	0.071	GRCh38-PCLO.1
2.45687e-156	0.168175	0.204	0.094	7.88239e-152	151.103	Neuron_HUMAN_APP_V717I	IQSEC2	1.12364	0.11	GRCh38-IQSEC2.1
5.08315e-155	0.336039	0.674	0.575	1.63083e-150	149.788	Neuron_HUMAN_APP_V717I	DANT2	1.26229	0.099	GRCh38-DANT2.1
8.77152e-155	0.173347	0.311	0.175	2.81417e-150	149.551	Neuron_HUMAN_APP_V717I	BRI3	1.12767	0.136	GRCh38-BRI3.1
3.64171e-154	0.203184	0.297	0.166	1.16837e-149	148.932	Neuron_HUMAN_APP_V717I	GRID1-AS1	1.15124	0.131	GRCh38-GRID1-AS1.1
4.11779e-154	0.171921	0.171	0.071	1.32111e-149	148.879	Neuron_HUMAN_APP_V717I	AC011997.1	1.12656	0.1	GRCh38-AC011997.1.1
7.48509e-154	-0.15046	0.065	0.163	2.40144e-149	148.62	Neuron_HUMAN_APP_V717I	CDK10	0.900963	-0.098	GRCh38-CDK10.1
1.40441e-153	0.260703	0.587	0.445	4.50576e-149	148.346	Neuron_HUMAN_APP_V717I	HMGN3	1.19806	0.142	GRCh38-HMGN3.1
9.68466e-152	0.344992	0.335	0.202	3.10713e-147	146.508	Neuron_HUMAN_APP_V717I	C8orf34	1.27014	0.133	GRCh38-C8orf34.1
2.00918e-151	-0.155896	0.064	0.161	6.44605e-147	146.191	Neuron_HUMAN_APP_V717I	MAP1LC3A	0.897575	-0.097	GRCh38-MAP1LC3A.1
7.1025e-151	0.166598	0.242	0.124	2.2787e-146	145.642	Neuron_HUMAN_APP_V717I	SYN1	1.12241	0.118	GRCh38-SYN1.1
9.80208e-151	-0.151802	0.042	0.128	3.1448e-146	145.502	Neuron_HUMAN_APP_V717I	NOS1	0.900125	-0.086	GRCh38-NOS1.1
2.16921e-149	-0.262932	0.305	0.435	6.95946e-145	144.157	Neuron_HUMAN_APP_V717I	CDC42SE1	0.833392	-0.13	GRCh38-CDC42SE1.1
2.21577e-149	-0.193498	0.311	0.463	7.10886e-145	144.148	Neuron_HUMAN_APP_V717I	ESRRG	0.874483	-0.152	GRCh38-ESRRG.1
6.76476e-149	0.268588	0.497	0.357	2.17034e-144	143.663	Neuron_HUMAN_APP_V717I	UBA6-AS1	1.20463	0.14	GRCh38-UBA6-AS1.1
1.82026e-147	-0.174589	0.103	0.212	5.83995e-143	142.234	Neuron_HUMAN_APP_V717I	TMEM259	0.88602	-0.109	GRCh38-TMEM259.1
7.09e-147	-0.239941	0.289	0.42	2.27468e-142	141.643	Neuron_HUMAN_APP_V717I	TTC14	0.84678	-0.131	GRCh38-TTC14.1
9.24524e-147	-0.151997	0.052	0.142	2.96615e-142	141.528	Neuron_HUMAN_APP_V717I	AC006145.1	0.900004	-0.09	GRCh38-AC006145.1.1
2.71111e-146	0.289961	0.499	0.361	8.69804e-142	141.061	Neuron_HUMAN_APP_V717I	AL357873.1	1.22261	0.138	GRCh38-AL357873.1.1
2.99333e-146	0.303891	0.532	0.399	9.60349e-142	141.018	Neuron_HUMAN_APP_V717I	GLRA2	1.23447	0.133	GRCh38-GLRA2.1
1.64612e-145	0.167734	0.253	0.134	5.28125e-141	140.277	Neuron_HUMAN_APP_V717I	TCEAL3	1.12329	0.119	GRCh38-TCEAL3.1
2.00684e-145	-0.278718	0.134	0.248	6.43855e-141	140.191	Neuron_HUMAN_APP_V717I	AC136424.2	0.824323	-0.114	GRCh38-AC136424.2.1
2.03638e-145	0.554581	0.204	0.099	6.53331e-141	140.185	Neuron_HUMAN_APP_V717I	HTR2C	1.46874	0.105	GRCh38-HTR2C.1
2.46986e-145	0.280304	0.451	0.311	7.92406e-141	140.101	Neuron_HUMAN_APP_V717I	LINC02428	1.21445	0.14	GRCh38-LINC02428.1
9.38921e-145	-0.176188	0.127	0.243	3.01234e-140	139.521	Neuron_HUMAN_APP_V717I	ZNF141	0.885038	-0.116	GRCh38-ZNF141.1
1.1957e-144	-0.304961	0.622	0.727	3.83616e-140	139.416	Neuron_HUMAN_APP_V717I	CELF2	0.809464	-0.105	GRCh38-CELF2.1
2.70479e-144	0.173413	0.138	0.051	8.67779e-140	139.062	Neuron_HUMAN_APP_V717I	AL592156.2	1.12772	0.087	GRCh38-AL592156.2.1
4.97541e-144	0.414725	0.499	0.358	1.59626e-139	138.797	Neuron_HUMAN_APP_V717I	ZNF804B	1.33304	0.141	GRCh38-ZNF804B.1
8.81382e-143	0.248128	0.369	0.237	2.82774e-138	137.549	Neuron_HUMAN_APP_V717I	EPB41L3	1.18766	0.132	GRCh38-EPB41L3.1
4.25286e-142	-0.187045	0.139	0.255	1.36444e-137	136.865	Neuron_HUMAN_APP_V717I	SPDYE1	0.878403	-0.116	GRCh38-SPDYE1.1
5.02672e-142	0.242027	0.692	0.568	1.61272e-137	136.792	Neuron_HUMAN_APP_V717I	FOCAD	1.18265	0.124	GRCh38-FOCAD.1
6.56088e-142	-0.218169	0.152	0.27	2.10493e-137	136.677	Neuron_HUMAN_APP_V717I	LINC01797	0.859656	-0.118	GRCh38-LINC01797.1
7.22525e-142	-0.176349	0.125	0.238	2.31808e-137	136.635	Neuron_HUMAN_APP_V717I	ZNF875	0.88494	-0.113	GRCh38-ZNF875.1
7.55271e-142	0.27737	0.43	0.291	2.42314e-137	136.616	Neuron_HUMAN_APP_V717I	MYO16	1.21198	0.139	GRCh38-MYO16.1
7.60923e-142	0.223445	0.207	0.101	2.44127e-137	136.612	Neuron_HUMAN_APP_V717I	PRKD1	1.16752	0.106	GRCh38-PRKD1.1
1.01311e-141	0.250526	0.916	0.855	3.25037e-137	136.488	Neuron_HUMAN_APP_V717I	KCNIP4	1.18964	0.061	GRCh38-KCNIP4.1
1.55662e-141	0.150539	0.167	0.071	4.99409e-137	136.302	Neuron_HUMAN_APP_V717I	SPARCL1	1.10998	0.096	GRCh38-SPARCL1.1
2.45414e-141	-0.375023	0.915	0.958	7.8736e-137	136.104	Neuron_HUMAN_APP_V717I	PCDH9	0.771093	-0.043	GRCh38-PCDH9.1
5.94655e-140	-0.173901	0.115	0.224	1.90783e-135	134.719	Neuron_HUMAN_APP_V717I	LINC01089	0.886443	-0.109	GRCh38-LINC01089.1
2.25199e-139	0.154712	0.141	0.054	7.22506e-135	134.141	Neuron_HUMAN_APP_V717I	ADRA1A	1.1132	0.087	GRCh38-ADRA1A.1
5.85202e-139	-0.236684	0.287	0.416	1.8775e-134	133.726	Neuron_HUMAN_APP_V717I	ZNF544	0.848694	-0.129	GRCh38-ZNF544.1
1.6901e-138	0.224455	0.558	0.417	5.42234e-134	133.266	Neuron_HUMAN_APP_V717I	PDCD7	1.16834	0.141	GRCh38-PDCD7.1
1.44844e-137	-0.292762	0.881	0.908	4.64701e-133	132.333	Neuron_HUMAN_APP_V717I	AC093879.1	0.816338	-0.027	GRCh38-AC093879.1.1
3.44216e-137	0.26888	0.312	0.187	1.10435e-132	131.957	Neuron_HUMAN_APP_V717I	GAD2	1.20487	0.125	GRCh38-GAD2.1
6.97904e-137	0.253139	0.44	0.304	2.23909e-132	131.65	Neuron_HUMAN_APP_V717I	CARMIL1	1.1918	0.136	GRCh38-CARMIL1.1
1.63594e-136	0.156997	0.213	0.107	5.24859e-132	131.28	Neuron_HUMAN_APP_V717I	HDAC6	1.11496	0.106	GRCh38-HDAC6.1
2.82289e-136	-0.228133	0.932	0.955	9.05666e-132	131.043	Neuron_HUMAN_APP_V717I	NCAM1	0.853739	-0.023	GRCh38-NCAM1.1
8.87491e-136	-0.264746	0.465	0.577	2.84734e-131	130.546	Neuron_HUMAN_APP_V717I	ORC4	0.832345	-0.112	GRCh38-ORC4.1
1.44536e-135	0.315317	0.14	0.055	4.63716e-131	130.334	Neuron_HUMAN_APP_V717I	AC008415.1	1.24429	0.085	GRCh38-AC008415.1.1
1.5113e-135	0.21739	0.567	0.425	4.84869e-131	130.314	Neuron_HUMAN_APP_V717I	BOD1L1	1.16263	0.142	GRCh38-BOD1L1.1
1.58695e-135	0.21463	0.25	0.136	5.09142e-131	130.293	Neuron_HUMAN_APP_V717I	KCNC2	1.16041	0.114	GRCh38-KCNC2.1
1.83516e-135	0.247244	0.178	0.082	5.88776e-131	130.23	Neuron_HUMAN_APP_V717I	GULP1	1.18694	0.096	GRCh38-GULP1.1
2.34059e-135	0.273449	0.545	0.415	7.50933e-131	130.124	Neuron_HUMAN_APP_V717I	OXR1	1.20869	0.13	GRCh38-OXR1.1
3.80959e-135	-0.331949	0.496	0.61	1.22223e-130	129.913	Neuron_HUMAN_APP_V717I	AL160254.1	0.794463	-0.114	GRCh38-AL160254.1.1
5.52969e-135	-0.224457	0.28	0.407	1.77409e-130	129.751	Neuron_HUMAN_APP_V717I	ZNF254	0.855917	-0.127	GRCh38-ZNF254.1
8.16438e-135	0.19829	0.913	0.869	2.61938e-130	129.582	Neuron_HUMAN_APP_V717I	MYCBP2	1.14734	0.044	GRCh38-MYCBP2.1
3.04103e-134	0.238409	0.542	0.41	9.75654e-130	129.011	Neuron_HUMAN_APP_V717I	FAM184A	1.17969	0.132	GRCh38-FAM184A.1
3.56222e-134	0.151114	0.227	0.117	1.14287e-129	128.942	Neuron_HUMAN_APP_V717I	CBX3	1.11043	0.11	GRCh38-CBX3.1
4.65506e-134	0.293346	0.4	0.274	1.49348e-129	128.826	Neuron_HUMAN_APP_V717I	GRIN2A	1.22548	0.126	GRCh38-GRIN2A.1
5.70298e-134	0.201535	0.357	0.229	1.82969e-129	128.738	Neuron_HUMAN_APP_V717I	STAG2	1.14992	0.128	GRCh38-STAG2.1
2.17783e-133	0.159584	0.184	0.087	6.98713e-129	128.156	Neuron_HUMAN_APP_V717I	PPP4R4	1.11697	0.097	GRCh38-PPP4R4.1
2.65947e-133	0.373799	0.787	0.674	8.53239e-129	128.069	Neuron_HUMAN_APP_V717I	GRIK2	1.29576	0.113	GRCh38-GRIK2.1
4.52524e-133	0.240413	0.547	0.407	1.45183e-128	127.838	Neuron_HUMAN_APP_V717I	MIR4713HG	1.18133	0.14	GRCh38-MIR4713HG.1
4.76838e-133	-0.161603	0.052	0.135	1.52984e-128	127.815	Neuron_HUMAN_APP_V717I	AC135782.1	0.894031	-0.083	GRCh38-AC135782.1.1
2.55672e-132	0.491473	0.201	0.102	8.20273e-128	127.086	Neuron_HUMAN_APP_V717I	AC109466.1	1.40588	0.099	GRCh38-AC109466.1.1
4.53846e-132	-0.212053	0.21	0.33	1.45607e-127	126.837	Neuron_HUMAN_APP_V717I	AC131568.1	0.863308	-0.12	GRCh38-AC131568.1.1
1.2613e-131	0.222891	0.524	0.39	4.04662e-127	126.393	Neuron_HUMAN_APP_V717I	PAXBP1	1.16707	0.134	GRCh38-PAXBP1.1
1.70072e-131	0.178205	0.293	0.174	5.45641e-127	126.263	Neuron_HUMAN_APP_V717I	WDR44	1.13148	0.119	GRCh38-WDR44.1
1.4712e-130	-0.294876	0.622	0.717	4.72004e-126	125.326	Neuron_HUMAN_APP_V717I	DLGAP2	0.815142	-0.095	GRCh38-DLGAP2.1
4.4323e-130	-0.53598	0.471	0.564	1.42202e-125	124.847	Neuron_HUMAN_APP_V717I	DACH1	0.68969	-0.093	GRCh38-DACH1.1
2.32368e-129	0.152715	0.203	0.102	7.45505e-125	124.128	Neuron_HUMAN_APP_V717I	MORC4	1.11166	0.101	GRCh38-MORC4.1
4.71419e-129	0.237926	0.866	0.812	1.51245e-124	123.82	Neuron_HUMAN_APP_V717I	DNAH14	1.1793	0.054	GRCh38-DNAH14.1
7.67969e-129	-0.184248	0.132	0.24	2.46388e-124	123.608	Neuron_HUMAN_APP_V717I	SMCR5	0.880108	-0.108	GRCh38-SMCR5.1
1.69336e-128	-0.179588	0.145	0.255	5.4328e-124	123.265	Neuron_HUMAN_APP_V717I	LINC00662	0.882955	-0.11	GRCh38-LINC00662.1
6.43992e-128	0.366899	0.289	0.175	2.06612e-123	122.685	Neuron_HUMAN_APP_V717I	ZNF385D-AS2	1.28958	0.114	GRCh38-ZNF385D-AS2.1
1.79153e-127	-0.27364	0.614	0.693	5.74776e-123	122.241	Neuron_HUMAN_APP_V717I	SHANK2	0.82723	-0.079	GRCh38-SHANK2.1
2.58915e-127	0.173813	0.237	0.128	8.30678e-123	122.081	Neuron_HUMAN_APP_V717I	AP000829.1	1.12804	0.109	GRCh38-AP000829.1.1
8.3004e-127	0.200955	0.793	0.669	2.66302e-122	121.575	Neuron_HUMAN_APP_V717I	SNRPN	1.14946	0.124	GRCh38-SNRPN.1
8.84645e-127	0.25219	0.604	0.467	2.83821e-122	121.547	Neuron_HUMAN_APP_V717I	CYP19A1	1.19101	0.137	GRCh38-CYP19A1.1
1.1421e-126	-0.162894	0.104	0.203	3.66419e-122	121.436	Neuron_HUMAN_APP_V717I	AL353135.2	0.893231	-0.099	GRCh38-AL353135.2.1
1.34998e-126	0.155058	0.218	0.115	4.33115e-122	121.363	Neuron_HUMAN_APP_V717I	RAB9B	1.11347	0.103	GRCh38-RAB9B.1
1.57636e-126	-0.272337	0.359	0.482	5.05744e-122	121.296	Neuron_HUMAN_APP_V717I	AP003025.2	0.827977	-0.123	GRCh38-AP003025.2.1
1.79371e-126	-0.37601	0.974	0.982	5.75475e-122	121.24	Neuron_HUMAN_APP_V717I	PTPRD	0.770566	-0.008	GRCh38-PTPRD.1
2.33425e-126	-0.263236	0.294	0.417	7.48898e-122	121.126	Neuron_HUMAN_APP_V717I	LINC01798	0.833217	-0.123	GRCh38-LINC01798.1
6.10279e-126	-0.207418	0.176	0.289	1.95796e-121	120.708	Neuron_HUMAN_APP_V717I	MYT1L-AS1	0.866086	-0.113	GRCh38-MYT1L-AS1.1
1.48242e-125	0.171807	0.332	0.205	4.75605e-121	120.323	Neuron_HUMAN_APP_V717I	SET	1.12647	0.127	GRCh38-SET.1
3.55771e-125	-0.316834	0.403	0.512	1.14142e-120	119.943	Neuron_HUMAN_APP_V717I	NUP210L	0.80283	-0.109	GRCh38-NUP210L.1
5.23325e-125	-0.228595	0.19	0.303	1.67898e-120	119.775	Neuron_HUMAN_APP_V717I	AC008708.2	0.853465	-0.113	GRCh38-AC008708.2.1
6.8704e-125	-0.224763	0.33	0.455	2.20423e-120	119.657	Neuron_HUMAN_APP_V717I	CSAD	0.855736	-0.125	GRCh38-CSAD.1
2.43543e-124	-0.255157	0.626	0.714	7.8136e-120	119.107	Neuron_HUMAN_APP_V717I	NEDD4L	0.837896	-0.088	GRCh38-NEDD4L.1
2.79357e-124	0.238378	0.536	0.409	8.9626e-120	119.048	Neuron_HUMAN_APP_V717I	MAGI3	1.17967	0.127	GRCh38-MAGI3.1
1.15767e-123	-0.26382	0.752	0.811	3.71416e-119	118.43	Neuron_HUMAN_APP_V717I	RAB11A	0.83288	-0.059	GRCh38-RAB11A.1
1.33807e-123	-0.266618	0.634	0.706	4.29292e-119	118.367	Neuron_HUMAN_APP_V717I	PTPRS	0.831266	-0.072	GRCh38-PTPRS.1
1.68266e-123	-0.20352	0.209	0.325	5.39847e-119	118.268	Neuron_HUMAN_APP_V717I	ZNF429	0.868429	-0.116	GRCh38-ZNF429.1
8.20345e-123	0.156235	0.247	0.139	2.63191e-118	117.58	Neuron_HUMAN_APP_V717I	WWC3	1.11437	0.108	GRCh38-WWC3.1
1.60254e-122	-0.165396	0.115	0.215	5.14142e-118	117.289	Neuron_HUMAN_APP_V717I	NNAT	0.891684	-0.1	GRCh38-NNAT.1
1.70972e-122	0.169395	0.294	0.179	5.4853e-118	117.261	Neuron_HUMAN_APP_V717I	DDX3X	1.12459	0.115	GRCh38-DDX3X.1
2.38921e-122	0.216467	0.143	0.061	7.6653e-118	117.115	Neuron_HUMAN_APP_V717I	LINC01090	1.16188	0.082	GRCh38-LINC01090.1
6.52907e-122	0.184267	0.896	0.859	2.09472e-117	116.679	Neuron_HUMAN_APP_V717I	TTC3	1.13624	0.037	GRCh38-TTC3.1
1.98601e-121	0.213174	0.581	0.444	6.37171e-117	116.196	Neuron_HUMAN_APP_V717I	FSIP2	1.15924	0.137	GRCh38-FSIP2.1
2.42129e-121	-0.158729	0.103	0.2	7.76822e-117	116.11	Neuron_HUMAN_APP_V717I	ZNF717	0.895814	-0.097	GRCh38-ZNF717.1
7.46447e-121	0.190134	0.407	0.28	2.39483e-116	115.621	Neuron_HUMAN_APP_V717I	CAPRIN2	1.14087	0.127	GRCh38-CAPRIN2.1
1.31438e-120	-0.340547	0.301	0.417	4.21691e-116	115.375	Neuron_HUMAN_APP_V717I	PAPPA	0.789742	-0.116	GRCh38-PAPPA.1
2.92977e-120	0.175062	0.321	0.202	9.3996e-116	115.027	Neuron_HUMAN_APP_V717I	PHF6	1.12901	0.119	GRCh38-PHF6.1
5.80524e-120	0.211242	0.393	0.268	1.8625e-115	114.73	Neuron_HUMAN_APP_V717I	FMO5	1.15768	0.125	GRCh38-FMO5.1
6.20872e-120	0.23655	0.134	0.055	1.99194e-115	114.701	Neuron_HUMAN_APP_V717I	LINC02163	1.17817	0.079	GRCh38-LINC02163.1
3.36277e-119	-0.274796	0.758	0.827	1.07888e-114	113.967	Neuron_HUMAN_APP_V717I	CADM1	0.826567	-0.069	GRCh38-CADM1.1
4.32405e-119	-0.208311	0.216	0.334	1.38728e-114	113.858	Neuron_HUMAN_APP_V717I	LINC00960	0.86555	-0.118	GRCh38-LINC00960.1
1.42333e-118	0.22492	0.699	0.589	4.56646e-114	113.34	Neuron_HUMAN_APP_V717I	DCLK2	1.16871	0.11	GRCh38-DCLK2.1
2.34634e-118	0.17574	0.138	0.058	7.52776e-114	113.123	Neuron_HUMAN_APP_V717I	AC012501.2	1.12954	0.08	GRCh38-AC012501.2.1
2.62143e-118	-0.308712	0.563	0.648	8.41032e-114	113.075	Neuron_HUMAN_APP_V717I	AC069437.1	0.807362	-0.085	GRCh38-AC069437.1.1
2.65267e-118	0.217977	0.615	0.491	8.51057e-114	113.07	Neuron_HUMAN_APP_V717I	VPS13C	1.1631	0.124	GRCh38-VPS13C.1
1.38509e-117	-0.245191	0.213	0.327	4.44378e-113	112.352	Neuron_HUMAN_APP_V717I	CLMP	0.843704	-0.114	GRCh38-CLMP.1
1.54474e-117	-0.308759	0.542	0.64	4.95598e-113	112.305	Neuron_HUMAN_APP_V717I	RFX4	0.807336	-0.098	GRCh38-RFX4.1
1.65916e-117	-0.310975	0.671	0.744	5.32308e-113	112.274	Neuron_HUMAN_APP_V717I	AC068931.1	0.806097	-0.073	GRCh38-AC068931.1.1
2.44547e-117	0.211651	0.367	0.242	7.8458e-113	112.105	Neuron_HUMAN_APP_V717I	AC096576.2	1.15801	0.125	GRCh38-AC096576.2.1
2.4502e-117	0.383119	0.303	0.196	7.86099e-113	112.105	Neuron_HUMAN_APP_V717I	SORCS1	1.30416	0.107	GRCh38-SORCS1.1
3.0775e-117	-0.210987	0.217	0.331	9.87354e-113	112.006	Neuron_HUMAN_APP_V717I	DLEU2	0.863946	-0.114	GRCh38-DLEU2.1
9.40497e-117	0.257356	0.693	0.583	3.0174e-112	111.52	Neuron_HUMAN_APP_V717I	GRIA1	1.19529	0.11	GRCh38-GRIA1.1
1.26548e-115	-0.193532	0.21	0.324	4.06002e-111	110.391	Neuron_HUMAN_APP_V717I	NKAIN1	0.874462	-0.114	GRCh38-NKAIN1.1
1.52726e-115	0.152713	0.23	0.127	4.89991e-111	110.31	Neuron_HUMAN_APP_V717I	CAPS2	1.11166	0.103	GRCh38-CAPS2.1
5.03537e-115	-0.283751	0.614	0.701	1.6155e-110	109.792	Neuron_HUMAN_APP_V717I	AP003086.1	0.821452	-0.087	GRCh38-AP003086.1.1
1.21355e-114	0.225221	0.694	0.574	3.89345e-110	109.41	Neuron_HUMAN_APP_V717I	CALN1	1.16896	0.12	GRCh38-CALN1.1
2.42921e-114	0.215935	0.746	0.642	7.79362e-110	109.108	Neuron_HUMAN_APP_V717I	SPTAN1	1.16146	0.104	GRCh38-SPTAN1.1
2.87651e-114	0.281572	0.368	0.245	9.22869e-110	109.035	Neuron_HUMAN_APP_V717I	ADAMTS19	1.21552	0.123	GRCh38-ADAMTS19.1
1.1656e-112	0.1722	0.297	0.186	3.7396e-108	107.427	Neuron_HUMAN_APP_V717I	AC092683.1	1.12678	0.111	GRCh38-AC092683.1.1
2.11401e-112	-0.201131	0.184	0.293	6.78238e-108	107.169	Neuron_HUMAN_APP_V717I	NR2F2	0.869868	-0.109	GRCh38-NR2F2.1
2.55398e-112	0.192234	0.369	0.249	8.19394e-108	107.087	Neuron_HUMAN_APP_V717I	MED12L	1.14253	0.12	GRCh38-MED12L.1
3.20409e-112	0.202922	0.251	0.147	1.02797e-107	106.988	Neuron_HUMAN_APP_V717I	PLCXD3	1.15103	0.104	GRCh38-PLCXD3.1
4.09692e-112	-0.229652	0.061	0.139	1.31442e-107	106.881	Neuron_HUMAN_APP_V717I	NPSR1-AS1	0.852841	-0.078	GRCh38-NPSR1-AS1.1
1.08336e-110	0.171287	0.205	0.11	3.47574e-106	105.459	Neuron_HUMAN_APP_V717I	AC090015.1	1.12606	0.095	GRCh38-AC090015.1.1
9.16672e-110	0.235082	0.472	0.35	2.94096e-105	104.532	Neuron_HUMAN_APP_V717I	AC006148.1	1.17697	0.122	GRCh38-AC006148.1.1
7.73756e-109	-0.231751	0.384	0.493	2.48244e-104	103.605	Neuron_HUMAN_APP_V717I	AC022679.2	0.851601	-0.109	GRCh38-AC022679.2.1
1.22601e-108	-0.16638	0.149	0.249	3.93342e-104	103.405	Neuron_HUMAN_APP_V717I	PRR12	0.891076	-0.1	GRCh38-PRR12.1
2.63593e-108	0.212885	0.614	0.498	8.45684e-104	103.073	Neuron_HUMAN_APP_V717I	ZFYVE16	1.159	0.116	GRCh38-ZFYVE16.1
7.34727e-108	-0.238039	0.47	0.568	2.35723e-103	102.628	Neuron_HUMAN_APP_V717I	XRRA1	0.847897	-0.098	GRCh38-XRRA1.1
8.04512e-107	0.239166	0.429	0.31	2.58112e-102	101.588	Neuron_HUMAN_APP_V717I	CHSY3	1.18031	0.119	GRCh38-CHSY3.1
1.1898e-106	0.176617	0.144	0.067	3.81722e-102	101.418	Neuron_HUMAN_APP_V717I	RPS4X	1.13023	0.077	GRCh38-RPS4X.1
1.20747e-106	-0.205937	0.255	0.365	3.87393e-102	101.412	Neuron_HUMAN_APP_V717I	KLF7	0.866975	-0.11	GRCh38-KLF7.1
3.49218e-106	0.211997	0.288	0.183	1.1204e-101	100.951	Neuron_HUMAN_APP_V717I	AC105916.1	1.15829	0.105	GRCh38-AC105916.1.1
4.06579e-106	-0.179869	0.15	0.251	1.30443e-101	100.885	Neuron_HUMAN_APP_V717I	AC106845.1	0.882783	-0.101	GRCh38-AC106845.1.1
6.78267e-106	0.200658	0.591	0.467	2.17608e-101	100.662	Neuron_HUMAN_APP_V717I	PGP	1.14922	0.124	GRCh38-PGP.1
1.08709e-105	0.206263	0.422	0.303	3.48771e-101	100.457	Neuron_HUMAN_APP_V717I	PTPRR	1.1537	0.119	GRCh38-PTPRR.1
2.29508e-105	0.19676	0.73	0.635	7.3633e-101	100.133	Neuron_HUMAN_APP_V717I	HNRNPDL	1.14612	0.095	GRCh38-HNRNPDL.1
3.57914e-105	-0.151021	0.076	0.157	1.14829e-100	99.9399	Neuron_HUMAN_APP_V717I	AC092943.2	0.900613	-0.081	GRCh38-AC092943.2.1
9.2015e-105	0.160291	0.275	0.171	2.95212e-100	99.5299	Neuron_HUMAN_APP_V717I	AC242426.2	1.11751	0.104	GRCh38-AC242426.2.1
9.57513e-105	0.359956	0.551	0.434	3.07199e-100	99.5126	Neuron_HUMAN_APP_V717I	TSHZ2	1.28339	0.117	GRCh38-TSHZ2.1
3.19458e-104	0.163834	0.31	0.201	1.02492e-99	98.9893	Neuron_HUMAN_APP_V717I	XIAP	1.12026	0.109	GRCh38-XIAP.1
3.57449e-104	0.328356	0.335	0.23	1.1468e-99	98.9405	Neuron_HUMAN_APP_V717I	MPPED2	1.25558	0.105	GRCh38-MPPED2.1
3.89715e-104	0.195303	0.289	0.183	1.25032e-99	98.903	Neuron_HUMAN_APP_V717I	ADGRG2	1.14496	0.106	GRCh38-ADGRG2.1
1.32026e-103	0.163457	0.247	0.147	4.23578e-99	98.3731	Neuron_HUMAN_APP_V717I	GLIPR1L1	1.11997	0.1	GRCh38-GLIPR1L1.1
1.58195e-103	0.265935	0.469	0.345	5.07538e-99	98.2945	Neuron_HUMAN_APP_V717I	FSTL5	1.20242	0.124	GRCh38-FSTL5.1
1.62735e-103	0.154927	0.259	0.157	5.22101e-99	98.2822	Neuron_HUMAN_APP_V717I	PDK3	1.11336	0.102	GRCh38-PDK3.1
2.3231e-103	0.170076	0.294	0.186	7.45319e-99	98.1277	Neuron_HUMAN_APP_V717I	LINC00645	1.12512	0.108	GRCh38-LINC00645.1
2.65416e-102	0.168563	0.336	0.225	8.51535e-98	97.0698	Neuron_HUMAN_APP_V717I	XYLB	1.12394	0.111	GRCh38-XYLB.1
3.78932e-102	-0.220095	0.283	0.391	1.21573e-97	96.9152	Neuron_HUMAN_APP_V717I	CELF2-AS2	0.858509	-0.108	GRCh38-CELF2-AS2.1
5.08466e-102	-0.273434	0.93	0.934	1.63131e-97	96.7875	Neuron_HUMAN_APP_V717I	BASP1	0.827348	-0.004	GRCh38-BASP1.1
1.29378e-101	0.212074	0.784	0.702	4.15082e-97	96.3819	Neuron_HUMAN_APP_V717I	PDE4B	1.15835	0.082	GRCh38-PDE4B.1
1.58587e-101	0.213906	0.867	0.807	5.08793e-97	96.2935	Neuron_HUMAN_APP_V717I	LRFN5	1.15982	0.06	GRCh38-LRFN5.1
2.65291e-101	-0.292719	0.463	0.557	8.51134e-97	96.07	Neuron_HUMAN_APP_V717I	CUX2	0.816362	-0.094	GRCh38-CUX2.1
3.81661e-101	0.179234	0.36	0.248	1.22448e-96	95.912	Neuron_HUMAN_APP_V717I	RFX3-AS1	1.13228	0.112	GRCh38-RFX3-AS1.1
4.90111e-101	-0.172107	0.152	0.249	1.57242e-96	95.8034	Neuron_HUMAN_APP_V717I	MEIS1-AS2	0.887545	-0.097	GRCh38-MEIS1-AS2.1
1.31903e-100	-0.21224	0.351	0.456	4.23185e-96	95.3735	Neuron_HUMAN_APP_V717I	CTNND1	0.863196	-0.105	GRCh38-CTNND1.1
4.6758e-100	-0.230188	0.421	0.522	1.50014e-95	94.8239	Neuron_HUMAN_APP_V717I	SPDYE3	0.852524	-0.101	GRCh38-SPDYE3.1
5.01335e-100	0.161537	0.147	0.069	1.60843e-95	94.7936	Neuron_HUMAN_APP_V717I	TMSB10	1.11848	0.078	GRCh38-TMSB10.1
6.81139e-100	0.193635	0.673	0.557	2.1853e-95	94.6605	Neuron_HUMAN_APP_V717I	LINC00342	1.14364	0.116	GRCh38-LINC00342.1
1.02539e-99	-0.158428	0.113	0.202	3.28976e-95	94.4828	Neuron_HUMAN_APP_V717I	CPVL	0.896001	-0.089	GRCh38-CPVL.1
1.21936e-98	0.219527	0.586	0.471	3.91209e-94	93.4076	Neuron_HUMAN_APP_V717I	NTRK3	1.16435	0.115	GRCh38-NTRK3.1
3.47393e-98	0.230016	0.465	0.345	1.11454e-93	92.9529	Neuron_HUMAN_APP_V717I	DGKB	1.17285	0.12	GRCh38-DGKB.1
7.16489e-98	0.197594	0.702	0.613	2.29871e-93	92.6385	Neuron_HUMAN_APP_V717I	KIFAP3	1.14678	0.089	GRCh38-KIFAP3.1
2.80791e-97	-0.248109	0.273	0.376	9.00863e-93	92.0453	Neuron_HUMAN_APP_V717I	DUOX1	0.841999	-0.103	GRCh38-DUOX1.1
3.25346e-97	0.189207	0.647	0.536	1.04381e-92	91.9814	Neuron_HUMAN_APP_V717I	FUS	1.14014	0.111	GRCh38-FUS.1
3.90005e-96	0.194203	0.535	0.419	1.25125e-91	90.9027	Neuron_HUMAN_APP_V717I	ADAM22	1.14409	0.116	GRCh38-ADAM22.1
4.54218e-96	-0.241518	0.558	0.636	1.45727e-91	90.8365	Neuron_HUMAN_APP_V717I	AC012358.3	0.845855	-0.078	GRCh38-AC012358.3.1
5.02844e-96	-0.167568	0.195	0.296	1.61327e-91	90.7923	Neuron_HUMAN_APP_V717I	IGSF9B	0.890342	-0.101	GRCh38-IGSF9B.1
1.23933e-95	-0.246642	0.548	0.629	3.97614e-91	90.4005	Neuron_HUMAN_APP_V717I	ST7-AS2	0.842856	-0.081	GRCh38-ST7-AS2.1
1.66922e-95	0.163379	0.965	0.936	5.35537e-91	90.2712	Neuron_HUMAN_APP_V717I	GPHN	1.11991	0.029	GRCh38-GPHN.1
2.16408e-95	-0.200819	0.194	0.292	6.94301e-91	90.1585	Neuron_HUMAN_APP_V717I	TGFB1	0.870057	-0.098	GRCh38-TGFB1.1
1.08062e-94	-0.208209	0.595	0.683	3.46694e-90	89.4601	Neuron_HUMAN_APP_V717I	SGIP1	0.865611	-0.088	GRCh38-SGIP1.1
1.47801e-94	-0.204366	0.277	0.379	4.7419e-90	89.324	Neuron_HUMAN_APP_V717I	AC022146.2	0.86792	-0.102	GRCh38-AC022146.2.1
1.69405e-94	0.202265	0.587	0.478	5.43501e-90	89.2648	Neuron_HUMAN_APP_V717I	ATP2B1	1.1505	0.109	GRCh38-ATP2B1.1
1.79688e-94	0.187737	0.542	0.422	5.76493e-90	89.2392	Neuron_HUMAN_APP_V717I	GAP43	1.13898	0.12	GRCh38-GAP43.1
3.61807e-94	-0.223446	0.246	0.349	1.16078e-89	88.9352	Neuron_HUMAN_APP_V717I	EPHA4	0.856517	-0.103	GRCh38-EPHA4.1
5.20926e-94	0.196254	0.3	0.198	1.67129e-89	88.7769	Neuron_HUMAN_APP_V717I	CNTN3	1.14572	0.102	GRCh38-CNTN3.1
8.51292e-94	0.18896	0.67	0.563	2.7312e-89	88.5636	Neuron_HUMAN_APP_V717I	DDX46	1.13994	0.107	GRCh38-DDX46.1
1.46184e-93	0.22476	0.459	0.349	4.69003e-89	88.3288	Neuron_HUMAN_APP_V717I	FAM189A1	1.16858	0.11	GRCh38-FAM189A1.1
2.24632e-93	0.223224	0.247	0.155	7.20687e-89	88.1423	Neuron_HUMAN_APP_V717I	COL25A1	1.16734	0.092	GRCh38-COL25A1.1
1.44134e-92	0.202537	0.269	0.173	4.62424e-88	87.335	Neuron_HUMAN_APP_V717I	PCSK2	1.15072	0.096	GRCh38-PCSK2.1
2.21206e-92	-0.246531	0.593	0.672	7.09695e-88	87.1489	Neuron_HUMAN_APP_V717I	AC002463.1	0.842921	-0.079	GRCh38-AC002463.1.1
2.46517e-92	0.190265	0.679	0.578	7.909e-88	87.1019	Neuron_HUMAN_APP_V717I	SFPQ	1.14097	0.101	GRCh38-SFPQ.1
2.58637e-92	-0.220052	0.796	0.835	8.29786e-88	87.081	Neuron_HUMAN_APP_V717I	CRLF3	0.858535	-0.039	GRCh38-CRLF3.1
1.83656e-90	0.163847	0.852	0.773	5.89222e-86	85.2297	Neuron_HUMAN_APP_V717I	KCNQ1OT1	1.12027	0.079	GRCh38-KCNQ1OT1.1
2.53237e-90	0.215721	0.288	0.191	8.12459e-86	85.0902	Neuron_HUMAN_APP_V717I	L3MBTL4	1.16128	0.097	GRCh38-L3MBTL4.1
2.68925e-90	-0.183508	0.14	0.231	8.62792e-86	85.0641	Neuron_HUMAN_APP_V717I	LINC02144	0.880559	-0.091	GRCh38-LINC02144.1
3.16432e-90	0.155578	0.363	0.254	1.01521e-85	84.9934	Neuron_HUMAN_APP_V717I	CIRBP	1.11387	0.109	GRCh38-CIRBP.1
1.02478e-89	-0.159844	0.097	0.178	3.28782e-85	84.4831	Neuron_HUMAN_APP_V717I	GLYATL1	0.895122	-0.081	GRCh38-GLYATL1.1
1.05935e-89	0.18497	0.434	0.325	3.39871e-85	84.4687	Neuron_HUMAN_APP_V717I	AUXG01000058.1	1.13679	0.109	GRCh38-AUXG01000058.1.1
2.00728e-89	-0.162591	0.215	0.315	6.43995e-85	84.1911	Neuron_HUMAN_APP_V717I	ZDHHC17	0.893419	-0.1	GRCh38-ZDHHC17.1
7.52765e-89	-0.250007	0.397	0.495	2.41509e-84	83.6171	Neuron_HUMAN_APP_V717I	PCDH9-AS4	0.840892	-0.098	GRCh38-PCDH9-AS4.1
8.88024e-89	0.19212	0.453	0.338	2.84905e-84	83.5453	Neuron_HUMAN_APP_V717I	P2RY14	1.14244	0.115	GRCh38-P2RY14.1
1.00454e-88	0.177307	0.515	0.403	3.22287e-84	83.4918	Neuron_HUMAN_APP_V717I	KIAA0895L	1.13077	0.112	GRCh38-KIAA0895L.1
1.12362e-88	0.157056	0.94	0.905	3.60491e-84	83.4431	Neuron_HUMAN_APP_V717I	FGF14	1.11501	0.035	GRCh38-FGF14.1
1.3282e-88	0.180344	0.521	0.41	4.26125e-84	83.3705	Neuron_HUMAN_APP_V717I	PCCA	1.13315	0.111	GRCh38-PCCA.1
8.53971e-88	-0.243925	0.565	0.658	2.7398e-83	82.5623	Neuron_HUMAN_APP_V717I	PBX1	0.844445	-0.093	GRCh38-PBX1.1
1.05314e-87	0.191393	0.341	0.239	3.37879e-83	82.4712	Neuron_HUMAN_APP_V717I	DIAPH2	1.14187	0.102	GRCh38-DIAPH2.1
1.91134e-87	0.197864	0.386	0.283	6.13216e-83	82.2124	Neuron_HUMAN_APP_V717I	KAZN-AS1	1.147	0.103	GRCh38-KAZN-AS1.1
2.40594e-87	0.187114	0.442	0.332	7.71898e-83	82.1124	Neuron_HUMAN_APP_V717I	AC098588.3	1.13848	0.11	GRCh38-AC098588.3.1
3.22668e-87	0.246855	0.507	0.4	1.03521e-82	81.985	Neuron_HUMAN_APP_V717I	HDAC9	1.18662	0.107	GRCh38-HDAC9.1
4.05391e-87	0.173881	0.11	0.048	1.30062e-82	81.8859	Neuron_HUMAN_APP_V717I	AL355612.1	1.12809	0.062	GRCh38-AL355612.1.1
5.071e-87	0.166649	0.676	0.565	1.62693e-82	81.7886	Neuron_HUMAN_APP_V717I	DDX24	1.12245	0.111	GRCh38-DDX24.1
6.13169e-87	0.209718	0.466	0.358	1.96723e-82	81.7061	Neuron_HUMAN_APP_V717I	AL133346.1	1.15646	0.108	GRCh38-AL133346.1.1
1.43899e-86	0.167005	0.368	0.264	4.61672e-82	81.3357	Neuron_HUMAN_APP_V717I	TLK1	1.12272	0.104	GRCh38-TLK1.1
1.68045e-86	-0.170037	0.199	0.293	5.39139e-82	81.2683	Neuron_HUMAN_APP_V717I	ZNF213	0.88882	-0.094	GRCh38-ZNF213.1
2.11694e-86	0.21771	0.602	0.473	6.79178e-82	81.168	Neuron_HUMAN_APP_V717I	STMN2	1.16289	0.129	GRCh38-STMN2.1
2.77287e-86	-0.222312	0.633	0.694	8.89621e-82	81.0508	Neuron_HUMAN_APP_V717I	MIAT	0.857191	-0.061	GRCh38-MIAT.1
2.80965e-86	0.173611	0.261	0.168	9.01421e-82	81.0451	Neuron_HUMAN_APP_V717I	TACR3	1.12788	0.093	GRCh38-TACR3.1
2.02136e-85	-0.218214	0.651	0.742	6.48513e-81	80.1881	Neuron_HUMAN_APP_V717I	RUNX1T1	0.859629	-0.091	GRCh38-RUNX1T1.1
4.05595e-85	0.23358	0.786	0.705	1.30127e-80	79.8856	Neuron_HUMAN_APP_V717I	PCDH15	1.17575	0.081	GRCh38-PCDH15.1
2.56899e-84	0.195672	0.43	0.321	8.2421e-80	79.084	Neuron_HUMAN_APP_V717I	AL110292.1	1.14526	0.109	GRCh38-AL110292.1.1
4.90415e-84	0.180419	0.488	0.377	1.5734e-79	78.8032	Neuron_HUMAN_APP_V717I	AC011346.1	1.13321	0.111	GRCh38-AC011346.1.1
1.2369e-83	-0.189799	0.304	0.4	3.96834e-79	78.4014	Neuron_HUMAN_APP_V717I	SPDYE2	0.876728	-0.096	GRCh38-SPDYE2.1
1.32372e-83	0.173225	0.953	0.928	4.2469e-79	78.3719	Neuron_HUMAN_APP_V717I	ADGRB3	1.12758	0.025	GRCh38-ADGRB3.1
1.70887e-83	-0.227838	0.334	0.441	5.48257e-79	78.261	Neuron_HUMAN_APP_V717I	TOX	0.853914	-0.107	GRCh38-TOX.1
2.14513e-83	0.171268	0.704	0.601	6.88222e-79	78.1623	Neuron_HUMAN_APP_V717I	SCN1A	1.12605	0.103	GRCh38-SCN1A.1
3.3198e-83	-0.204624	0.477	0.566	1.06509e-78	77.9726	Neuron_HUMAN_APP_V717I	ZKSCAN7-AS1	0.867765	-0.089	GRCh38-ZKSCAN7-AS1.1
4.44476e-83	-0.222857	0.309	0.411	1.42601e-78	77.8459	Neuron_HUMAN_APP_V717I	FSTL4	0.856867	-0.102	GRCh38-FSTL4.1
8.75061e-83	-0.180265	0.245	0.339	2.80746e-78	77.5517	Neuron_HUMAN_APP_V717I	AL391839.1	0.882541	-0.094	GRCh38-AL391839.1.1
4.03416e-82	0.186414	0.731	0.632	1.29428e-77	76.888	Neuron_HUMAN_APP_V717I	CCDC144NL-AS1	1.13793	0.099	GRCh38-CCDC144NL-AS1.1
5.58558e-82	-0.2213	0.564	0.64	1.79202e-77	76.7467	Neuron_HUMAN_APP_V717I	AC068282.1	0.857792	-0.076	GRCh38-AC068282.1.1
1.64151e-81	-0.155361	0.148	0.236	5.26647e-77	76.2785	Neuron_HUMAN_APP_V717I	TUBB	0.897908	-0.088	GRCh38-TUBB.1
1.7645e-81	0.191327	0.794	0.742	5.66105e-77	76.2471	Neuron_HUMAN_APP_V717I	HNRNPA2B1	1.14181	0.052	GRCh38-HNRNPA2B1.1
2.02872e-81	-0.150504	0.189	0.28	6.50873e-77	76.1865	Neuron_HUMAN_APP_V717I	FADS2	0.900935	-0.091	GRCh38-FADS2.1
1.49482e-80	-0.248412	0.381	0.486	4.79583e-76	75.3191	Neuron_HUMAN_APP_V717I	LHFPL3	0.841823	-0.105	GRCh38-LHFPL3.1
2.65254e-80	0.198767	0.666	0.563	8.51015e-76	75.0701	Neuron_HUMAN_APP_V717I	GALNT13	1.14772	0.103	GRCh38-GALNT13.1
2.8773e-80	-0.224924	0.358	0.453	9.23124e-76	75.0347	Neuron_HUMAN_APP_V717I	AC020611.2	0.85564	-0.095	GRCh38-AC020611.2.1
6.73513e-80	0.267298	0.647	0.552	2.16083e-75	74.6654	Neuron_HUMAN_APP_V717I	EPHA6	1.20355	0.095	GRCh38-EPHA6.1
1.81495e-79	-0.233818	0.779	0.833	5.82291e-75	74.2349	Neuron_HUMAN_APP_V717I	SLC8A1-AS1	0.850382	-0.054	GRCh38-SLC8A1-AS1.1
1.9974e-79	0.173379	0.791	0.723	6.40825e-75	74.1933	Neuron_HUMAN_APP_V717I	DNM3	1.1277	0.068	GRCh38-DNM3.1
2.20307e-79	-0.268752	0.447	0.546	7.06811e-75	74.1507	Neuron_HUMAN_APP_V717I	TCF4	0.830037	-0.099	GRCh38-TCF4.1
7.32668e-79	-0.212705	0.27	0.362	2.35062e-74	73.6288	Neuron_HUMAN_APP_V717I	ZFHX2	0.862918	-0.092	GRCh38-ZFHX2.1
1.34507e-78	0.162863	0.383	0.281	4.31538e-74	73.365	Neuron_HUMAN_APP_V717I	AK5	1.11951	0.102	GRCh38-AK5.1
1.40306e-78	0.176663	0.922	0.888	4.50144e-74	73.3466	Neuron_HUMAN_APP_V717I	FGF12	1.13027	0.034	GRCh38-FGF12.1
1.47821e-78	0.270029	0.401	0.299	4.74255e-74	73.324	Neuron_HUMAN_APP_V717I	ZFHX4-AS1	1.20583	0.102	GRCh38-ZFHX4-AS1.1
2.52112e-78	-0.511165	0.075	0.141	8.08851e-74	73.0921	Neuron_HUMAN_APP_V717I	NFIA-AS2	0.701655	-0.066	GRCh38-NFIA-AS2.1
3.36867e-78	0.213166	0.93	0.907	1.08077e-73	72.9663	Neuron_HUMAN_APP_V717I	DMD	1.15923	0.023	GRCh38-DMD.1
4.48431e-78	0.184351	0.654	0.556	1.4387e-73	72.842	Neuron_HUMAN_APP_V717I	SYN2	1.13631	0.098	GRCh38-SYN2.1
5.41421e-78	0.156842	0.257	0.168	1.73704e-73	72.7602	Neuron_HUMAN_APP_V717I	EPB41L2	1.11484	0.089	GRCh38-EPB41L2.1
1.27362e-77	-0.174224	0.187	0.274	4.08615e-73	72.3887	Neuron_HUMAN_APP_V717I	SOX11	0.886244	-0.087	GRCh38-SOX11.1
1.69871e-77	-0.372961	0.238	0.329	5.44998e-73	72.2636	Neuron_HUMAN_APP_V717I	PEG10	0.772196	-0.091	GRCh38-PEG10.1
2.56514e-77	-0.15557	0.196	0.286	8.22974e-73	72.0846	Neuron_HUMAN_APP_V717I	AC127035.1	0.897778	-0.09	GRCh38-AC127035.1.1
3.2988e-77	0.185113	0.354	0.255	1.05835e-72	71.9754	Neuron_HUMAN_APP_V717I	LINC01967	1.13691	0.099	GRCh38-LINC01967.1
3.21541e-76	0.154137	0.623	0.514	1.0316e-71	70.9865	Neuron_HUMAN_APP_V717I	PNN	1.11276	0.109	GRCh38-PNN.1
1.14027e-75	-0.205731	0.347	0.436	3.65834e-71	70.4367	Neuron_HUMAN_APP_V717I	KIF26B-AS1	0.867099	-0.089	GRCh38-KIF26B-AS1.1
1.93638e-75	0.302818	0.67	0.603	6.2125e-71	70.2067	Neuron_HUMAN_APP_V717I	SGCZ	1.23355	0.067	GRCh38-SGCZ.1
2.35685e-75	-0.275171	0.352	0.444	7.56148e-71	70.1214	Neuron_HUMAN_APP_V717I	TLE4	0.826353	-0.092	GRCh38-TLE4.1
2.99968e-75	-0.205714	0.335	0.427	9.62387e-71	70.0167	Neuron_HUMAN_APP_V717I	AP003025.1	0.86711	-0.092	GRCh38-AP003025.1.1
1.72747e-74	0.18456	0.641	0.55	5.54223e-70	69.2563	Neuron_HUMAN_APP_V717I	SYNE1	1.13647	0.091	GRCh38-SYNE1.1
3.92139e-74	-0.182379	0.254	0.348	1.2581e-69	68.9003	Neuron_HUMAN_APP_V717I	DLC1	0.881249	-0.094	GRCh38-DLC1.1
1.09313e-73	0.161465	0.415	0.317	3.5071e-69	68.4551	Neuron_HUMAN_APP_V717I	GOLGB1	1.11842	0.098	GRCh38-GOLGB1.1
1.24761e-73	0.223294	0.174	0.102	4.00269e-69	68.3976	Neuron_HUMAN_APP_V717I	XACT	1.1674	0.072	GRCh38-XACT.1
1.30743e-73	-0.186731	0.316	0.405	4.19462e-69	68.3773	Neuron_HUMAN_APP_V717I	GCNT1	0.878594	-0.089	GRCh38-GCNT1.1
1.38666e-73	0.15602	0.789	0.712	4.44883e-69	68.3518	Neuron_HUMAN_APP_V717I	NSD3	1.11421	0.077	GRCh38-NSD3.1
3.231e-73	0.222545	0.423	0.334	1.0366e-68	67.9844	Neuron_HUMAN_APP_V717I	SORCS3	1.16679	0.089	GRCh38-SORCS3.1
3.60173e-73	-0.219054	0.623	0.705	1.15554e-68	67.9372	Neuron_HUMAN_APP_V717I	MEIS1	0.859128	-0.082	GRCh38-MEIS1.1
4.29175e-73	0.150252	0.376	0.275	1.37692e-68	67.8611	Neuron_HUMAN_APP_V717I	MAML2	1.10976	0.101	GRCh38-MAML2.1
4.77294e-73	0.229885	0.425	0.33	1.5313e-68	67.8149	Neuron_HUMAN_APP_V717I	LINC01505	1.17274	0.095	GRCh38-LINC01505.1
6.13999e-73	0.159379	0.548	0.444	1.96989e-68	67.7056	Neuron_HUMAN_APP_V717I	URI1	1.11681	0.104	GRCh38-URI1.1
4.44467e-71	0.159967	0.622	0.523	1.42598e-66	65.8459	Neuron_HUMAN_APP_V717I	HLTF	1.11726	0.099	GRCh38-HLTF.1
1.18103e-70	0.190591	0.256	0.173	3.78909e-66	65.4215	Neuron_HUMAN_APP_V717I	AP001021.3	1.14123	0.083	GRCh38-AP001021.3.1
1.18556e-70	0.155462	0.295	0.208	3.80363e-66	65.4198	Neuron_HUMAN_APP_V717I	LINC01933	1.11378	0.087	GRCh38-LINC01933.1
1.46822e-70	-0.231897	0.4	0.482	4.71048e-66	65.3269	Neuron_HUMAN_APP_V717I	AP000787.1	0.851515	-0.082	GRCh38-AP000787.1.1
4.24041e-70	0.246289	0.642	0.563	1.36045e-65	64.8663	Neuron_HUMAN_APP_V717I	SEMA6D	1.18615	0.079	GRCh38-SEMA6D.1
1.17202e-69	-0.193162	0.524	0.604	3.76018e-65	64.4248	Neuron_HUMAN_APP_V717I	DNER	0.874687	-0.08	GRCh38-DNER.1
1.33626e-69	-0.155362	0.283	0.373	4.28711e-65	64.3678	Neuron_HUMAN_APP_V717I	LINC00486	0.897907	-0.09	GRCh38-LINC00486.1
1.6379e-69	-0.200677	0.716	0.762	5.25486e-65	64.2794	Neuron_HUMAN_APP_V717I	CACNA1E	0.870142	-0.046	GRCh38-CACNA1E.1
2.02248e-69	-0.2637	0.52	0.593	6.48874e-65	64.1878	Neuron_HUMAN_APP_V717I	UNC5D	0.832949	-0.073	GRCh38-UNC5D.1
2.60988e-69	0.155973	0.501	0.403	8.37329e-65	64.0771	Neuron_HUMAN_APP_V717I	UNC80	1.11417	0.098	GRCh38-UNC80.1
4.11611e-69	0.169966	0.624	0.53	1.32057e-64	63.8792	Neuron_HUMAN_APP_V717I	AL049828.1	1.12503	0.094	GRCh38-AL049828.1.1
4.71906e-69	0.203947	0.481	0.381	1.51402e-64	63.8199	Neuron_HUMAN_APP_V717I	RGS6	1.15185	0.1	GRCh38-RGS6.1
9.73278e-69	-0.154429	0.218	0.303	3.12257e-64	63.5055	Neuron_HUMAN_APP_V717I	AP000892.1	0.898488	-0.085	GRCh38-AP000892.1.1
9.86978e-69	-0.239575	0.769	0.824	3.16652e-64	63.4994	Neuron_HUMAN_APP_V717I	MARCH1	0.846995	-0.055	GRCh38-MARCH1.1
1.39034e-68	-0.18033	0.171	0.25	4.46064e-64	63.3506	Neuron_HUMAN_APP_V717I	COL9A2	0.882501	-0.079	GRCh38-COL9A2.1
1.66394e-68	-0.177448	0.356	0.443	5.33841e-64	63.2726	Neuron_HUMAN_APP_V717I	UBXN2A	0.884266	-0.087	GRCh38-UBXN2A.1
4.79601e-68	0.182788	0.207	0.129	1.5387e-63	62.8128	Neuron_HUMAN_APP_V717I	AC114316.1	1.13508	0.078	GRCh38-AC114316.1.1
2.3409e-67	-0.17982	0.652	0.72	7.51032e-63	62.1243	Neuron_HUMAN_APP_V717I	DCX	0.882813	-0.068	GRCh38-DCX.1
1.75756e-66	-0.173461	0.362	0.452	5.63877e-62	61.2488	Neuron_HUMAN_APP_V717I	FAR2	0.886713	-0.09	GRCh38-FAR2.1
2.879e-66	0.16014	0.478	0.386	9.23668e-62	61.0345	Neuron_HUMAN_APP_V717I	SRRM2	1.1174	0.092	GRCh38-SRRM2.1
3.02412e-66	-0.22707	0.29	0.375	9.7023e-62	61.0131	Neuron_HUMAN_APP_V717I	ZNF536	0.854368	-0.085	GRCh38-ZNF536.1
5.06044e-66	0.232158	0.931	0.919	1.62354e-61	60.7895	Neuron_HUMAN_APP_V717I	NRXN3	1.17459	0.012	GRCh38-NRXN3.1
6.06783e-66	0.209208	0.147	0.084	1.94674e-61	60.7107	Neuron_HUMAN_APP_V717I	IL1RAPL2	1.15605	0.063	GRCh38-IL1RAPL2.1
2.33663e-65	0.167882	0.842	0.791	7.4966e-61	60.1251	Neuron_HUMAN_APP_V717I	GRIP1	1.12341	0.051	GRCh38-GRIP1.1
6.12978e-65	0.152319	0.669	0.571	1.96662e-60	59.7063	Neuron_HUMAN_APP_V717I	TCF25	1.11135	0.098	GRCh38-TCF25.1
1.66112e-64	-0.184658	0.431	0.507	5.32936e-60	59.2733	Neuron_HUMAN_APP_V717I	RBMX	0.879858	-0.076	GRCh38-RBMX.1
1.66845e-64	-0.175464	0.142	0.216	5.35288e-60	59.2714	Neuron_HUMAN_APP_V717I	CHD7	0.885483	-0.074	GRCh38-CHD7.1
3.94536e-64	0.215842	0.147	0.085	1.26579e-59	58.8976	Neuron_HUMAN_APP_V717I	ZEB2	1.16138	0.062	GRCh38-ZEB2.1
4.44812e-64	-0.172665	0.311	0.394	1.42709e-59	58.8455	Neuron_HUMAN_APP_V717I	TRAF3IP2	0.887202	-0.083	GRCh38-TRAF3IP2.1
5.71291e-64	-0.155907	0.283	0.37	1.83287e-59	58.7369	Neuron_HUMAN_APP_V717I	GSE1	0.897568	-0.087	GRCh38-GSE1.1
6.00598e-64	-0.200486	0.341	0.427	1.9269e-59	58.7151	Neuron_HUMAN_APP_V717I	NR2F1-AS1	0.870257	-0.086	GRCh38-NR2F1-AS1.1
7.10738e-64	0.161877	0.763	0.7	2.28026e-59	58.642	Neuron_HUMAN_APP_V717I	ATP8A2	1.11874	0.063	GRCh38-ATP8A2.1
1.08806e-63	0.159655	0.352	0.264	3.49083e-59	58.4571	Neuron_HUMAN_APP_V717I	MPP6	1.11702	0.088	GRCh38-MPP6.1
4.37765e-63	0.15145	0.242	0.164	1.40448e-58	57.8525	Neuron_HUMAN_APP_V717I	CPA6	1.11069	0.078	GRCh38-CPA6.1
4.46782e-63	-0.177193	0.735	0.775	1.43341e-58	57.8436	Neuron_HUMAN_APP_V717I	AC211433.1	0.884422	-0.04	GRCh38-AC211433.1.1
5.22259e-63	0.153206	0.202	0.132	1.67556e-58	57.7758	Neuron_HUMAN_APP_V717I	EIF1AX	1.11204	0.07	GRCh38-EIF1AX.1
6.61815e-63	-0.189137	0.548	0.612	2.1233e-58	57.673	Neuron_HUMAN_APP_V717I	CUX1	0.87713	-0.064	GRCh38-CUX1.1
3.62568e-62	-0.222226	0.577	0.655	1.16323e-57	56.9343	Neuron_HUMAN_APP_V717I	NTNG1	0.857242	-0.078	GRCh38-NTNG1.1
8.37498e-62	0.151089	0.736	0.663	2.68694e-57	56.5707	Neuron_HUMAN_APP_V717I	FHOD3	1.11041	0.073	GRCh38-FHOD3.1
8.73355e-62	-0.177846	0.358	0.438	2.80199e-57	56.5525	Neuron_HUMAN_APP_V717I	AC009690.2	0.884022	-0.08	GRCh38-AC009690.2.1
1.34752e-61	-0.163816	0.373	0.456	4.32324e-57	56.3642	Neuron_HUMAN_APP_V717I	NSUN6	0.892661	-0.083	GRCh38-NSUN6.1
2.29958e-61	-0.185093	0.605	0.691	7.37775e-57	56.1321	Neuron_HUMAN_APP_V717I	ARPP21	0.879592	-0.086	GRCh38-ARPP21.1
3.62016e-61	-0.171293	0.342	0.424	1.16146e-56	55.935	Neuron_HUMAN_APP_V717I	AC022558.2	0.888047	-0.082	GRCh38-AC022558.2.1
7.54287e-61	-0.176476	0.364	0.443	2.41998e-56	55.6162	Neuron_HUMAN_APP_V717I	HNRNPH1	0.884862	-0.079	GRCh38-HNRNPH1.1
5.28564e-60	-0.155417	0.262	0.346	1.69579e-55	54.7706	Neuron_HUMAN_APP_V717I	AC244517.2	0.897873	-0.084	GRCh38-AC244517.2.1
7.55513e-60	-0.192353	0.589	0.656	2.42391e-55	54.6155	Neuron_HUMAN_APP_V717I	KCNIP1	0.875177	-0.067	GRCh38-KCNIP1.1
9.59721e-60	-0.290842	0.142	0.215	3.07907e-55	54.5116	Neuron_HUMAN_APP_V717I	NFIB	0.817425	-0.073	GRCh38-NFIB.1
1.47987e-59	-0.165637	0.362	0.444	4.74786e-55	54.3235	Neuron_HUMAN_APP_V717I	GPSM2	0.891535	-0.082	GRCh38-GPSM2.1
1.70545e-59	0.396599	0.586	0.524	5.47159e-55	54.2619	Neuron_HUMAN_APP_V717I	ZNF385D	1.3164	0.062	GRCh38-ZNF385D.1
1.90712e-59	-0.274943	0.404	0.476	6.11861e-55	54.2133	Neuron_HUMAN_APP_V717I	AL596451.1	0.826483	-0.072	GRCh38-AL596451.1.1
8.68667e-59	-0.194307	0.267	0.349	2.78694e-54	53.5549	Neuron_HUMAN_APP_V717I	LINC01828	0.873993	-0.082	GRCh38-LINC01828.1
8.71809e-59	0.264449	0.527	0.449	2.79703e-54	53.5533	Neuron_HUMAN_APP_V717I	SGCD	1.20118	0.078	GRCh38-SGCD.1
1.17941e-56	-0.286121	0.347	0.415	3.78392e-52	51.4221	Neuron_HUMAN_APP_V717I	MSRA	0.820104	-0.068	GRCh38-MSRA.1
1.58062e-56	0.16164	0.402	0.317	5.07111e-52	51.2949	Neuron_HUMAN_APP_V717I	GRIA3	1.11856	0.085	GRCh38-GRIA3.1
2.25776e-56	0.191338	0.513	0.425	7.24357e-52	51.14	Neuron_HUMAN_APP_V717I	AC090579.1	1.14182	0.088	GRCh38-AC090579.1.1
3.87869e-56	-0.246882	0.67	0.736	1.2444e-51	50.905	Neuron_HUMAN_APP_V717I	KIRREL3	0.842716	-0.066	GRCh38-KIRREL3.1
6.58809e-56	0.172598	0.649	0.573	2.11366e-51	50.675	Neuron_HUMAN_APP_V717I	ATRNL1	1.12709	0.076	GRCh38-ATRNL1.1
1.07148e-55	-0.161893	0.254	0.331	3.43764e-51	50.4637	Neuron_HUMAN_APP_V717I	TEAD1	0.893851	-0.077	GRCh38-TEAD1.1
1.66335e-55	0.162262	0.46	0.363	5.33652e-51	50.2727	Neuron_HUMAN_APP_V717I	ZFHX4	1.11904	0.097	GRCh38-ZFHX4.1
1.89067e-55	-0.180538	0.501	0.573	6.06584e-51	50.2171	Neuron_HUMAN_APP_V717I	SRGAP1	0.882374	-0.072	GRCh38-SRGAP1.1
3.20756e-55	-0.16787	0.426	0.501	1.02908e-50	49.9875	Neuron_HUMAN_APP_V717I	GPR137C	0.890156	-0.075	GRCh38-GPR137C.1
2.03113e-54	0.191165	0.821	0.789	6.51646e-50	49.186	Neuron_HUMAN_APP_V717I	NKAIN2	1.14169	0.032	GRCh38-NKAIN2.1
2.75992e-54	0.242257	0.415	0.34	8.85466e-50	49.0528	Neuron_HUMAN_APP_V717I	AL589740.1	1.18284	0.075	GRCh38-AL589740.1.1
4.32156e-54	-0.170526	0.531	0.592	1.38648e-49	48.8581	Neuron_HUMAN_APP_V717I	MAP4K4	0.888519	-0.061	GRCh38-MAP4K4.1
4.64307e-54	-0.150451	0.254	0.332	1.48964e-49	48.8269	Neuron_HUMAN_APP_V717I	ST6GAL2	0.900969	-0.078	GRCh38-ST6GAL2.1
1.21864e-53	-0.188156	0.595	0.665	3.90975e-49	48.4079	Neuron_HUMAN_APP_V717I	LINC00461	0.877727	-0.07	GRCh38-LINC00461.1
1.86769e-53	-0.170519	0.371	0.441	5.99211e-49	48.2224	Neuron_HUMAN_APP_V717I	A2ML1-AS1	0.888523	-0.07	GRCh38-A2ML1-AS1.1
2.44768e-53	-0.165961	0.871	0.89	7.85289e-49	48.105	Neuron_HUMAN_APP_V717I	AGAP1	0.891335	-0.019	GRCh38-AGAP1.1
1.26392e-52	0.157003	0.139	0.085	4.05504e-48	47.392	Neuron_HUMAN_APP_V717I	H3F3A	1.11497	0.054	GRCh38-H3F3A.1
1.97099e-52	-0.160804	0.27	0.345	6.32353e-48	47.199	Neuron_HUMAN_APP_V717I	AC005009.2	0.894526	-0.075	GRCh38-AC005009.2.1
3.60408e-52	-0.154952	0.378	0.452	1.1563e-47	46.9369	Neuron_HUMAN_APP_V717I	ZC3H8	0.898162	-0.074	GRCh38-ZC3H8.1
5.61235e-52	-0.206231	0.776	0.808	1.80061e-47	46.7446	Neuron_HUMAN_APP_V717I	SNAP25-AS1	0.866799	-0.032	GRCh38-SNAP25-AS1.1
6.99395e-52	-0.228762	0.438	0.505	2.24387e-47	46.649	Neuron_HUMAN_APP_V717I	BAZ1A	0.853367	-0.067	GRCh38-BAZ1A.1
7.77848e-52	-0.163885	0.507	0.575	2.49557e-47	46.6028	Neuron_HUMAN_APP_V717I	DPYSL3	0.892618	-0.068	GRCh38-DPYSL3.1
1.55138e-51	0.23928	0.525	0.446	4.97728e-47	46.303	Neuron_HUMAN_APP_V717I	AC009264.1	1.1804	0.079	GRCh38-AC009264.1.1
7.95675e-51	-0.168092	0.49	0.554	2.55277e-46	45.593	Neuron_HUMAN_APP_V717I	ARMH4	0.890019	-0.064	GRCh38-ARMH4.1
8.30693e-51	-0.150693	0.309	0.381	2.66511e-46	45.5743	Neuron_HUMAN_APP_V717I	WDR73	0.900818	-0.072	GRCh38-WDR73.1
1.13552e-50	-0.160051	0.375	0.447	3.6431e-46	45.4385	Neuron_HUMAN_APP_V717I	TOM1L1	0.894994	-0.072	GRCh38-TOM1L1.1
1.50618e-50	-0.165437	0.391	0.461	4.83227e-46	45.3158	Neuron_HUMAN_APP_V717I	AP2A2	0.891658	-0.07	GRCh38-AP2A2.1
1.92803e-50	0.155635	0.335	0.254	6.18571e-46	45.2086	Neuron_HUMAN_APP_V717I	ST6GALNAC5	1.11391	0.081	GRCh38-ST6GALNAC5.1
8.96844e-50	-0.157853	0.49	0.555	2.87734e-45	44.541	Neuron_HUMAN_APP_V717I	JARID2	0.896358	-0.065	GRCh38-JARID2.1
3.16282e-49	-0.159939	0.523	0.582	1.01473e-44	43.9937	Neuron_HUMAN_APP_V717I	CMIP	0.895063	-0.059	GRCh38-CMIP.1
5.60116e-49	-0.384452	0.171	0.236	1.79702e-44	43.7454	Neuron_HUMAN_APP_V717I	NFIA	0.76607	-0.065	GRCh38-NFIA.1
9.66918e-49	0.263884	0.367	0.297	3.10216e-44	43.5083	Neuron_HUMAN_APP_V717I	PTCHD1-AS	1.20071	0.07	GRCh38-PTCHD1-AS.1
1.21288e-48	0.198392	0.666	0.606	3.89127e-44	43.4099	Neuron_HUMAN_APP_V717I	TAFA2	1.14742	0.06	GRCh38-TAFA2.1
1.80104e-48	0.153156	0.642	0.564	5.77829e-44	43.2382	Neuron_HUMAN_APP_V717I	AC025159.1	1.112	0.078	GRCh38-AC025159.1.1
1.94611e-48	-0.163012	0.441	0.51	6.24369e-44	43.2046	Neuron_HUMAN_APP_V717I	IGF1R	0.893158	-0.069	GRCh38-IGF1R.1
2.1937e-48	-0.201381	0.604	0.656	7.03805e-44	43.1525	Neuron_HUMAN_APP_V717I	PRKN	0.869718	-0.052	GRCh38-PRKN.1
1.45803e-47	-0.159808	0.404	0.472	4.67781e-43	42.33	Neuron_HUMAN_APP_V717I	SIPA1L3	0.895144	-0.068	GRCh38-SIPA1L3.1
1.5674e-47	-0.157339	0.371	0.443	5.02868e-43	42.2985	Neuron_HUMAN_APP_V717I	ZNF608	0.896678	-0.072	GRCh38-ZNF608.1
3.66218e-47	0.154121	0.274	0.205	1.17494e-42	41.93	Neuron_HUMAN_APP_V717I	NRP2	1.11274	0.069	GRCh38-NRP2.1
5.17468e-47	-0.161441	0.63	0.676	1.66019e-42	41.7798	Neuron_HUMAN_APP_V717I	ARHGEF12	0.894131	-0.046	GRCh38-ARHGEF12.1
1.40856e-46	-0.190922	0.325	0.396	4.5191e-42	41.3449	Neuron_HUMAN_APP_V717I	AC098617.1	0.876046	-0.071	GRCh38-AC098617.1.1
2.83184e-46	0.151566	0.577	0.502	9.08539e-42	41.0417	Neuron_HUMAN_APP_V717I	RYR3	1.11077	0.075	GRCh38-RYR3.1
5.14338e-46	-0.158365	0.538	0.602	1.65015e-41	40.7825	Neuron_HUMAN_APP_V717I	KLF12	0.89604	-0.064	GRCh38-KLF12.1
1.26347e-45	-0.177734	0.554	0.606	4.0536e-41	40.3922	Neuron_HUMAN_APP_V717I	PRICKLE2	0.88409	-0.052	GRCh38-PRICKLE2.1
4.57574e-45	-0.16477	0.708	0.745	1.46804e-40	39.8333	Neuron_HUMAN_APP_V717I	RDX	0.892071	-0.037	GRCh38-RDX.1
7.05562e-45	0.157854	0.357	0.282	2.26365e-40	39.6452	Neuron_HUMAN_APP_V717I	RIT2	1.11563	0.075	GRCh38-RIT2.1
1.30411e-44	0.203774	0.466	0.388	4.18399e-40	39.3784	Neuron_HUMAN_APP_V717I	AL109930.1	1.15171	0.078	GRCh38-AL109930.1.1
1.37993e-44	-0.168393	0.639	0.689	4.42722e-40	39.3539	Neuron_HUMAN_APP_V717I	DOCK4	0.889833	-0.05	GRCh38-DOCK4.1
1.76118e-44	-0.161035	0.487	0.549	5.65039e-40	39.2479	Neuron_HUMAN_APP_V717I	AC011092.2	0.894383	-0.062	GRCh38-AC011092.2.1
2.52295e-44	-0.18847	0.744	0.775	8.09437e-40	39.0918	Neuron_HUMAN_APP_V717I	DTNA	0.877536	-0.031	GRCh38-DTNA.1
2.97963e-44	-0.169054	0.623	0.673	9.55953e-40	39.0196	Neuron_HUMAN_APP_V717I	EXT1	0.889426	-0.05	GRCh38-EXT1.1
3.68656e-44	-0.174754	0.39	0.455	1.18276e-39	38.9271	Neuron_HUMAN_APP_V717I	AC012404.1	0.885919	-0.065	GRCh38-AC012404.1.1
9.6127e-44	0.161771	0.321	0.251	3.08404e-39	38.5109	Neuron_HUMAN_APP_V717I	FRAS1	1.11866	0.07	GRCh38-FRAS1.1
2.28787e-43	-0.217208	0.317	0.381	7.34017e-39	38.1343	Neuron_HUMAN_APP_V717I	MEF2C	0.860228	-0.064	GRCh38-MEF2C.1
2.85812e-43	-0.224815	0.603	0.648	9.16971e-39	38.0376	Neuron_HUMAN_APP_V717I	CDH4	0.855705	-0.045	GRCh38-CDH4.1
1.58089e-42	-0.177926	0.837	0.873	5.07198e-38	37.2948	Neuron_HUMAN_APP_V717I	OPCML	0.883973	-0.036	GRCh38-OPCML.1
4.22563e-42	-0.177616	0.598	0.644	1.35571e-37	36.8678	Neuron_HUMAN_APP_V717I	LDLRAD4	0.884163	-0.046	GRCh38-LDLRAD4.1
5.74175e-42	-0.172557	0.264	0.333	1.84213e-37	36.7347	Neuron_HUMAN_APP_V717I	AC120193.1	0.887269	-0.069	GRCh38-AC120193.1.1
2.08076e-41	-0.159606	0.642	0.684	6.67571e-37	36.1755	Neuron_HUMAN_APP_V717I	IPO9-AS1	0.895269	-0.042	GRCh38-IPO9-AS1.1
2.77226e-41	-0.166214	0.308	0.378	8.89424e-37	36.0509	Neuron_HUMAN_APP_V717I	SEMA5A	0.891178	-0.07	GRCh38-SEMA5A.1
3.60809e-41	-0.156838	0.525	0.583	1.15758e-36	35.9364	Neuron_HUMAN_APP_V717I	KANSL1L	0.896989	-0.058	GRCh38-KANSL1L.1
4.42074e-41	-0.150524	0.513	0.568	1.41831e-36	35.8482	Neuron_HUMAN_APP_V717I	TBL1XR1	0.900923	-0.055	GRCh38-TBL1XR1.1
9.1217e-41	-0.162144	0.604	0.642	2.92652e-36	35.5336	Neuron_HUMAN_APP_V717I	SIK3	0.893696	-0.038	GRCh38-SIK3.1
2.19214e-40	-0.177599	0.243	0.304	7.03304e-36	35.1529	Neuron_HUMAN_APP_V717I	PTCHD4	0.884173	-0.061	GRCh38-PTCHD4.1
2.45658e-40	-0.18317	0.87	0.885	7.88146e-36	35.1034	Neuron_HUMAN_APP_V717I	NAV2	0.880766	-0.015	GRCh38-NAV2.1
3.13109e-40	-0.188843	0.42	0.481	1.00455e-35	34.998	Neuron_HUMAN_APP_V717I	RBMS3-AS2	0.877309	-0.061	GRCh38-RBMS3-AS2.1
4.03845e-40	0.168624	0.39	0.319	1.29566e-35	34.8875	Neuron_HUMAN_APP_V717I	ALK	1.12399	0.071	GRCh38-ALK.1
9.07181e-40	-0.155571	0.43	0.487	2.91051e-35	34.536	Neuron_HUMAN_APP_V717I	LYRM2	0.897777	-0.057	GRCh38-LYRM2.1
1.02781e-39	0.177682	0.708	0.662	3.29752e-35	34.4818	Neuron_HUMAN_APP_V717I	AC117461.1	1.13106	0.046	GRCh38-AC117461.1.1
1.53916e-39	-0.172743	0.305	0.37	4.9381e-35	34.3064	Neuron_HUMAN_APP_V717I	LINC01829	0.887154	-0.065	GRCh38-LINC01829.1
3.28605e-39	-0.151896	0.59	0.629	1.05426e-34	33.9771	Neuron_HUMAN_APP_V717I	PPP6R2	0.900067	-0.039	GRCh38-PPP6R2.1
4.32736e-39	-0.170088	0.939	0.94	1.38835e-34	33.8575	Neuron_HUMAN_APP_V717I	MYT1L	0.888788	-0.001	GRCh38-MYT1L.1
5.22687e-39	0.158205	0.423	0.354	1.67694e-34	33.7755	Neuron_HUMAN_APP_V717I	FRMD4B	1.1159	0.069	GRCh38-FRMD4B.1
7.54106e-39	-0.154025	0.77	0.812	2.4194e-34	33.6163	Neuron_HUMAN_APP_V717I	ASTN2	0.89874	-0.042	GRCh38-ASTN2.1
1.20483e-38	0.190602	0.678	0.631	3.86547e-34	33.4128	Neuron_HUMAN_APP_V717I	AC008056.1	1.14124	0.047	GRCh38-AC008056.1.1
1.34141e-38	-0.160031	0.413	0.469	4.30364e-34	33.3662	Neuron_HUMAN_APP_V717I	CTNNB1	0.895006	-0.056	GRCh38-CTNNB1.1
2.49236e-38	-0.151366	0.276	0.342	7.99625e-34	33.0971	Neuron_HUMAN_APP_V717I	AC011369.1	0.900398	-0.066	GRCh38-AC011369.1.1
1.08944e-37	-0.205747	0.644	0.676	3.49524e-33	32.4565	Neuron_HUMAN_APP_V717I	AP001825.1	0.86709	-0.032	GRCh38-AP001825.1.1
1.09219e-37	0.176152	0.767	0.726	3.50407e-33	32.4554	Neuron_HUMAN_APP_V717I	CNTNAP5	1.12987	0.041	GRCh38-CNTNAP5.1
2.7003e-37	-0.171184	0.373	0.431	8.66336e-33	32.0623	Neuron_HUMAN_APP_V717I	AC016642.1	0.888114	-0.058	GRCh38-AC016642.1.1
2.19516e-36	-0.167039	0.582	0.625	7.04272e-32	31.1523	Neuron_HUMAN_APP_V717I	RAB3C	0.890669	-0.043	GRCh38-RAB3C.1
1.06219e-35	0.17985	0.232	0.175	3.40783e-31	30.4675	Neuron_HUMAN_APP_V717I	KIAA1217	1.13277	0.057	GRCh38-KIAA1217.1
4.67392e-35	-0.282558	0.524	0.569	1.49953e-30	29.824	Neuron_HUMAN_APP_V717I	TENM3-AS1	0.822132	-0.045	GRCh38-TENM3-AS1.1
1.1563e-34	-0.196424	0.954	0.935	3.70975e-30	29.4307	Neuron_HUMAN_APP_V717I	SCN1A-AS1	0.872711	0.019	GRCh38-SCN1A-AS1.1
3.62457e-33	-0.160677	0.427	0.477	1.16287e-28	27.9345	Neuron_HUMAN_APP_V717I	ANGPT2	0.894605	-0.05	GRCh38-ANGPT2.1
1.55098e-32	0.153272	0.867	0.858	4.97602e-28	27.3031	Neuron_HUMAN_APP_V717I	RMST	1.11209	0.009	GRCh38-RMST.1
2.2386e-32	-0.156354	0.651	0.68	7.18211e-28	27.1437	Neuron_HUMAN_APP_V717I	RASA1	0.89729	-0.029	GRCh38-RASA1.1
8.84747e-32	0.156234	0.419	0.36	2.83853e-27	26.5469	Neuron_HUMAN_APP_V717I	KCTD16	1.11437	0.059	GRCh38-KCTD16.1
1.58266e-31	-0.160853	0.609	0.641	5.07765e-27	26.2943	Neuron_HUMAN_APP_V717I	AC002429.2	0.894496	-0.032	GRCh38-AC002429.2.1
1.02622e-30	-0.154578	0.392	0.444	3.29243e-26	25.4825	Neuron_HUMAN_APP_V717I	DLEU1	0.898395	-0.052	GRCh38-DLEU1.1
2.13888e-29	-0.208861	0.782	0.791	6.86218e-25	24.1635	Neuron_HUMAN_APP_V717I	WWOX	0.86522	-0.009	GRCh38-WWOX.1
3.38383e-29	0.151146	0.247	0.196	1.08564e-24	23.9643	Neuron_HUMAN_APP_V717I	PKN2-AS1	1.11045	0.051	GRCh38-PKN2-AS1.1
8.46679e-28	0.176553	0.51	0.458	2.7164e-23	22.566	Neuron_HUMAN_APP_V717I	CDH12	1.13018	0.052	GRCh38-CDH12.1
1.11342e-27	0.198063	0.335	0.283	3.57219e-23	22.4471	Neuron_HUMAN_APP_V717I	CALM1	1.14716	0.052	GRCh38-CALM1.1
1.66468e-27	0.202162	0.181	0.138	5.34079e-23	22.2724	Neuron_HUMAN_APP_V717I	THSD7B	1.15042	0.043	GRCh38-THSD7B.1
3.06419e-27	0.184349	0.184	0.139	9.83083e-23	22.0074	Neuron_HUMAN_APP_V717I	NXPH1	1.1363	0.045	GRCh38-NXPH1.1
4.91363e-26	-0.157759	0.807	0.832	1.57644e-21	20.8023	Neuron_HUMAN_APP_V717I	PLCB1	0.896417	-0.025	GRCh38-PLCB1.1
5.91135e-26	-0.168204	0.654	0.649	1.89654e-21	20.722	Neuron_HUMAN_APP_V717I	DPYSL2	0.88995	0.005	GRCh38-DPYSL2.1
7.62105e-26	-0.160743	0.44	0.488	2.44506e-21	20.6117	Neuron_HUMAN_APP_V717I	TMEFF2	0.894565	-0.048	GRCh38-TMEFF2.1
8.2501e-26	-0.225056	0.588	0.605	2.64688e-21	20.5773	Neuron_HUMAN_APP_V717I	CALD1	0.855562	-0.017	GRCh38-CALD1.1
1.19827e-25	-0.160753	0.569	0.613	3.84442e-21	20.4152	Neuron_HUMAN_APP_V717I	ADGRL2	0.894558	-0.044	GRCh38-ADGRL2.1
3.38623e-23	-0.170715	0.573	0.6	1.08641e-18	17.964	Neuron_HUMAN_APP_V717I	LINC02250	0.888402	-0.027	GRCh38-LINC02250.1
6.08159e-21	0.194031	0.664	0.639	1.95116e-16	15.7097	Neuron_HUMAN_APP_V717I	PRKG1	1.14396	0.025	GRCh38-PRKG1.1
6.7621e-19	0.178602	0.66	0.643	2.16948e-14	13.6636	Neuron_HUMAN_APP_V717I	DCC	1.13179	0.017	GRCh38-DCC.1
3.5459e-18	-0.16967	0.283	0.329	1.13763e-13	12.944	Neuron_HUMAN_APP_V717I	ADARB2	0.889046	-0.046	GRCh38-ADARB2.1
1.62698e-16	0.193841	0.373	0.331	5.21984e-12	11.2823	Neuron_HUMAN_APP_V717I	GPC5	1.1438	0.042	GRCh38-GPC5.1
3.91998e-16	-0.172309	0.595	0.615	1.25765e-11	10.9004	Neuron_HUMAN_APP_V717I	BACH1	0.887422	-0.02	GRCh38-BACH1.1
5.19761e-14	-0.150633	0.416	0.443	1.66755e-09	8.77792	Neuron_HUMAN_APP_V717I	AC091885.2	0.900855	-0.027	GRCh38-AC091885.2.1
2.20755e-09	-0.258957	0.248	0.213	7.08247e-05	4.14982	Neuron_HUMAN_APP_V717I	AP003464.1	0.835692	0.035	GRCh38-AP003464.1.1
6.73831e-08	-0.15186	0.541	0.542	0.00216185	2.66517	Neuron_HUMAN_APP_V717I	AC079052.1	0.900089	-0.001	GRCh38-AC079052.1.1

## Sheet: Fig. 3e human neuron pathway
	ID	Term_Description	Fold_Enrichment	occurrence	support	lowest_p	highest_p	Up_regulated	Down_regulated
1	hsa04015	Rap1 signaling pathway	3.20078	10	0.0803571	7.62e-09	5.08e-07	GRIN2A, CALM2, CALM1, GNAS, MAGI3, PRKCB, PRKD1	DOCK4, PLCB1, ANGPT2, IGF1R, CTNNB1, SIPA1L3, CTNND1
2	hsa04724	Glutamatergic synapse	4.60316	10	0.0267857	1.37e-06	1.37e-06	GRIK2, GRIA1, GRIA3, GRIN2A, GRIN3A, PRKCB, GNAS, GRM7, GNGT1	SHANK2, PLCB1
3	hsa04925	Aldosterone synthesis and secretion	3.34775	10	0.0446429	5.69e-06	0.00134982	PRKCB, PRKD1, CALM2, CALM1, ATP2B1, GNAS	PLCB1
4	hsa05022	Pathways of neurodegeneration - multiple diseases	1.75499	10	0.125	8.92e-06	8.92e-06	FUS, PRKCB, RYR3, GRIN2A, GRIA1, GRIA3, NDUFB8, CALM2, CALM1, HAP1, DNAH14	PLCB1, UBC, MAP1LC3A, NOS1, TUBB, CTNNB1
5	hsa05210	Colorectal cancer	1.63495	10	0.00892857	2.45e-05	2.45e-05	DCC	CTNNB1, TGFB1
6	hsa05031	Amphetamine addiction	5.43403	10	0.0446429	3.02e-05	3.02e-05	GRIN2A, GRIN3A, GRIA1, GRIA3, PRKCB, CALM2, CALM1, GNAS
7	hsa05202	Transcriptional misregulation in cancer	2.99741	10	0.0267857	7.66e-05	0.0021263	KDM6A, EYA1, GRIA3, FUS	RUNX1T1, PBX1, MEF2C, IGF1R, MEIS1, BCL11B, PAX8
8	hsa05205	Proteoglycans in cancer	1.61616	10	0.0178571	9.03e-05	9.03e-05	PRKCB	ARHGEF12, IGF1R, TGFB1, CTNNB1, TIMP3, RDX
9	hsa04970	Salivary secretion	5.20761	10	0.0803571	9.59e-05	0.000420618	GNAS, ADRA1A, PRKCB, RYR3, CALM2, CALM1, PRKG1, ATP2B1	PLCB1, NOS1
10	hsa04720	Long-term potentiation	4.89671	10	0.0714286	0.000102554	0.000102554	GRIA1, GRIN2A, CALM2, CALM1, RPS6KA3, PRKCB	PLCB1
11	hsa04961	Endocrine and other factor-regulated calcium reabsorption	6.19018	10	0.0625	0.000107272	0.000126575	GNAS, DNM3, ATP2B1, PRKCB	AP2A2, RAB11A, PLCB1
12	hsa05163	Human cytomegalovirus infection	1.68138	10	0.00892857	0.000109654	0.00555713	GNGT1, CALM2, CALM1, GNAS, PRKCB	PLCB1, ARHGEF12, CTNNB1
13	hsa04713	Circadian entrainment	5.92024	10	0.0714286	0.000110145	0.000110145	GRIN2A, CALM2, CALM1, RYR3, GNGT1, GRIA1, GRIA3, GNAS, PRKG1, PRKCB	NOS1, PLCB1
14	hsa04912	GnRH signaling pathway	2.51981	10	0.0267857	0.000116626	0.00539382	GNAS, CALM2, CALM1, PRKCB	PLCB1
15	hsa04520	Adherens junction	2.13039	10	0.0358752	0.000148305	0.000148305		CTNND1, CTNNB1, IGF1R
16	hsa04916	Melanogenesis	2.81211	10	0.0446429	0.000179441	0.0030473	GNAS, CALM2, CALM1, PRKCB	CTNNB1, PLCB1
17	hsa05414	Dilated cardiomyopathy	2.46676	10	0.00892857	0.000259264	0.000259264	SGCD, DMD, GNAS	CACNA2D1, TGFB1
18	hsa04728	Dopaminergic synapse	3.90571	10	0.0267857	0.000412375	0.000412375	CALM2, CALM1, PRKCB, GNAS, SCN1A, GNGT1, PPP2R2B, GRIN2A, GRIA1, GRIA3	PLCB1
19	hsa05033	Nicotine addiction	9.86706	1	0.00606061	0.000463143	0.000463143	GABRA2, GABRA3, GABRB1, GABRG3, GRIN2A, GRIN3A, GRIA1, GRIA3
20	hsa04010	MAPK signaling pathway	1.77166	10	0.0267857	0.000534331	0.000534331	PRKCB, RPS6KA3, PTPRR	CACNA1E, CACNA2D1, RASA1, ANGPT2, IGF1R, TGFB1, MAP4K4, MEF2C
21	hsa04270	Vascular smooth muscle contraction	3.37453	10	0.0178571	0.000666189	0.0130767	ADRA1A, CALM2, CALM1, PRKCB, GNAS, PRKG1	PLCB1, CALD1, ARHGEF12
22	hsa04360	Axon guidance	2.89637	2	0.00643166	0.000679547	0.000679547	DCC, EPHA6, ROBO2, SEMA6D	NTNG1, UNC5D, ARHGEF12, EPHA4, RASA1, SRGAP1, DPYSL2
23	hsa05214	Glioma	2.49966	10	0.0267857	0.000726171	0.0111932	CALM2, CALM1, PRKCB	IGF1R
24	hsa04144	Endocytosis	1.75028	10	0.0178571	0.000939957	0.000939957	DNM3, ZFYVE16, SH3KBP1, IQSEC2	AP2A2, IGF1R, NEDD4L, RAB11A, AGAP1
25	hsa03040	Spliceosome	0.997203	8	0.00892857	0.00096598	0.0187268	DDX46, FUS	RBMX
26	hsa04114	Oocyte meiosis	2.36312	10	0.0267857	0.00103235	0.00103235	RPS6KA3, SMC1A, CALM2, CALM1	IGF1R, SPDYE2
27	hsa04971	Gastric acid secretion	3.08346	10	0.0267857	0.00106527	0.0127126	PRKCB, CALM2, CALM1, GNAS	PLCB1
28	hsa04390	Hippo signaling pathway	1.24155	10	0.0178571	0.00164997	0.00164997	PPP2R2B	TEAD1, TGFB1, CTNNB1
29	hsa04137	Mitophagy - animal	1.3391	10	0.0178571	0.0017227	0.0017227		UBC, MAP1LC3A
30	hsa05167	Kaposi sarcoma-associated herpesvirus infection	1.6999	10	0.044844	0.00186971	0.00435363	GNGT1, CALM2, CALM1	UBC, MAP1LC3A, ANGPT2, CTNNB1
31	hsa04921	Oxytocin signaling pathway	2.49966	10	0.00892857	0.00191585	0.0225125	RYR3, PRKCB, CALM2, CALM1, GNAS	MEF2C, PLCB1, CACNA2D1
32	hsa04924	Renin secretion	2.84052	9	0.00892857	0.00191808	0.0151762	GNAS, CALM2, CALM1	PLCB1
33	hsa04024	cAMP signaling pathway	1.9897	10	0.0267857	0.00195102	0.00195102	GNAS, CALM2, CALM1, GRIN2A, GRIN3A, GRIA1, GRIA3, ATP2B1, PDE4B
34	hsa04540	Gap junction	3.2699	10	0.0178571	0.00196249	0.00426311	GNAS, HTR2C, PRKCB, PRKG1	TUBB, PLCB1
35	hsa04310	Wnt signaling pathway	1.72522	10	0.00896879	0.00223413	0.00223413	PRKCB	CTNNB1, TLE4, TBL1XR1, PRICKLE2, PLCB1
36	hsa04020	Calcium signaling pathway	2.75697	10	0.0446429	0.00232614	0.00273294	ATP2B1, GNAS, GRIN2A, RYR3, ADRA1A, HTR2C, TACR3, NTRK3, CALM2, CALM1, PRKCB	CACNA1E, PLCB1, NOS1
37	hsa03320	PPAR signaling pathway	1.98036	2	0.00643166	0.002392	0.002392	ACSL4	FADS2, UBC
38	hsa04261	Adrenergic signaling in cardiomyocytes	2.55067	10	0.0178571	0.00297204	0.00297204	GNAS, ATP2B1, CALM2, CALM1, PPP2R2B, ADRA1A	CACNA2D1, PLCB1
39	hsa05012	Parkinson disease	1.3229	10	0.0267857	0.0033361	0.00898211	GNAS, CALM2, CALM1, RYR3, NDUFB8	UBC, TUBB
40	hsa04750	Inflammatory mediator regulation of TRP channels	3.38227	10	0.0178571	0.00354099	0.0263549	HTR2C, CALM2, CALM1, GNAS, PRKCB	PLCB1, ASIC2
41	hsa04510	Focal adhesion	1.18355	10	0.00892857	0.00370836	0.00370836	PRKCB, XIAP	COL9A2, IGF1R, CTNNB1
42	hsa04911	Insulin secretion	2.82341	10	0.00892857	0.003831	0.003831	GNAS, RIMS2, PCLO, PRKCB	PLCB1
43	hsa04730	Long-term depression	7.2727	10	0.0357143	0.00396979	0.00396979	PRKG1, GRID2, GNAS, PRKCB, GRIA1, GRIA3	NOS1, PLCB1, IGF1R
44	hsa04727	GABAergic synapse	4.90485	1	0.00606061	0.0055262	0.0055262	GAD2, GABRA2, GABRA3, GABRB1, GABRG3, PRKCB, HAP1, GPHN, GNGT1
45	hsa05032	Morphine addiction	4.35986	1	0.00606061	0.0055262	0.0055262	GABRA2, GABRA3, GABRB1, GABRG3, GNGT1, GNAS, PRKCB, PDE4B
46	hsa04922	Glucagon signaling pathway	1.85618	10	0.00892857	0.00690973	0.0173523	GNAS, CALM2, CALM1	PLCB1
47	hsa05014	Amyotrophic lateral sclerosis	1.79203	10	0.0178571	0.00876297	0.00876297	NDUFB8, HDAC6, FUS, HNRNPA2B1, HAP1, DNAH14, GRIA1, GRIN2A, NRG3	MAP1LC3A, NUP210L, NOS1, TUBB
48	hsa04080	Neuroactive ligand-receptor interaction	2.50555	10	0.0178571	0.00962541	0.00962541	ADRA1A, HTR2C, TACR3, P2RY14, GRM7, GRIN2A, GRIN3A, GABRA2, GABRA3, GABRB1, GABRG3, GRIA1, GRIA3, GRIK2, GRID1, GRID2, GLRA2
49	hsa05034	Alcoholism	3.53725	10	0.0446429	0.0103457	0.0200426	GRIN2A, GRIN3A, HDAC6, HDAC9, GNAS, GNGT1, CALM2, CALM1
50	hsa04014	Ras signaling pathway	1.66644	10	0.0178571	0.0131959	0.0193637	GNGT1, GRIN2A, CALM2, CALM1, PRKCB	ANGPT2, IGF1R, RASA1
51	hsa05410	Hypertrophic cardiomyopathy	2.10645	10	0.00892857	0.0143934	0.0143934	SGCD, DMD	CACNA2D1, TGFB1
52	hsa05215	Prostate cancer	0.966362	10	0.00892857	0.0153796	0.0153796		IGF1R, CTNNB1
53	hsa04972	Pancreatic secretion	2.39125	10	0.00896879	0.0158582	0.0318628	PRKCB, ATP2B1, GNAS	PLCB1, RAB11A
54	hsa04810	Regulation of actin cytoskeleton	0.876047	2	0.00643166	0.0159334	0.0159334	DIAPH2, TMSB4X	ARHGEF12, RDX
55	hsa05226	Gastric cancer	0.629108	10	0.00892857	0.0166354	0.0166354		CTNNB1, TGFB1
56	hsa04915	Estrogen signaling pathway	1.36842	9	0.00892857	0.0171884	0.0187253	GNAS, CALM2, CALM1	PLCB1
57	hsa05225	Hepatocellular carcinoma	1.11592	10	0.0178571	0.0183545	0.0237749	PRKCB	IGF1R, TGFB1, CTNNB1
58	hsa05016	Huntington disease	1.30644	10	0.00892857	0.0205591	0.0205591	HAP1, DNAH14, GRIA1, GRIA3, NDUFB8	AP2A2, TUBB, PLCB1
59	hsa04022	cGMP-PKG signaling pathway	2.03776	4	0.00763865	0.0209493	0.0209493	ADRA1A, PRKG1, ATP2B1, CALM2, CALM1	MEF2C, PLCB1
60	hsa05010	Alzheimer disease	1.1525	2	0.0128633	0.0215096	0.0215096	NDUFB8, CALM2, CALM1, GRIN2A, RYR3	PLCB1, NOS1, CTNNB1, TUBB
61	hsa05142	Chagas disease	1.83798	10	0.00892857	0.0216254	0.0216254	PPP2R2B, GNAS	TGFB1, PLCB1
62	hsa04070	Phosphatidylinositol signaling system	3.49021	10	0.00892857	0.024	0.024	MTM1, DGKB, DGKG, PRKCB, CALM2, CALM1	PLCB1
63	hsa04723	Retrograde endocannabinoid signaling	3.21017	1	0.00606061	0.0268726	0.0268726	GRIA1, GRIA3, PRKCB, GNGT1, NDUFB8, GABRA2, GABRA3, GABRB1, GABRG3	PLCB1
64	hsa05418	Fluid shear stress and atherosclerosis	1.35851	1	0.00606061	0.0287925	0.0287925	CALM2, CALM1	CTNNB1, MEF2C
65	hsa05164	Influenza A	0.551395	10	0.00892857	0.0326457	0.0326457	PRKCB	RAB11A
66	hsa04926	Relaxin signaling pathway	1.84522	10	0.0178571	0.0343096	0.0343096	GNAS, GNGT1	NOS1, TGFB1, PLCB1
67	hsa05152	Tuberculosis	1.04734	2	0.00643166	0.0380373	0.0380373	CALM2, CALM1	ARHGEF12, TGFB1
68	hsa04392	Hippo signaling pathway - multiple species	1.67388	10	0.00892857	0.0411598	0.0411598		TEAD1
69	hsa04744	Phototransduction	5.02163	10	0.00892857	0.0411598	0.0479816	GNGT1, CALM2, CALM1
70	hsa04120	Ubiquitin mediated proteolysis	1.02632	10	0.0178571	0.0429512	0.0429512	XIAP	UBC, NEDD4L
71	hsa04062	Chemokine signaling pathway	0.743945	10	0.00892857	0.0446759	0.0446759	GNGT1, PRKCB	PLCB1
72	hsa04110	Cell cycle	1.51189	8	0.00892857	0.0461832	0.0461832	SMC1A, STAG2	TGFB1, ORC4
73	hsa04722	Neurotrophin signaling pathway	1.58876	10	0.00892857	0.0471613	0.0471613	NTRK3, RPS6KA3, CALM2, CALM1
74	hsa05207	Chemical carcinogenesis - receptor activation	0.910069	1	0.00606061	0.0479818	0.0479818	XIAP, PRKCB, GNAS, RPS6KA3
75	hsa05130	Pathogenic Escherichia coli infection	0.483181	2	0.00643166	0.0482609	0.0482609		ARHGEF12, TUBB

## Sheet: Fig. 3f in vitro and graft venn
Up-regulated genes									Down-regulated genes
Names	total	elements							Names	total	elements
graft up in vitro	77	MTUS2							graft down vitro down	23	ZNF626
		MPPED2									MAP1LC3A
		NLGN4X									LRMDA
		HCN1									ZNF680
		SHISA6									ZNF248
		CHM									ZNF254
		STAG2									TCEAL2
		PHF6									ZNF875
		CD99L2									ZNF737
		LRCH2									ZNF793
		CNTN4									EBF3
		CSMD2									SRRM4
		GLRA2									EBF1
		FPGT									TOX
		GALNTL6									TBL1XR1
		GRIPAP1									LHX2
		BCLAF3									BCL11B
		RBFOX1									EBF2
		EIF1AX									TCF4
		LINGO2									AL592183.1
		ADGRG2									CDK10
		SYN1									NR2F2
		RPS4X									ZNF429
		NRG3							vitro down	129	PKNOX2
		KDM6A									ZNF667
		WDR44									AC016582.2
		SMC1A									PDPN
		WWC3									CHST8
		CDH8									TIGD7
		PRRG1									ZSCAN18
		PKIB									IRAK1
		TENM1									TXNRD2
		GRM7									GPC4
		ZNF594									TMEM123
		RBM41									MOXD1
		SLC9A7									CDH7
		MORF4L2									EPHA3
		CHL1									OR51E2
		ALG13									ANKS1B
		FGF13									PLPP3
		GALNT17									CBLN1
		BEX2									ZFP28
		SH3KBP1									ZNF354C
		PUDP									ZNF93
		RAB9B									NHLH2
		UNC13C									ZNF826P
		CNTNAP3B									ZNF607
		LRRIQ3									PI15
		CYP7B1									NANOG
		XIAP									TCEAL6
		CCDC85A									PSMG3
		REPS2									PCDHGB7
		BEX3									CR381670.1
		GABRG3									FBXL20
		PLCXD3									BCAN
		GABRA2									KIT
		PCDH11X									ZNF582
		TMSB4X									NGRN
		HS3ST4									RGS16
		TCEAL4									PTPRZ1
		BEX4									FRZB
		PUS7L									PPP1R15B
		IL1RAPL1									ZIC2
		GABRA3									PHGDH
		CASK									ZNF234
		DPP10									BEND7
		OCA2									FAM107A
		CNKSR2									ZNF571
		CNTN6									CSGALNACT2
		ACSL4									SVIL-AS1
		RPS6KA3									PAX6
		SMARCA1									ZNF77
		GRID1									HELT
		HDAC6									RAD51C
		AJAP1									ANKRD6
		GRIN3A									ST3GAL1
		SYP									EGFR
in vitro	292	MMP2									ZNF253
		GPR155									ZNF781
		DACH2									BMPR1B
		FIBIN									PODN
		H2BW2									S1PR1
		DHCR24									SYT3
		AEN									DNAJA4
		DIRAS3									AC006059.2
		AIFM1									ZNF418
		KCNH3									BCL11A
		HSD17B10									TFCP2
		C1RL									SYT13
		TPX2									SLC1A4
		PCDHA10									PSAT1
		TC2N									CILP2
		IKBIP									PLAG1
		SLC6A4									ZNF681
		SHCBP1									ZNF542P
		ADA2									BCL2
		PHLDA3									SLC7A3
		XK									TSPYL5
		PDE1C									ITGB8
		DSP									ZNF677
		MET									DMGDH
		DSC3									LONRF1
		GPR143									ZNF12
		GATA3									PLP1
		ALG10B									PRSS3
		CDYL2									AMIGO3
		PLK2									PPP1R2P4
		TRIM22									CAPN14
		SLC25A14									THRB
		PTGDS									ZNF836
		TAF7									PTCH1
		SLC5A7									GATAD2B
		TMSB15B									BAMBI
		PCDHAC1									ABHD3
		PRSS12									ZKSCAN7
		PNPLA4									PLD6
		PAPSS2									ZNF382
		POU3F4									GRID2
		PDLIM7									CHCHD2
		DNAJC22									CA2
		MXRA8									FGFR3
		UQCR10									ZNF483
		FEV									ZFP82
		CPNE4									SLC3A2
		CORO7-PAM16									KASH5
		NBDY									TKTL1
		KCND1									FBXO25
		TCEAL7									ZSCAN1
		SHISA3									MPV17L
		DDB2									ZNF611
		RERG									RAB43P1
		SHROOM1									TCEA1
		JADE3									SHMT2
		LHX4									TLE2
		DYSF									ZNF160
		GEMIN8									ZFP2
		CHST9									MTMR9
		LHX3									NSMCE1
		NEFH									ATF7IP
		ZDHHC9									COMT
		CLCN5									STK39
		C5orf38									NDNF
		FXYD5									MSX2
		FOXA1									ZNF558
		FAS									EIF4A3
		PRC1									ZNF471
		AC099489.1									ODC1
		PQBP1									PCDHA11
		PLIN2									CA7
		TMEM255A									ZNF275
		SOHLH2									MEGF10
		ZNF300									CCDC180
		TTLL9							graft down	269	CLMP
		MYO5B									MSRA
		CD36									AC068931.1
		ZBED9									ZNF213
		HPCA									GLYATL1
		PAMR1									TMEM163
		ZNF501									PCDH9
		CACNG3									LINC01797
		SLC35A2									PAX8-AS1
		ATP11C									DCX
		FAM133B									AC022679.2
		GCK									BACH1
		DIRC3									UCKL1
		LGI1									TRAF3IP2
		GPR50									CDC42SE1
		WDR72									HNRNPH1
		PTMS									AC120193.1
		VAMP5									RDX
		EGFL6									SLC8A1-AS1
		BCL2L1									PRKN
		DNAH9									GPSM2
		TCEAL8									SHANK2
		PENK									RBMX
		RAI2									NKAIN1
		VSNL1									AC005009.2
		SLC16A3									NTM
		SPATA18									AC012409.2
		IRX2									CACNA2D1
		SLITRK4									AC020611.2
		PRDX4									AL592295.3
		CALHM5									AL353135.2
		VXN									EXT1
		NKX6-2									PTPRS
		GALR1									LINC00276
		PIGY									MEIS1
		LIG1									AC006145.1
		TANC1									NEDD4L
		SNCG									AC005062.1
		OCRL									AC098617.1
		PDE6B									LINC00960
		TRH									CPVL
		RAB26									KIF26B-AS1
		RBMX2									DPYSL2
		PTCHD4									AC012358.3
		SELENOP									ZSCAN5A
		PNOC									ASTN2
		OTUD5									NUP210L
		MYBL2									SOX4
		UGT2B4									ST7-AS2
		GABRQ									RAB11A
		PJA1									PCDH9-AS4
		TBX20									PTPRD
		FO681507.1									RAB3C
		SLC15A3									UNC5D
		SLC29A1									AL596451.1
		LITAF									TEAD1
		KTI12									NFIA
		TUBA1B									IGSF9B
		ZCCHC18									NR2F1
		ABCC4									LYRM2
		SRPX									KIRREL3
		INPP5D									RASA1
		SLITRK2									AKR1E2
		ZNF595									SYN3
		ZC3HAV1									AC093879.1
		RGS9									CTNND1
		IFI16									AC002429.2
		EARS2									ZNF493
		SFRP2									AC011369.1
		MCF2									AC084361.1
		ATP6AP2									LINC01798
		SERPINE1									ZNF717
		ZNF502									AC007614.1
		MYO7A									KLF7
		IL4R									BASP1
		CCDC120									NOS1
		TRPV2									GPR137C
		PCDHGB4									TIMP3
		AC138356.2									COL9A2
		LRIG3									ARPP21
		LPAR6									PLCB1
		MUC5B									SPDYE3
		SLC25A13									CHD7
		MOSPD1									AL160254.1
		PRRG3									AGBL4
		SULF1									TTC14
		COL23A1									DLC1
		RAMP1									AL391839.1
		GAS7									EDDM13
		RPS27L									ARHGEF12
		SPON1									KCNQ3
		KCNE5									DSCAML1
		CDKN1A									XRRA1
		RADX									AC244517.2
		CAT									AP000892.1
		HLA-B									DACH1
		COL5A2									CMIP
		TFE3									CUX1
		DDX23									AC006116.8
		DES									NFIB
		F5									AC008708.2
		GSTO1									SIK3
		ZNF286B									SIPA1L3
		SHH									CTNNB1
		GATA2									PRR12
		PWWP3B									DLGAP2
		GABRA5									AP001825.1
		CFLAR									NAV2
		PCP4									AC136424.2
		MAF									ZC3H8
		SHROOM2									SOX11
		ARHGAP36									CACNA1E
		TTC14									SPDYE2
		DLC1									AP003464.1
		H1-0									IPO9-AS1
		PAPLN									ZNF141
		SOWAHA									AC069437.1
		FDXR									SEMA5A
		EGLN3									RUNX1T1
		PRKX									IL3RA
		FAR2P3									TWISTNB
		GPX3									CALD1
		FBXO17									AC106845.1
		KIF20A									ARMH4
		CTXND1									KLF3-AS1
		PRPS1									TMEM196
		PLD5									KLF12
		IRX1									AC009690.2
		DRAM1									AC027251.1
		CAV2									ZNF565
		GAS8									RFX4
		SYCE1L									NFIA-AS2
		DUSP15									AC074032.1
		FPGT-TNNI3K									TLE4
		CCDC22									AC016642.1
		TIMM17B									CELF2-AS2
		CLEC18B									ORC4
		HEPACAM2									MYT1L
		HTRA3									LDLRAD4
		TAC1									LHFPL3
		F11R									AC019205.1
		SMIM10L2A									SPDYE1
		CERCAM									A2ML1-AS1
		SAMD9									IQCJ-SCHIP1
		KITLG									AGAP1
		MMRN1									TUBB
		STIMATE-MUSTN1									ZNF433-AS1
		AKR1C3									AC002463.1
		TPPP3									GSE1
		TYMS									MAP4K4
		EDA2R									ASIC2
		FAM199X									SYNC
		ARHGAP24									AC092943.2
		ANKRD1									OPCML
		PPIEL									DLEU2
		PCDHB5									HOOK2
		DCN									ZFHX2
		KLHL4									LINC01829
		HLA-C									LINC00461
		ARAF									PEG10
		NXT2									HES4
		NKX2-2									NR2F2-AS1
		UTP14A									ZNF536
		CCDC152									TRANK1
		DPPA4									ZNF544
		ZNF233									AC022558.2
		PSMB8									AC211433.1
		ZWINT									AP003025.2
		STAT6									LINC02250
		PTCHD1									SPATC1
		SGO2									CSMD1
		QPCT									PPP6R2
		CHST2									NNAT
		ALKBH3									LINC01122
		RP2									DNER
		RBP1									AP000462.1
		ZNF839									TGFB1
		TIMP1									DOCK4
		RPRM									AC022146.2
		ZDHHC8P1									TOM1L1
		CDKN3									IGF1R
		B3GLCT									AP003086.1
		E2F7									AC009081.2
		RNF128									SNAP25-AS1
		CTNNA3									CSAD
		TFF3									AC008554.1
		STUM									ZKSCAN7-AS1
		BAX									AC099788.1
		CEBPZOS									TMEM259
		SERPINA5									TMEFF2
		SLC17A8									NSUN6
		PSRC1									JARID2
		CBLN2									MIAT
		FUNDC1									SRGAP1
		PIM2									WWOX
		RAB4B-EGLN2									CUX2
		PIPOX									SCN1A-AS1
		CDH20									NCAM1
		PLAAT5									ZNF423
		IGFBP5									CDH4
		PCDHGA3									AC135782.1
		ONECUT3									DLEU1
		EVX2									KCNIP1
		PDGFC									AP2A2
		ZMAT3									SGIP1
		NUSAP1									ADGRL2
		PCDHA6									TENM2
		USP27X									RBMS3-AS2
		TCEAL9									AC073062.1
		C1QL4									LINC02144
		EYA2									GCNT1
		SLC25A53									DTNA
		MAGEA4									PAPPA
		PDE12									ST6GAL2
		ADGRG6									MYT1L-AS1
		RPL39L									PCDH9-AS2
		AL589987.1									EPHA4
graft up	310	CPA6									CRLF3
		RIT2									PAX8
		RYR3									ADARB2
		AC090348.1									SMCR5
		PNISR									NR2F1-AS1
		RALYL									AP003025.1
		AL008633.1									AP000787.1
		TMSB15B-AS1									PTCHD4
		GPHN									NPSR1-AS1
		CNTN3									KHDC1
		IRAK1BP1									FADS2
		PTPRR									AC007091.1
		AL589740.1									AP002336.2
		PGP									TENM3-AS1
		TMSB10									2024-03-01
		SORCS1									LINC01089
		AC079142.1									WDR73
		AC087500.1									DPYSL3
		DNM3									MEIS1-AS2
		FRAS1									PRICKLE2
		DNAH14									LINC00662
		CFAP47									LINC01828
		IL1RAPL2									ESRRG
		H3F3A									UBXN2A
		ZNF385D									ZNF280D
		KIAA0895L									CELF2
		AL390800.1									LINC00486
		MTM1									KANSL1L
		HLTF									RUBCNL
		TCF25									NTNG1
		AFF2									PBX1
		LINC00645									AC127035.1
		LINC01933									AC093912.1
		STXBP5L									FAR2
		ST6GALNAC5									AC068282.1
		CNTN4-AS2									UBC
		ONECUT1									ZNF583
		SFPQ									ANGPT2
		AC012501.2									AC131568.1
		ADGRB3									ZNF608
		DGKG									MEF2C
		AC098588.3									DUOX1
		AC009264.1									AC091885.2
		LRFN5									BAZ1A
		DIAPH2									C1orf54
		PTPRZ1									CADM1
		AC114316.1									AC011092.2
		HMGN2									AC012404.1
		PRKCB									AP002748.6
		DPP10-AS3									AC079052.1
		KAZN-AS1									ZDHHC17
		GPC5									FSTL4
		GOLGB1
		MAML2
		GRM7-AS1
		HNRNPA2B1
		DANT2
		EPB41L2
		AC011997.1
		PRKG1
		AC096576.2
		AC008571.2
		AC110809.1
		GNAS
		WDR45
		HTR2C
		AC009315.1
		UQCC2
		GALNT13
		TAFA2
		GRID1-AS1
		TBC1D5
		ALK
		AL133346.1
		Malat1
		BRI3
		KIFAP3
		HNRNPDL
		BX890604.2
		LINC02428
		MYCBP2
		SORCS3
		CARMIL1
		AL513166.1
		Z93403.1
		IGSF1
		BOD1L1
		EPHA6
		HMGN3
		CA10
		AL109946.1
		MPP6
		URI1
		LIPG
		FUS
		MAGI3
		PRKD1
		LINC01090
		CAPRIN2
		AL157778.1
		FMO5
		HOXB3
		GRIK2
		LINC00342
		AC093610.1
		CAPS2
		SNRPN
		TNNI3K
		NRP2
		SPARCL1
		GRID2
		CALN1
		FAM184A
		SCIMP
		DPP10-AS1
		SEMA6D
		MYOT
		SPTAN1
		SYNE1
		AC008415.1
		LINC01967
		AC006148.1
		AP000829.1
		KCNQ5
		AP001021.3
		AC104041.1
		KCNIP4
		AC105916.1
		MYO16
		TSHZ2
		ADRA1A
		AC011287.1
		HDAC9
		AHI1
		HOXA3
		FSIP2
		ZEB2
		FOCAD
		PDCD7
		AL049828.1
		PDE4B
		TMEM161B-AS1
		ZFHX4-AS1
		ZNF804B
		AC117461.1
		DDX24
		USP9X
		IQSEC2
		MIR124-2HG
		PCLO
		SPINK5
		ZFYVE16
		LUC7L3
		AL512283.2
		CHL1-AS1
		SGCD
		SCN1A
		SKAP2
		IDS
		PCCA
		XACT
		JPX
		LINC01505
		FAM189A1
		TACR3
		FSTL5
		MED12L
		CYP19A1
		AC092683.1
		NKAIN2
		KCNQ1OT1
		EYA1
		STS
		PKN2-AS1
		CNTNAP5
		ROBO2
		AUXG01000058.1
		ZFHX4
		ADAMTS19
		BEND6
		KIAA1217
		GABRB1
		AC012174.1
		CBX3
		GRIP1
		TTC3
		PAXBP1
		NDUFB8
		RGS6
		SPOCK3
		UNC80
		HOXA-AS2
		AL583808.1
		AL110292.1
		AC090015.1
		TLK1
		PPP2R2B
		GOLGA8A
		MORC4
		CSMD3
		AC106791.1
		SET
		TCEAL3
		AK5
		LRBA
		DCLK2
		LINC01470
		NRXN3
		RIMS2
		CIRBP
		PTCHD1-AS
		DMD
		GABRG3-AS1
		GRIA1
		KCNC2
		KCTD16
		CHSY3
		UBA6-AS1
		CNTNAP4
		FGF12
		OXR1
		MIR4713HG
		DGKB
		ATRNL1
		CDH12
		RMST
		ZNF385D-AS2
		FSIP2-AS1
		CDKL5
		GAD2
		AL109930.1
		XYLB
		ATP8A2
		PSIP1
		AC008056.1
		PCDH15
		LINC02163
		RFX3-AS1
		AC007222.2
		CCDC144NL-AS1
		SV2C
		ALG13-AS1
		SGCZ
		AL445526.1
		NSD3
		WDR60
		AL357873.1
		ADAM22
		SPECC1
		DCC
		AC011346.1
		AC010157.1
		AC008591.1
		AL355612.1
		GAP43
		EPB41L3
		LINC02797
		PEX5L
		LINC01456
		AC090579.1
		L3MBTL4
		AC116049.2
		PDK3
		AC116666.1
		COL25A1
		GRIN2A
		MACROD2
		VPS13C
		DDX46
		BNC2
		STMN2
		GRIA3
		C8orf34
		NTRK3
		AUTS2
		SNHG14
		PNN
		HAP1
		NXPH1
		CALM1
		DDX3X
		KHDRBS2
		PCSK2
		AC060809.1
		CALM2
		SRRM2
		GNGT1
		PPP4R4
		AC025159.1
		GLIPR1L1
		AL592156.2
		ARGLU1
		GULP1
		FGF14
		AC109466.1
		ATP2B1
		AC077690.1
		FHOD3
		MAGEA4-AS1
		LINC00632
		FRMD4B
		FTX
		AC104002.3
		P2RY14
		THSD7B
		GOLGA8B
		AC242426.2
		SYN2
		LINC02315
		AL442636.1

## Sheet: Fig. 3g graft unique path
	ID	Term_Description	Fold_Enrichment	occurrence	support	lowest_p	highest_p	Up_regulated	Down_regulated
1	hsa04015	Rap1 signaling pathway	3.98587	10	0.103226	1.82753e-08	2.00021e-06	GRIN2A, CALM2, CALM1, GNAS, MAGI3, PRKCB, PRKD1	DOCK4, PLCB1, ANGPT2, IGF1R, CTNNB1, SIPA1L3, CTNND1
2	hsa04724	Glutamatergic synapse	4.71288	10	0.0322581	6.87854e-07	6.87854e-07	GRIK2, GRIA1, GRIA3, GRIN2A, PRKCB, GNAS, GNGT1	SHANK2, PLCB1
3	hsa04730	Long-term depression	9.10074	10	0.0258065	2.62665e-06	2.62665e-06	PRKG1, GRID2, GNAS, PRKCB, GRIA1, GRIA3	NOS1, PLCB1, IGF1R
4	hsa04924	Renin secretion	3.5545	10	0.0129032	6.98413e-06	0.0293132	GNAS, CALM2, CALM1	PLCB1
5	hsa05031	Amphetamine addiction	5.94992	10	0.0451613	8.37114e-06	8.37114e-06	GRIN2A, GRIA1, GRIA3, PRKCB, CALM2, CALM1, GNAS
6	hsa04024	cAMP signaling pathway	2.1823	10	0.0258065	1.07195e-05	0.000808097	GNAS, CALM2, CALM1, GRIN2A, GRIA1, GRIA3, ATP2B1, PDE4B
7	hsa04020	Calcium signaling pathway	3.43552	10	0.0451613	1.81837e-05	1.81837e-05	ATP2B1, GNAS, GRIN2A, RYR3, ADRA1A, HTR2C, TACR3, NTRK3, CALM2, CALM1, PRKCB	CACNA1E, PLCB1, NOS1
8	hsa05210	Colorectal cancer	2.0459	10	0.0129032	2.04754e-05	2.04754e-05	DCC	CTNNB1, TGFB1
9	hsa05012	Parkinson disease	1.64218	9	0.0387097	2.27577e-05	0.00434324	GNAS, CALM2, CALM1, RYR3, NDUFB8	UBC, TUBB
10	hsa04970	Salivary secretion	6.51658	10	0.0516129	2.46126e-05	3.8522e-05	GNAS, ADRA1A, PRKCB, RYR3, CALM2, CALM1, PRKG1, ATP2B1	PLCB1, NOS1
11	hsa04713	Circadian entrainment	7.40832	10	0.083871	3.06268e-05	3.06268e-05	GRIN2A, CALM2, CALM1, RYR3, GNGT1, GRIA1, GRIA3, GNAS, PRKG1, PRKCB	NOS1, PLCB1
12	hsa05205	Proteoglycans in cancer	2.02239	10	0.0258065	3.40896e-05	3.40896e-05	PRKCB	ARHGEF12, IGF1R, TGFB1, CTNNB1, TIMP3, RDX
13	hsa04925	Aldosterone synthesis and secretion	4.18923	10	0.0387097	4.09355e-05	5.90827e-05	PRKCB, PRKD1, CALM2, CALM1, ATP2B1, GNAS	PLCB1
14	hsa04520	Adherens junction	2.66587	10	0.0258065	4.97052e-05	0.00271821		CTNND1, CTNNB1, IGF1R
15	hsa04726	Serotonergic synapse	3.17023	10	0.00645161	5.73856e-05	5.73856e-05	HTR2C, PRKCB, GNAS, GABRB1, GNGT1	PLCB1
16	hsa04961	Endocrine and other factor-regulated calcium reabsorption	7.74612	10	0.0322581	7.96278e-05	0.000828957	GNAS, DNM3, ATP2B1, PRKCB	AP2A2, RAB11A, PLCB1
17	hsa05202	Transcriptional misregulation in cancer	3.03358	10	0.0129032	8.88937e-05	8.88937e-05	EYA1, GRIA3, FUS	RUNX1T1, PBX1, MEF2C, IGF1R, MEIS1, PAX8
18	hsa04728	Dopaminergic synapse	4.92474	10	0.0580645	0.000111705	0.000111705	CALM2, CALM1, PRKCB, GNAS, SCN1A, GNGT1, PPP2R2B, GRIN2A, GRIA1, GRIA3	PLCB1
19	hsa05033	Nicotine addiction	6.1736	10	0.0193548	0.000167699	0.000167699	GABRB1, GRIN2A, GRIA1, GRIA3
20	hsa04261	Adrenergic signaling in cardiomyocytes	3.19179	10	0.0322581	0.000177303	0.013363	GNAS, ATP2B1, CALM2, CALM1, PPP2R2B, ADRA1A	CACNA2D1, PLCB1
21	hsa04010	MAPK signaling pathway	2.01544	10	0.0129032	0.000203363	0.000203363	PRKCB, PTPRR	CACNA1E, CACNA2D1, RASA1, ANGPT2, IGF1R, TGFB1, MAP4K4, MEF2C
22	hsa04270	Vascular smooth muscle contraction	4.12377	10	0.0387097	0.00022383	0.00022383	ADRA1A, CALM2, CALM1, PRKCB, GNAS, PRKG1	PLCB1, CALD1, ARHGEF12
23	hsa05414	Dilated cardiomyopathy	3.0868	10	0.0129032	0.000277602	0.000277602	SGCD, DMD, GNAS	CACNA2D1, TGFB1
24	hsa05214	Glioma	3.12796	10	0.0193548	0.00031982	0.00887612	CALM2, CALM1, PRKCB	IGF1R
25	hsa05163	Human cytomegalovirus infection	2.10401	10	0.0322581	0.000328202	0.00340138	GNGT1, CALM2, CALM1, GNAS, PRKCB	PLCB1, ARHGEF12, CTNNB1
26	hsa05225	Hepatocellular carcinoma	1.39641	10	0.0258065	0.00064765	0.00064765	PRKCB	IGF1R, TGFB1, CTNNB1
27	hsa04912	GnRH signaling pathway	3.15318	10	0.0129032	0.000931959	0.00349095	GNAS, CALM2, CALM1, PRKCB	PLCB1
28	hsa04720	Long-term potentiation	5.25217	10	0.0258065	0.00129775	0.00129775	GRIA1, GRIN2A, CALM2, CALM1, PRKCB	PLCB1
29	hsa04916	Melanogenesis	3.48411	10	0.0322581	0.00139983	0.00304957	GNAS, CALM2, CALM1, PRKCB	CTNNB1, PLCB1
30	hsa04510	Focal adhesion	1.19085	10	0.00645161	0.00169569	0.00169569	PRKCB	COL9A2, IGF1R, CTNNB1
31	hsa04971	Gastric acid secretion	3.8585	10	0.0258065	0.00189984	0.00923625	PRKCB, CALM2, CALM1, GNAS	PLCB1
32	hsa04144	Endocytosis	1.93882	10	0.0258065	0.00241339	0.0240943	DNM3, ZFYVE16, IQSEC2	AP2A2, IGF1R, NEDD4L, RAB11A, AGAP1
33	hsa04911	Insulin secretion	3.44995	10	0.00645161	0.0026628	0.0026628	GNAS, RIMS2, PCLO, PRKCB	PLCB1
34	hsa04750	Inflammatory mediator regulation of TRP channels	4.18923	10	0.0193548	0.00270557	0.00270557	HTR2C, CALM2, CALM1, GNAS, PRKCB	PLCB1, ASIC2
35	hsa05032	Morphine addiction	3.37064	10	0.00645161	0.00285606	0.00285606	GABRB1, GNGT1, GNAS, PRKCB, PDE4B
36	hsa04540	Gap junction	4.09181	10	0.00645161	0.00366754	0.00366754	GNAS, HTR2C, PRKCB, PRKG1	TUBB, PLCB1
37	hsa04922	Glucagon signaling pathway	2.29997	8	0.0129032	0.00460791	0.00460791	GNAS, CALM2, CALM1	PLCB1
38	hsa05167	Kaposi sarcoma-associated herpesvirus infection	1.81389	10	0.0451613	0.00474725	0.0313698	GNGT1, CALM2, CALM1	UBC, ANGPT2, CTNNB1
39	hsa05034	Alcoholism	3.31977	10	0.0129032	0.00517183	0.00517183	GRIN2A, HDAC9, GNAS, GNGT1, CALM2, CALM1
40	hsa04014	Ras signaling pathway	2.04888	10	0.00645161	0.00573117	0.00868118	GNGT1, GRIN2A, CALM2, CALM1, PRKCB	ANGPT2, IGF1R, RASA1
41	hsa04670	Leukocyte transendothelial migration	1.6142	8	0.00645161	0.00747132	0.00747132	PRKCB	CTNNB1, CTNND1
42	hsa04371	Apelin signaling pathway	3.01871	2	0.00665169	0.00796577	0.00796577	GNGT1, RYR3, CALM2, CALM1	PLCB1, NOS1, MEF2C
43	hsa05215	Prostate cancer	1.20926	10	0.0129032	0.00865862	0.00865862		IGF1R, CTNNB1
44	hsa05017	Spinocerebellar ataxia	2.51354	10	0.00645161	0.00868688	0.00868688	PRKCB, GRIA1, GRIA3, GRIN2A, FGF14	PLCB1
45	hsa04926	Relaxin signaling pathway	2.29098	10	0.0129032	0.00909778	0.00909778	GNAS, GNGT1	NOS1, TGFB1, PLCB1
46	hsa04921	Oxytocin signaling pathway	3.12796	10	0.00645161	0.00956255	0.0146058	RYR3, PRKCB, CALM2, CALM1, GNAS	MEF2C, PLCB1, CACNA2D1
47	hsa04723	Retrograde endocannabinoid signaling	2.81195	10	0.00645161	0.0098472	0.0098472	GRIA1, GRIA3, PRKCB, GNGT1, NDUFB8, GABRB1	PLCB1
48	hsa04514	Cell adhesion molecules	2.77395	8	0.00645161	0.0102555	0.0102555	NRXN3	NCAM1, CADM1, NTNG1, PTPRS, PTPRD, CDH4
49	hsa04915	Estrogen signaling pathway	1.71239	8	0.00645161	0.0111454	0.0111454	GNAS, CALM2, CALM1	PLCB1
50	hsa05418	Fluid shear stress and atherosclerosis	1.69998	8	0.0258065	0.01139	0.01139	CALM2, CALM1	CTNNB1, MEF2C
51	hsa04022	cGMP-PKG signaling pathway	2.53423	10	0.0129032	0.0134294	0.0183674	ADRA1A, PRKG1, ATP2B1, CALM2, CALM1	MEF2C, PLCB1
52	hsa05226	Gastric cancer	0.787238	10	0.0129032	0.0143175	0.0143175		CTNNB1, TGFB1
53	hsa05410	Hypertrophic cardiomyopathy	2.63592	10	0.00645161	0.0148233	0.0148233	SGCD, DMD	CACNA2D1, TGFB1
54	hsa04390	Hippo signaling pathway	1.5434	10	0.0129032	0.0151937	0.0151937	PPP2R2B	TEAD1, TGFB1, CTNNB1
55	hsa04070	Phosphatidylinositol signaling system	4.36749	10	0.00645161	0.0174526	0.0174526	MTM1, DGKB, DGKG, PRKCB, CALM2, CALM1	PLCB1
56	hsa04310	Wnt signaling pathway	1.75596	10	0.00645161	0.0201053	0.0201053	PRKCB	CTNNB1, TLE4, PRICKLE2, PLCB1
57	hsa05164	Influenza A	0.694074	10	0.00645161	0.0208296	0.0208296	PRKCB	RAB11A
58	hsa04972	Pancreatic secretion	2.93246	10	0.00645161	0.0209901	0.0412402	PRKCB, ATP2B1, GNAS	PLCB1, RAB11A
59	hsa04392	Hippo signaling pathway - multiple species	2.09461	2	0.00665169	0.0210843	0.0210843		TEAD1
60	hsa04744	Phototransduction	6.28384	10	0.0387097	0.0257497	0.0257497	GNGT1, CALM2, CALM1
61	hsa04360	Axon guidance	3.62439	10	0.00645161	0.0281154	0.0281154	DCC, EPHA6, ROBO2, SEMA6D	NTNG1, UNC5D, ARHGEF12, EPHA4, RASA1, SRGAP1, DPYSL2
62	hsa04062	Chemokine signaling pathway	0.93094	10	0.00645161	0.0290333	0.0290333	GNGT1, PRKCB	PLCB1
63	hsa05224	Breast cancer	0.797948	10	0.00645161	0.0299027	0.0299027		IGF1R, CTNNB1
64	hsa00512	Mucin type O-glycan biosynthesis	3.5545	10	0.00645161	0.0359197	0.0359197	GALNT13	GCNT1
65	hsa05170	Human immunodeficiency virus 1 infection	1.14998	10	0.00645161	0.0364051	0.0364051	CALM2, CALM1, PRKCB, GNGT1
66	hsa05216	Thyroid cancer	3.17023	10	0.0129032	0.0370689	0.0370689		PAX8, CTNNB1
67	hsa05143	African trypanosomiasis	3.17023	10	0.00645161	0.0452593	0.0452593	PRKCB	PLCB1
68	hsa05132	Salmonella infection	0.474892	8	0.00645161	0.0469577	0.0469577		TUBB, CTNNB1

## Sheet: Fig. 4a venn digram
Names	total	elements
GWAS Graft Human AD In vitro	6	GABRA2
		HCN1
		RBFOX1
		PLCXD3
		PCDH11X
		LINGO2
GWAS Human AD In vitro	2	DLC1
		TC2N
GWAS Graft Human AD	11	MED12L
		CNTNAP5
		GALNT13
		MYO16
		KHDRBS2
		ADGRB3
		NKAIN2
		IRAK1BP1
		AUTS2
		DNAH14
		DCC
Graft Human AD In vitro	29	CDH8
		CNTNAP3B
		XIAP
		IL1RAPL1
		GRIN3A
		NLGN4X
		NRG3
		ZNF594
		RBM41
		STAG2
		CNTN4
		GLRA2
		SYN1
		SMC1A
		LRRIQ3
		HS3ST4
		GABRA3
		DPP10
		AJAP1
		CSMD2
		GRM7
		ACSL4
		TENM1
		SLC9A7
		SH3KBP1
		CYP7B1
		LRCH2
		GALNTL6
		HDAC6
GWAS Graft In vitro	2	GABRG3
		SHISA6
GWAS Human AD	244	LCORL
		GRK5
		RAPGEF6
		APOE
		VAT1L
		ZNF232
		COL18A1
		TNXB
		CDC42EP3
		ABHD12
		PILRA
		KDM4B
		CAMSAP1
		ZDHHC11B
		LRP1B
		NEGR1
		NFAT5
		LAMA1
		NRXN1
		CR1
		PTCD2
		STK24
		GRM3
		F13A1
		CR1L
		AGRN
		ANKH
		ARL17B
		CDON
		TIAM2
		TMC5
		GLIS3
		SCARA3
		PTPRG
		SLC24A4
		MTHFD1L
		RBM5
		TNIP1
		CCDC85C
		SYBU
		HIP1R
		CATSPERB
		STK32B
		SLC2A4RG
		TCF20
		CHRM3
		ST6GAL1
		NARS2
		AP2A2
		APOC1
		PSD3
		ERBB4
		MAP4
		TGFB2
		RAP1A
		ARVCF
		ATXN7L1
		PTK2B
		LAMP1
		HRK
		CD55
		CACNA1E
		DDAH1
		NOVA2
		GATAD2A
		EPHA5
		ADGRL2
		PUS1
		PRKAA1
		ALDH1A2
		FAM171A1
		MS4A6A
		ABCD2
		UBR5
		PPP1R42
		TMEM132C
		AKAP10
		ROBO1
		IL34
		DENND4A
		MADD
		PRRC2C
		DAPK2
		ZSWIM6
		STYX
		ATG13
		SCARB1
		NFIC
		BRD1
		TMEM94
		CACNA2D3
		DEDD
		PLCG2
		PTPRN2
		NCS1
		DSCAM
		SDK1
		CLU
		CCDC33
		PLEC
		CNTNAP2
		AQP4-AS1
		PTPRO
		RBMS3
		OFCC1
		PEMT
		SHARPIN
		ZNF462
		ABCA7
		DOCK3
		THSD4
		PRICKLE1
		ANKRD55
		CDH4
		CDKAL1
		DAPL1
		MROH1
		TMEM106B
		PAK2
		APBA1
		G3BP1
		PAIP1
		LRRN2
		HERC2
		LIMS2
		BSN
		GHR
		SORT1
		TPCN1
		LRRC4C
		CELF1
		LRRK2
		WNT3
		RARB
		TCF4
		CTSB
		NTM
		SGK1
		RIMBP2
		CHST10
		ANTXR1
		CHN2
		KCNN3
		LUZP2
		KAT8
		RIMS1
		PITPNM2
		DOCK4
		UBE2L3
		DAG1
		WWOX
		TSPAN14
		LSAMP
		ZNF862
		PDE7B
		BIN1
		NME9
		C4orf45
		NR3C2
		CRADD
		DOC2A
		GGACT
		IP6K2
		EFNA5
		NXN
		PSD
		PTPRF
		AKAP6
		TNKS1BP1
		BMP1
		KCNJ3
		BZW2
		CELF2
		SRC
		FBXL7
		RAPGEF2
		RASSF8
		PNPLA7
		PFKFB4
		SREBF1
		LRAT
		CLASRP
		GIGYF1
		ADARB2
		INSIG1
		CACNA1G
		ZNF652
		MIR137HG
		DCHS2
		AFF1
		CDH13
		SLC2A13
		DAB1
		PHF3
		DPP4
		KLF16
		DNAH6
		CADM2
		FAM135B
		TENM2
		RHOA
		RASGEF1C
		SUGT1
		CD2AP
		ADAM10
		KANSL1
		LINGO1
		PDS5B
		AGFG2
		ARFGAP2
		CSMD1
		MSANTD1
		OSBPL6
		CUX2
		HYDIN
		PEX6
		ZNF292
		BMPER
		ATF7IP
		WDR81
		SCAPER
		DLG2
		RBCK1
		ADAMTS1
		NFIB
		NDUFAF2
		STXBP6
		CACNA1A
		TET2
		TMEM245
		PLEKHM1
		SORD
		GRN
		MTMR2
		KCNH5
		SDR42E2
		IDUA
		MICALL2
		BCL3
		CABLES1
		BCL11A
		JPH3
		HSPG2
		PGPEP1
Human AD In vitro	64	AEN
		SLITRK4
		TAC1
		FAM199X
		CDH20
		KCNH3
		ZBED9
		PRRG3
		SULF1
		CDKN1A
		GABRA5
		MAF
		TTC14
		NKX2-2
		PTCHD1
		PDLIM7
		ZNF595
		PLD5
		KLHL4
		B3GLCT
		CDYL2
		PTGDS
		OTUD5
		MYO7A
		SHROOM2
		GPX3
		RBP1
		PDE12
		PLIN2
		PTMS
		OCRL
		COL23A1
		TPPP3
		CHST2
		TIMP1
		IGFBP5
		ALG10B
		SLC35A2
		RAI2
		NKX6-2
		PJA1
		SLC29A1
		F5
		SMIM10L2A
		CCDC152
		PIM2
		USP27X
		DNAJC22
		JADE3
		PQBP1
		TANC1
		RAB26
		MYBL2
		ZC3HAV1
		CCDC120
		LRIG3
		PRKX
		IKBIP
		PLK2
		TMSB15B
		CLCN5
		CACNG3
		RNF128
		PDGFC
Graft Human AD	91	RIT2
		RALYL
		PTPRR
		PRKCB
		GRIK2
		KCNQ5
		IDS
		FSTL5
		GRIP1
		TTC3
		CSMD3
		FGF12
		GNGT1
		SYN2
		CFAP47
		GOLGB1
		MPP6
		FAM184A
		SCIMP
		SYNE1
		CBX3
		KCNC2
		ATRNL1
		ZNF385D
		ST6GALNAC5
		SFPQ
		PTPRZ1
		MAML2
		TBC1D5
		TSHZ2
		PDCD7
		PCLO
		EYA1
		ZFHX4
		ADAMTS19
		KIAA1217
		SPOCK3
		OXR1
		FGF14
		CNTN3
		MYCBP2
		EPHA6
		CA10
		SNRPN
		KCNIP4
		CDH12
		DDX3X
		PPP4R4
		ATP2B1
		FRAS1
		KIAA0895L
		LRFN5
		GPC5
		GNAS
		IQSEC2
		SCN1A
		GRIA1
		PSIP1
		PCDH15
		SGCZ
		PCSK2
		PNISR
		BOD1L1
		CALN1
		GRID2
		SGCD
		STS
		AK5
		MACROD2
		SRRM2
		RYR3
		MAGI3
		GABRB1
		SPECC1
		GRIA3
		NTRK3
		AFF2
		STXBP5L
		DGKG
		PRKG1
		UQCC2
		PRKD1
		ZEB2
		ROBO2
		RGS6
		RIMS2
		KCTD16
		CHSY3
		PEX5L
		VPS13C
		FRMD4B
GWAS In vitro	9	ARHGAP24
		RERG
		VSNL1
		SPON1
		EGLN3
		CTNNA3
		PRSS12
		PTCHD4
		INPP5D
GWAS Graft	11	TACR3
		LRBA
		L3MBTL4
		SORCS3
		LIPG
		SEMA6D
		PDE4B
		NRXN3
		HDAC9
		COL25A1
		CPA6
Graft In vitro	40	FPGT
		EIF1AX
		KDM6A
		GRID1
		ADGRG2
		WDR44
		FGF13
		PUDP
		MPPED2
		CHL1
		ALG13
		PUS7L
		CHM
		CCDC85A
		OCA2
		CNTN6
		PRRG1
		PKIB
		GALNT17
		BEX2
		RAB9B
		REPS2
		CNKSR2
		SMARCA1
		SYP
		MTUS2
		CD99L2
		WWC3
		BEX3
		GRIPAP1
		BCLAF3
		RPS4X
		MORF4L2
		TCEAL4
		BEX4
		PHF6
		UNC13C
		TMSB4X
		CASK
		RPS6KA3
Human AD	4452	RPS11
		ABCA3
		RPS17
		TMEM216
		C10orf90
		SMARCD3
		CMTR2
		ZHX3
		ERCC5
		ITGA5
		KLHL13
		EDN1
		ABCB7
		VPS4A
		CYP11A1
		C9orf91
		NAPRT
		LRRC41
		PBX4
		CADM4
		IRAK1
		MTHFD2L
		ACOT12
		PXYLP1
		LMAN1
		RAB1B
		CHD8
		LDB3
		LRRC6
		MSL1
		UQCR11
		SLC6A11
		MYO9B
		EPB41L4B
		CNGB1
		EP300
		KLHL14
		CTC-487M23.8
		CENPQ
		CHORDC1
		MON1B
		COPRS
		REEP6
		KBTBD8
		C4orf22
		ZEB1
		FAT4
		CYTH1
		CHD9
		CCDC97
		KCNK3
		EPN2
		KCNK6
		AQP9
		SEMA4D
		RP11-111M22.2
		MREG
		AGPAT1
		TOB2
		ING3
		PHYHIP
		WSCD1
		CAPS
		RNF185
		NR4A2
		KNDC1
		IGSF3
		LONP1
		MED13L
		TMEM132E
		NFIA
		CHD1
		CTAGE5
		C15orf41
		SYN3
		UBA1
		WDR34
		RPS6KA5
		MAPKAPK2
		LHFPL2
		EPT1
		CCDC34
		TAOK3
		PTPN22
		STK25
		RABGGTA
		BMP3
		TMEM180
		TMEM19
		WDR89
		POU3F1
		CDK20
		PHLDB3
		NOL8
		BAZ1B
		GRPEL1
		LMNB2
		RELT
		SNX16
		PPP1R15B
		LRGUK
		TEK
		GTPBP1
		SLC8A1
		RAB33B
		CA11
		RFPL2
		SEL1L3
		GDPD5
		PDCD4
		SRRM4
		CEP350
		SMYD3
		LGI2
		ANKRD6
		LTBP4
		RBM10
		KCNC1
		GPR55
		EXOC3
		ABR
		NCOR2
		CNPY4
		CHRAC1
		CCNE1
		ZNF257
		GRAMD2
		ANKRD20A3
		ZNF385B
		MAOA
		FBXL14
		RP13-672B3.2
		TNNT3
		RNF4
		HDAC7
		SYT13
		CETN3
		LCOR
		N4BP2L2
		CCAR1
		PRR19
		GPN2
		KLHL36
		GDF10
		OPHN1
		ADH5
		SLC6A7
		DESI1
		GAS2L1
		RARRES3
		PLXNA1
		KIAA0100
		C8orf44-SGK3
		HS2ST1
		RFX3
		SYT12
		MYH6
		PIRT
		TONSL
		GCLM
		PPM1A
		CPEB3
		SRSF11
		BCL2
		INTS1
		MMP16
		RNF166
		TJAP1
		FAM159A
		ZNF239
		GMPPA
		PTP4A2
		METTL25
		C12orf75
		TAF12
		PIK3CB
		TP53TG3C
		TBC1D17
		TIMM22
		CDCA4
		C2orf44
		FAM110C
		TOMM34
		ERBB2IP
		ADAM32
		IMMP1L
		CD6
		TOX3
		CHST11
		THRB
		PWP2
		PSMD11
		ASS1
		CDC42BPA
		UQCRC1
		ZBTB11
		CEP120
		POLG
		SPTBN1
		IRS1
		PTPN5
		POMT1
		SNAPC1
		LRRC8A
		DDX49
		OGFOD2
		GNA11
		THAP1
		SNX25
		IGSF11
		CDK17
		DPYD
		SDC2
		MAPK10
		KDM2A
		LDHAL6A
		QKI
		NCAM1
		LRRTM3
		GLIS2
		TMEM125
		CNTN2
		CHRM1
		CHRNB2
		UBN2
		COL7A1
		NFIL3
		SPG20
		SEZ6
		COX10
		NANOS3
		HIST1H2BJ
		GLG1
		EPHA4
		FANCC
		RP9
		ZNF227
		FAM234A
		PLCXD2
		AGPS
		ZBTB20
		HP1BP3
		IPO13
		ENHO
		UNG
		SPRY2
		LZTFL1
		KLHL7
		GMFB
		IGDCC3
		OSBP
		HBG2
		NOP58
		DOCK11
		CHMP7
		NFYA
		HCFC1
		NADSYN1
		SCN11A
		YIPF2
		RTN4RL1
		DUSP18
		ARMC6
		C17orf53
		AHR
		LRRC53
		PRPF3
		KCNA4
		PLPP7
		ARID5A
		SORBS2
		WAPL
		C7orf60
		SH3PXD2A
		LMO4
		KLKB1
		RBBP6
		PAQR4
		JADE1
		TRAF7
		MOB1B
		MTRNR2L11
		HUS1
		DYRK4
		HAPLN4
		HID1
		ZNF667
		TFEC
		GPBP1L1
		NFYC
		CEP131
		PLSCR4
		PPARGC1A
		KCNJ6
		KCNK10
		OTOA
		AHRR
		UPP2
		BRD4
		ZNF146
		CD151
		POLRMT
		ARFRP1
		EIF4E2
		MRPL41
		KIF25
		SCAMP3
		CCM2L
		UBTD1
		ENTPD7
		CASC4
		S100Z
		CUL4B
		CENPJ
		TNRC18
		PDGFRB
		IL17D
		CELSR3
		DNAJC9
		FBXO46
		JUND
		ADCY3
		EHBP1L1
		NDRG2
		CELF5
		CAMK2B
		CXorf23
		SGF29
		GRHL1
		R3HDM2
		TRIM45
		PAQR3
		ANKRD26
		MTRNR2L8
		TRAM2
		MTMR12
		RELL1
		PREX2
		PI15
		RER1
		RPN1
		COQ10A
		TAB2
		FAM160B1
		TNFAIP8L3
		KIAA0930
		POLR3G
		SNCAIP
		CTC-435M10.3
		AC004076.7
		DLGAP1
		XKR9
		FBXL20
		LIMD2
		NAB2
		ASCL2
		SH2B1
		SYDE2
		ACAP3
		TYRP1
		TACR2
		RFNG
		DPYSL4
		TSHZ1
		ZNF264
		C1orf115
		RP11-977G19.10
		TNFRSF1A
		CD8A
		ACADVL
		SUSD6
		AP000350.10
		TMEM244
		HBP1
		RAB15
		ENKUR
		TNNT2
		ANKDD1A
		JRK
		PHGDH
		ARHGAP25
		OTUD7A
		ZNF710
		GPS1
		BDP1
		RPS29
		SECTM1
		IFNAR1
		MKLN1
		NAA60
		SLC29A3
		RAB11FIP4
		C5orf56
		DAGLB
		TAOK2
		SEPHS1
		EHD2
		KIAA1551
		AGER
		ZNF614
		CLK3
		TPGS1
		NPIPB5
		PPID
		SNTA1
		TRIM56
		CACNG2
		ELF1
		TLR5
		CLIP2
		PPCDC
		BTBD9
		ZNF524
		KDELR1
		FOXN2
		CD83
		GALNT9
		ICE1
		HHIPL1
		IGFBP2
		KLRG1
		KDM6B
		E2F4
		ANP32A
		CLDN10
		HPCAL4
		KIAA0232
		FKBP5
		NUDT22
		RP11-229P13.27
		WIF1
		STRN3
		CCAR2
		PCED1A
		DVL1
		DGKQ
		VPRBP
		PPDPF
		NOL4L
		CSNK2A2
		HERC3
		SDK2
		BAIAP3
		CUL3
		KCNK7
		ANKRD40
		PODXL
		MUC20
		CALCOCO2
		CLIC5
		KMT2B
		NR1D2
		ZFHX2
		SLC48A1
		YPEL1
		PRCD
		CDK16
		HRAS
		FBXL5
		BSDC1
		ARSK
		RABL6
		CPNE9
		ZNF536
		PTPN4
		ITGB2
		PLAC8L1
		CTCFL
		TMEM263
		TEKT2
		SRRD
		MAP6
		SOCS4
		NPIPA5
		CSRNP1
		FAM96A
		PPP6R2
		SETBP1
		CDH11
		AIF1L
		ZBTB41
		AHCTF1
		ZBTB7C
		ITGA2
		VAT1
		KANK4
		EEF2K
		MAN2C1
		COG8
		KCTD2
		WDR26
		SGSM3
		ASIC3
		SLC37A1
		DECR2
		YJEFN3
		ARSA
		AMER3
		SUPT16H
		CPO
		UNKL
		AC069368.3
		TMEM132A
		C19orf44
		NELL2
		OTUB2
		ARHGAP10
		CHPF2
		MCAT
		ALPK1
		PIANP
		ARID1B
		SPNS1
		EPN1
		BRICD5
		MAGI1
		SLC35A1
		GPR160
		SRSF3
		SP4
		ICAM2
		AUH
		PCYT1B
		SH3GL1
		SLC25A39
		GPD1L
		AMOTL2
		PIGT
		C17orf62
		PANK3
		MATN4
		GPM6A
		WDR82
		MAPK1IP1L
		AMPD3
		HRASLS
		ADCYAP1R1
		TESK1
		SFXN3
		FSD1
		CFAP20
		TBC1D3
		ZC3H14
		CNOT2
		MAN1A2
		CTDP1
		RERGL
		ADAMTS6
		RPP30
		DPP6
		CCER2
		SMURF2
		SRL
		RPS6KA2
		FAM13A
		SLC25A24
		KRTAP13-2
		MRO
		PLPPR5
		ATG4A
		FOXG1
		TBC1D16
		WFS1
		SLC25A30
		FBRS
		FPR1
		FMNL1
		ADGRG1
		ADGRF5
		NDE1
		QSOX2
		PPARD
		YBX1
		AK1
		MCF2L
		SPEG
		AAAS
		DACT2
		ARMT1
		CFAP70
		PTPN23
		VPS26B
		PARVG
		GSR
		CACNA1C
		CCDC94
		FAM73B
		PDCD6
		INTS7
		AMPH
		PLBD2
		BRI3BP
		UCKL1
		PAM
		HNRNPH1
		NUTF2
		ADRBK1
		OBSL1
		GOLGA7B
		THAP4
		RBM4B
		OGFRL1
		C12orf49
		MAN1A1
		GRAMD1B
		FOXP2
		ANKRD18B
		NKAIN1
		SIAH2
		FBXO34
		RB1CC1
		TMEM255B
		CSDC2
		RMND5A
		ADGRE5
		TRMT1
		ZDHHC1
		SLC29A4
		EMB
		LPAR3
		CBWD1
		RP11-618P17.4
		TELO2
		MAF1
		PCDHB14
		CD276
		FAM19A5
		CTD-3105H18.18
		GIPC2
		XPO6
		CCDC117
		FAM8A1
		C7orf50
		UNC119B
		ENTPD6
		RAD23A
		PPP5C
		GFOD1
		RNASEH2C
		ELFN2
		SCAMP4
		MYO9A
		FOXN3
		CCDC3
		TMEM182
		MFGE8
		RP1-37E16.12
		MIER2
		FAM171B
		RTN2
		DXO
		PAK7
		SLC30A8
		GPSM1
		ACR
		TLE3
		LRP1
		API5
		C5orf51
		AC004076.9
		RP11-159D12.5
		SLC8A2
		POLR1B
		SAMHD1
		EPC2
		NAGLU
		NELFA
		SPRY1
		FAM117A
		TRIM4
		RP1-179P9.3
		SH3YL1
		NLK
		MDM2
		SNX18
		CAPNS1
		KCNK9
		SDF4
		NETO1
		KLHDC3
		THSD7A
		KLHL15
		NDST3
		EFHD2
		NBEA
		ABCA6
		GNAI1
		RAB2B
		AKT2
		CYB5B
		ZMAT1
		SESN1
		FBXO9
		PTPRQ
		GBE1
		CLASP1
		FARP2
		SNX5
		EEF1D
		RASGEF1B
		NCAM2
		PRKD2
		PACS1
		BCR
		PAPD7
		CYSLTR1
		CAPN2
		ZFP36L1
		DRICH1
		SEC22C
		RNF146
		LRFN1
		ZNF317
		CFAP54
		WDR74
		CREB1
		FANCM
		NEO1
		MXRA7
		LRRTM2
		C4orf32
		STAG1
		OSBPL7
		LAT
		KCNA3
		IQCJ-SCHIP1
		LPIN2
		SERPINA11
		CDT1
		ZHX2
		FCF1
		CFAP53
		APOOL
		RPS6KA4
		SLITRK3
		TGFBRAP1
		CNTN1
		ZNRF3
		ZBTB21
		ZDHHC20
		QRICH2
		MIR99AHG
		SRRM5
		TMEM181
		PSD4
		MINPP1
		RGS11
		CLPTM1L
		HS6ST1
		MEOX2
		SGTA
		KCNG3
		STAT5B
		C14orf79
		SKI
		SLC22A13
		SHISA4
		RPL28
		GSG1L2
		TRIM11
		C2orf72
		ARHGEF4
		DEGS1
		UBOX5
		ATXN7L3
		TBL1XR1
		DBNDD1
		ANKRD36
		RPRD1A
		APOLD1
		EIF2S3L
		TMEM221
		PVALB
		RTCA
		C5AR2
		CPEB4
		C11orf80
		FAM134C
		PLEKHH1
		SNX11
		TMEM39B
		LPCAT4
		CAMSAP2
		TMEM52B
		ARMCX1
		ABL1
		C14orf93
		HEATR9
		CMTR1
		SLC30A1
		SRGAP1
		SLC16A4
		TNFRSF21
		KLHL18
		VIP
		SLC6A8
		DUSP27
		CDC45
		CHRFAM7A
		CRIP2
		FUT11
		C16orf72
		DIO2
		ABHD8
		MAP3K12
		TARBP2
		IER5
		CABIN1
		CMTM4
		MVK
		TSPYL1
		NCOA1
		CRELD1
		C5orf30
		SPANXA1
		NUDT16L1
		AMDHD1
		RP5-1187M17.10
		PRKRIP1
		GCN1
		NEURL1
		CDAN1
		KIAA0922
		SYT11
		TGS1
		FBXL17
		ZBTB10
		DCAF13
		HTRA1
		SPTBN2
		PDZD2
		MCC
		ATP2B4
		IST1
		KIAA0895
		ARHGAP5
		CHMP1A
		B3GALT6
		ZNF688
		HDAC11
		ADAR
		PTPN6
		BAHD1
		PLXNB2
		STPG2
		TM9SF2
		MED15
		ZBED4
		MTA1
		XRN1
		METTL24
		MTPN
		CANT1
		GPAM
		RHOJ
		C21orf33
		IRF2
		SLAMF7
		VSTM2A
		ZER1
		RP11-722G7.1
		CCDC173
		SPATA6L
		LRP12
		POLR2A
		ODC1
		NR2F6
		TMEM218
		POLE
		ZSCAN31
		MAPK11
		DDX17
		CAMTA2
		PLEKHA2
		SNAPC2
		TMUB1
		COL4A6
		DGKA
		NADK
		AC068533.7
		DET1
		ZNF263
		CBWD2
		RAP2A
		FECH
		ABHD10
		NPIPB4
		IL10RA
		SMCO1
		TMEM64
		CDC42EP4
		LEKR1
		BRMS1L
		ASH2L
		FBXL16
		ADAP2
		NHS
		SLC1A3
		CTD-2528L19.4
		SLC9C2
		RGS12
		MAFG
		LRRIQ1
		CDH7
		ARL6IP4
		ALKBH5
		RAB40C
		ACOXL
		SLC41A1
		OSBP2
		LRCH1
		ZCCHC2
		FAM124A
		CLIP3
		PLA2G4D
		ELOVL1
		PPP4R2
		DCXR
		PTGFRN
		ZMYM2
		GUCD1
		NBL1
		DAGLA
		C9orf69
		EFCC1
		KCTD8
		FTCDNL1
		FBXL3
		CLEC2D
		MAGEE2
		CEACAM19
		UNC5D
		CUL7
		LIPC
		HS3ST2
		PAK4
		RNF10
		FAM168A
		FAM214B
		CHADL
		JMJD8
		IMPA1
		ZNF567
		SH3BP1
		CLEC5A
		MGAT3
		CENPB
		ERMN
		KLHL26
		MBP
		CELSR2
		HELZ
		ZMIZ2
		ZNF668
		ADCY2
		STAMBPL1
		GTF2E2
		HOOK1
		KLHL20
		ZNF737
		SRM
		AGMO
		NFYB
		NOVA1
		FZD3
		OTULIN
		NMT1
		SOCS5
		TMIE
		CDH19
		MVB12A
		SSH3
		CCBE1
		PGM5
		PER1
		RND2
		SHTN1
		HDAC1
		SMARCAD1
		CNIH1
		BMI1
		CTB-50L17.10
		VMA21
		GPR63
		MICAL1
		BLZF1
		ASB5
		CENPK
		MIA3
		TMEM232
		SLC27A2
		TMEM135
		ARHGAP35
		DUS1L
		KDM2B
		NEURL1B
		PREX1
		MAPKBP1
		ASF1A
		TRIM46
		PIDD1
		CD200R1
		TPPP
		ADNP
		MBOAT7
		SCRT1
		NIPAL1
		ARHGEF25
		POM121C
		APBA3
		POMC
		ZNF404
		RPL31
		MKX
		RAB28
		ATP2B3
		RAB10
		TLE4
		WRNIP1
		CNNM3
		RPN2
		RP4-613B23.5
		CTSO
		SFMBT1
		CNOT3
		HIBADH
		IGFBP3
		GAK
		HSF5
		CRTC1
		PSPC1
		UPF2
		SORBS3
		C16orf70
		JPH1
		AGBL2
		LMO1
		TMEM132D
		GSE1
		NINJ1
		EFR3A
		COL11A1
		ZNF703
		EFCAB8
		CKMT2
		AMPD2
		PLA2G12A
		N4BP2L1
		SLIT2
		FBXO6
		PDE1B
		POU3F3
		KCTD3
		CCP110
		C2orf88
		ANKRD18A
		MON1A
		LIN7C
		HMGXB3
		ZSWIM3
		IFRD2
		ANKRD13D
		KCNMB4
		DENND6B
		GDF7
		FZD4
		TMLHE
		KRTAP9-9
		ZNF391
		ABCA5
		FAM20C
		DNAJB14
		KCNJ11
		TPR
		MAP1S
		RP11-219A15.1
		KRBA1
		XKR4
		TTC33
		KCNJ16
		METTL17
		PCOLCE2
		TNPO2
		MCPH1
		PABPC1L2B
		SLC26A7
		HIST1H3J
		MT2A
		ROR1
		SYNM
		PPM1N
		PTDSS2
		UGT8
		ALG1
		SLC25A23
		SAMD4B
		NDP
		SCAP
		FLII
		RPL38
		ZNF486
		ZNF675
		CWF19L2
		MAP7D1
		DDX56
		MTFR1L
		HORMAD1
		DTNA
		JRKL
		ADCK5
		PLK5
		UBR4
		LTBP3
		ABTB1
		KTN1
		PASK
		TBC1D8B
		ZNF776
		HEPACAM
		CISD3
		KMT2C
		SYT4
		SI
		TRIM5
		KCNS3
		BAAT
		ARID1A
		PARD6B
		MBD1
		C1orf162
		RBM48
		AC092835.2
		STARD7
		ARFGAP1
		SHMT2
		THEMIS
		THAP9
		FLVCR2
		ZBTB40
		NCLN
		SAV1
		CHST3
		ZNF251
		MAST3
		RHBDD1
		RBMS1
		ZNF445
		RYBP
		DRG2
		HYAL1
		NYAP2
		RNPEPL1
		DNASE2B
		PNP
		C15orf61
		PIGM
		GNB3
		MLLT4
		TRMT2A
		DUSP8
		ZNF304
		FAM174B
		PSPH
		METTL1
		LBR
		CDIP1
		CBFA2T3
		LZTS2
		AFF3
		CEP295
		KLF3
		PLXNA3
		FZR1
		MMS19
		ST8SIA5
		DBNL
		CHPT1
		RPTOR
		ARHGEF10L
		AMER2
		KIF26B
		STT3A
		PTN
		LPP
		ATRX
		EIF4EBP2
		DFFB
		ELP4
		FAM65A
		RYK
		THEM6
		QARS
		LRP3
		MDFIC
		WNK2
		HSPB8
		PCMTD2
		NUFIP2
		ADD3
		MBNL2
		ADGRB2
		ATP6V0D1
		RLBP1
		GAL3ST3
		MAATS1
		AXIN1
		LZTR1
		NUBP2
		KIF7
		ZNF783
		CCDC110
		KDM4D
		CLGN
		FAM43B
		TFDP2
		AP1G1
		ENPP4
		FAM234B
		UCN
		USF2
		FHL3
		SPATA5L1
		MMRN2
		NDST1
		TPD52L2
		PTPRE
		UNC5B
		IRF2BP2
		SOX4
		NUDT10
		RNF41
		C5orf24
		TSPAN3
		MFSD6
		SLC9A5
		RHOF
		SMARCD1
		USP20
		TPP2
		PKD1
		JAM3
		DIRC2
		KIAA2022
		KCNIP3
		GPR83
		MYOM1
		KIAA1522
		KCNT1
		URB1
		WASH1
		ZSCAN30
		ABL2
		GS1-114I9.3
		CRY2
		MECP2
		TOP3B
		RXRA
		ALKBH1
		NOS1
		BMPR1A
		SNIP1
		ARPP21
		LRTOMT
		RGS3
		CREB3L3
		COG6
		TMEM127
		DSCAML1
		ABHD4
		FBXO27
		SYNGR3
		YOD1
		NUP93
		SMAD3
		LNPEP
		FBXO22
		YIPF4
		THAP10
		DDX27
		ZNF513
		SLC16A7
		CACNB3
		NEDD4
		THAP11
		NEK4
		RBM33
		ATP6V0B
		MURC
		YTHDF3
		CEACAM8
		SPATA17
		ZBTB38
		PAQR6
		CAMSAP3
		CTIF
		C14orf28
		FLYWCH1
		MINK1
		LRRC38
		MUC16
		ACRC
		FAM89B
		ZNF154
		TEX40
		BTN3A2
		SPRN
		HBEGF
		GNPDA1
		R3HDM4
		ZNF574
		CYP21A2
		RASAL1
		ZC3H3
		C19orf25
		ACBD5
		MGAT1
		SLC35B2
		TIPARP
		SAMD13
		CHEK1
		MIER3
		LRRC58
		EXD2
		TRIM72
		RTN3
		IPO8
		RASD2
		SLC26A3
		SKP2
		ZNF175
		JAKMIP2
		MAP3K14
		UBLCP1
		ZNF117
		DCAF12
		CCSER1
		NKRF
		CLK2
		PPP6R1
		MBTPS1
		SLCO3A1
		FANCL
		ZNF692
		KBTBD6
		KCTD18
		PAG1
		TNNC2
		SMIM10L2B
		SCML2
		BCL9
		MRPL28
		ZBTB2
		ABO
		CDK2AP2
		TRAF3
		LETM1
		PLXNB1
		APBB1
		USP10
		MPPED1
		CNGB3
		CHD3
		PI4K2A
		CXXC1
		ESYT3
		ZFAND4
		FGD4
		RNF145
		GDI1
		CCDC175
		ZMYND8
		LRRC4
		ETS2
		N4BP2
		ZNF318
		ZNF609
		EHMT2
		NACC2
		STRIP2
		DEGS2
		WTIP
		ERMP1
		TSGA10
		TMCC2
		ARHGAP33
		PACS2
		C3orf20
		SGIP1
		PTPN20
		LSG1
		NCEH1
		HIRA
		FBRSL1
		ORMDL3
		PAN2
		MTRNR2L6
		2024-03-05
		SLC7A14
		ITGA8
		DSC2
		GRIK4
		TP53INP2
		ANTXR2
		SMYD5
		OLFM1
		MASTL
		RBM19
		TAPBP
		ENAH
		ATP2C1
		C3orf33
		RCC2
		GABRG1
		POGK
		THSD1
		PPTC7
		ESRRG
		EFNB3
		TMEM8A
		SNX31
		STOX2
		RP11-697E2.12
		NLGN2
		ZNF566
		GPR12
		PDRG1
		FAM69B
		NAA16
		MSI1
		BATF3
		LLGL1
		DYRK2
		PCNX
		MTF1
		RNF2
		DNAJC7
		SCNN1D
		PRH1
		ASAP3
		BHLHE22
		FAAH
		TMPO
		FLOT2
		MAP4K1
		ACCS
		SH3BGRL
		ADGRL1
		CDKN2D
		PPM1M
		NDUFS2
		GP6
		SLC25A22
		ZNF20
		PEAK1
		DYNLL2
		ZNF724P
		PRR14L
		WDR17
		CAMKK1
		CLCN2
		KCNJ9
		EMID1
		EIF2S3
		TSPYL2
		SMPD1
		MOCS3
		FZD7
		ANKS1B
		MFSD2A
		RAPGEF1
		VANGL2
		GATS
		P2RX6
		TBC1D2B
		DLG4
		TTLL7
		KLHDC8B
		MPV17L2
		WWC1
		PLEKHA3
		ZBTB45
		GLB1L2
		DGKZ
		RAB23
		SENP6
		RIF1
		ZNF516
		EXOC3L2
		CERKL
		VLDLR
[truncated: 4,551 more rows]

## Sheet: Fig. 4b overlap DEG pathways
	category	subcategory	ID	Description	GeneRatio	BgRatio	pvalue	p.adjust	qvalue	geneID	Count
hsa05033	Human Diseases	Substance dependence	hsa05033	Nicotine addiction	1973-07-01	40/8753	3.13314e-08	5.16967e-06	4.71619e-06	2555/116443/2556/2567/2890/2560/2892	7
hsa05032	Human Diseases	Substance dependence	hsa05032	Morphine addiction	1973-08-01	91/8753	7.7333e-07	6.37997e-05	5.82033e-05	2555/2556/2567/5579/2792/2778/2560/5142	8
hsa04724	Organismal Systems	Nervous system	hsa04724	Glutamatergic synapse	1973-08-01	115/8753	4.58957e-06	0.000252427	0.000230284	116443/2917/5579/2898/2792/2778/2890/2892	8
hsa04730	Organismal Systems	Nervous system	hsa04730	Long-term depression	1973-06-01	60/8753	9.58046e-06	0.000395194	0.000360528	5579/2778/2890/2895/2892/5592	6
hsa04713	Organismal Systems	Environmental adaptation	hsa04713	Circadian entrainment	1973-07-01	97/8753	1.4802e-05	0.000488467	0.000445619	5579/2792/2778/2890/6263/2892/5592	7
hsa04723	Organismal Systems	Nervous system	hsa04723	Retrograde endocannabinoid signaling	1973-08-01	148/8753	2.9354e-05	0.000807235	0.000736425	2555/2556/2567/5579/2792/2890/2560/2892	8
hsa04080	Environmental Information Processing	Signaling molecules and interaction	hsa04080	Neuroactive ligand-receptor interaction	1973-12-01	366/8753	4.36335e-05	0.0010285	0.000938285	2555/116443/2742/2556/2917/2567/2898/2890/2895/2560/2892/6870	12
hsa04727	Organismal Systems	Nervous system	hsa04727	GABAergic synapse	1973-06-01	89/8753	9.19209e-05	0.00189587	0.00172956	2555/2556/2567/5579/2792/2560	6
hsa05031	Human Diseases	Substance dependence	hsa05031	Amphetamine addiction	1973-05-01	69/8753	0.000260731	0.00478007	0.00436077	116443/5579/2778/2890/2892	5
hsa04728	Organismal Systems	Nervous system	hsa04728	Dopaminergic synapse	1973-06-01	132/8753	0.000781353	0.0128923	0.0117614	5579/2792/2778/6323/2890/2892	6
hsa04970	Organismal Systems	Digestive system	hsa04970	Salivary secretion	1973-05-01	93/8753	0.00103283	0.0154924	0.0141335	5579/490/2778/6263/5592	5

## Sheet: Fig. 5d lingokd vs AD DEGs
AD_lingo2KD vs AD_Empty vector									LINGO2 kd resuced genes
	baseMean	log2FoldChange	lfcSE	stat	pvalue	padj			AD lingo2kd resuced genes	Ctrl-empty vector 1	Ctrl-empty vector 2	Ctrl-empty vector 3	AD-empty vector 1	AD-empty vector 2	AD-empty vector 3	AD-LINGO2KD 1	AD-LINGO2KD 2	AD-LINGO2KD 3
AC211476.4	10.3381	6.93506	3.91138	1.77305	0.0762209	0.379916			CXCL12	-0.581368	-0.661219	-0.700236	1.79846	0.727772	1.31823	-0.587044	-0.547935	-0.766662
SHH	9.58041	6.83222	1.56231	4.37316	1.22459e-05	0.000641808			LRRC61	-0.8308	-0.815594	-0.8308	1.65505	1.20751	1.03427	-0.571992	-0.445367	-0.40228
AC244216.3	9.18645	6.76562	3.91196	1.72947	0.0837248	0.395629			THRB	-0.13637	-0.480156	-0.48068	2.07352	0.810582	0.697671	-0.724029	-0.844517	-0.916022
ADAM1A	7.72627	6.5184	1.51129	4.31313	1.60957e-05	0.000794107			POU4F2	-0.487439	-0.228695	-0.030818	0.342425	2.31148	0.466011	-1.01563	-0.479794	-0.877538
LINC02210-CRHR1	8.79377	-6.47469	1.52238	-4.253	2.10924e-05	0.00100646			PCDHGB4	-0.756476	-0.764345	-0.745468	1.93147	0.436916	1.29861	-0.349051	-0.475419	-0.576243
AC139530.3	7.8422	-6.31216	3.91197	-1.61355	0.106625	0.443086			PCDH11X	-0.249235	0.31921	0.0444426	0.324563	1.70695	1.10966	-1.26089	-0.950478	-1.04422
ZRSR2P1	4.95509	5.87498	3.76754	1.55937	0.118909	0.467247			CPNE8	-0.072677	-0.808894	-0.752928	1.52968	0.562704	1.5787	-0.277387	-0.867245	-0.891957
AL442003.2	4.89827	5.85678	3.91651	1.49541	0.134808	0.492495			PCDHA2	-0.210372	-0.108843	0.00199396	1.37108	1.45402	0.644351	-1.1635	-0.675455	-1.31327
AL049839.2	5.6559	-5.84591	1.70375	-3.4312	0.000600918	0.0152092			HKDC1	-0.619627	-0.594956	-0.526619	2.23009	0.912433	0.271652	-0.227581	-0.656547	-0.788846
AC010616.2	5.60604	-5.82705	3.91405	-1.48875	0.136553	0.49474			ITGB5	-0.042951	0.273061	0.181796	1.8419	0.158805	0.895944	-1.07934	-1.01372	-1.21549
RPL21P75	4.87778	-5.62805	3.85095	-1.46147	0.143886	0.507265			GDF15	-0.485706	-0.655016	-0.756034	2.28118	0.723173	0.351833	-0.123159	-0.618364	-0.717903
AC034102.2	7.02145	-5.15435	1.75443	-2.9379	0.00330443	0.0543988			GALNT14	-0.758837	-0.481708	-0.714042	1.85651	0.811315	1.16269	-0.440823	-0.744588	-0.690521
AC139769.1	5.78936	5.10461	1.50832	3.3843	0.000713588	0.0173618			OMG	-0.813208	-0.38465	-0.842782	1.86366	0.94092	1.01244	-0.717154	-0.425684	-0.633534
AP001781.2	5.08591	4.91014	1.99453	2.4618	0.0138243	0.144338			TMPRSS15	-0.492147	0.216467	-0.322414	0.405523	2.43646	-0.520848	-0.671734	-0.185737	-0.865565
CYP26A1	13.2522	4.7781	1.1649	4.10173	4.10071e-05	0.00177465			CRTAC1	-0.599074	-0.385207	-0.751261	1.57655	1.1425	1.20109	-0.958629	-0.723518	-0.50245
FAM91A2P	6.80417	4.38651	1.51804	2.88959	0.00385745	0.0613545			ADAMTS15	-0.273285	-0.204355	0.481077	1.94161	0.729599	0.403533	-1.04379	-0.898352	-1.13603
INHBE	9.73762	-4.1169	1.11637	-3.68777	0.000226232	0.00716102			PAPPA2	-0.676049	-0.689229	-0.773295	2.10729	1.19556	0.103448	-0.438218	-0.251738	-0.577765
AC241556.3	5.90316	-4.02599	1.60877	-2.50252	0.0123312	0.134092			CPS1	-0.662936	-0.4794	-0.597101	1.76832	1.03239	1.10212	-0.705773	-0.784855	-0.672761
GRAMD4P3	4.99556	3.88293	1.53241	2.53388	0.0112807	0.125924			CEBPZOS	-0.85451	-0.901604	-0.89873	1.59113	1.24023	1.03079	-0.32279	-0.338733	-0.545785
PRR35	7.2298	-3.64705	1.18004	-3.0906	0.00199753	0.0384704			PCDHB5	-0.914815	-0.906811	-0.928879	1.26046	1.48213	1.10412	-0.508482	-0.148677	-0.439051
AC000120.2	6.79933	3.42468	1.32927	2.57636	0.00998475	0.116046			DDR2	-0.145855	-0.201181	-0.430596	2.25319	0.312227	0.68258	-0.618582	-0.838176	-1.01361
PRDM1	6.22727	-3.39196	1.27481	-2.66075	0.00779671	0.0977494			NQO1	-0.175201	-0.102926	-0.253865	1.56061	0.906592	1.17564	-0.900857	-1.08123	-1.12876
TMEM35B	13.5514	3.31988	0.816477	4.0661	4.7806e-05	0.002011			ADARB2	-0.814575	-0.779429	-0.800805	1.03482	1.92112	0.761017	-0.590623	-0.110258	-0.621269
TLL1	19.8409	3.29534	0.822101	4.00844	6.11206e-05	0.00246099			SYN2	-0.785788	-0.854054	-0.847643	1.60921	1.39579	0.840929	-0.491691	-0.243267	-0.623488
PALM2-AKAP2	65.4057	-3.23241	1.41793	-2.27966	0.0226277	0.195608			DOCK10	-0.66406	0.135027	0.186929	1.81037	0.98062	0.481708	-1.04795	-0.65463	-1.22802
VGLL2	7.67553	3.19353	1.07527	2.96996	0.00297834	0.0507016			RTN4RL1	-0.349305	-0.535415	-0.418601	0.960802	1.75935	1.10141	-1.04718	-0.789927	-0.681136
CCDC169-SOHLH2	5.80057	3.16913	1.37148	2.31073	0.0208478	0.186071			GPR50	-0.950329	-0.940039	-0.871066	1.71484	1.14201	0.924596	-0.3526	-0.395606	-0.271805
SLC18A2	71.8517	3.08904	0.433876	7.11964	1.08211e-12	3.32645e-10			CA10	-0.83982	-0.894471	-0.819489	1.77273	1.02988	1.0276	-0.444042	-0.315549	-0.51684
SLC6A4	20.1849	3.07672	0.822706	3.73976	0.000184195	0.00607082			SNTB1	-0.525796	-0.684983	-0.702541	2.10627	0.631487	0.898271	-0.376213	-0.485239	-0.861251
HELT	6.78856	-3.06932	1.16156	-2.64242	0.00823161	0.10153			PKIB	-0.843315	-0.948348	-0.993419	1.55876	0.947574	1.2501	0.0389233	-0.491471	-0.5188
CCR7	25.8378	-3.05393	0.640133	-4.77078	1.83518e-06	0.000122742			HMOX1	-0.426241	-0.550029	-0.583909	1.87241	0.438094	1.3533	-0.384465	-0.759647	-0.959519
SLC10A2	9.51529	-3.04433	1.03064	-2.95381	0.00313876	0.0526088			EN1	-0.990381	-0.968826	-0.971682	1.10119	1.20918	1.44522	-0.478219	0.0320061	-0.378484
GSX2	13.3942	-3.04424	0.790877	-3.84919	0.000118508	0.00420966			KRT222	-0.995167	-0.723741	-0.799389	1.48378	1.50554	0.77567	-0.648541	-0.00127144	-0.596887
RPS29P16	5.34422	3.02515	1.87996	1.60915	0.107583	0.445174			CDKN1A	-0.974675	-0.988493	-0.973785	1.63285	0.88431	1.1979	-0.11	-0.389742	-0.278359
PRND	25.9922	-3.01144	0.819331	-3.67549	0.000237391	0.00744056			MTUS2	-0.904346	-0.931684	-0.779977	0.653311	1.6216	1.45168	-0.644561	-0.138331	-0.327694
PHOX2A	54.615	3.00207	0.548302	5.47521	4.36996e-08	4.53596e-06			PCDHGB2	-1.01804	-0.149636	-0.351999	1.43142	0.142559	1.8595	-0.847435	-0.491113	-0.575255
CXCL12	144.66	-2.98849	0.354527	-8.4295	3.47152e-17	3.0829e-14			PCDHB3	-0.719026	-0.748193	-0.708617	1.44325	0.360451	1.86209	-0.51243	-0.503601	-0.473923
NBPF4	17.4693	-2.94722	0.797911	-3.69367	0.000221038	0.00702444			PTN	-0.479838	-0.672644	-0.635607	2.47319	0.328715	0.247615	-0.289913	-0.296971	-0.67455
AC241640.1	5.70742	2.94462	3.79941	0.775021	0.438327	0.762921			FAM84A	-0.376216	-0.29811	0.147245	1.45768	0.725681	1.37209	-1.1663	-0.686187	-1.17588
KCTD8	15.0206	-2.93006	0.787135	-3.72244	0.000197309	0.00639752			PMP2	-0.647313	-0.73056	-0.920151	2.2832	0.513501	0.430182	-0.0245479	-0.197814	-0.706493
SHISAL2B	6.8066	2.92953	1.11946	2.61692	0.00887277	0.107123			SLC24A3	-1.01621	-0.917177	-0.956324	1.69566	0.822735	1.16454	-0.513985	-0.133575	-0.145665
HABP2	4.68322	-2.92775	1.35088	-2.1673	0.0302123	0.230742			C4orf19	-0.902795	0.108459	-0.329684	1.57857	0.673549	1.24331	-1.3395	-0.164905	-0.867001
RHEBP1	8.283	2.92059	1.21261	2.40851	0.0160177	0.157832			PCDHB16	-0.928726	-0.936246	-0.88103	1.29755	0.832841	1.64606	-0.496811	-0.332894	-0.200739
ZSCAN1	7.74686	-2.92032	1.01485	-2.87758	0.00400734	0.0630373			PI15	-0.499119	-0.192619	-0.723053	2.34126	0.5066	0.37564	-0.22714	-0.721947	-0.859617
RAB43	47.8926	-2.88998	0.490732	-5.88911	3.88272e-09	5.47906e-07			MAF	-0.998838	-1.01233	-1.00498	0.624386	1.50636	1.43446	-0.338065	0.133569	-0.344561
AC074085.2	5.21381	2.86664	1.42965	2.00513	0.0449494	0.289025			BTBD11	-0.180666	0.0353008	-0.570332	2.19652	0.699872	0.330457	-0.906694	-0.569955	-1.0345
GNAQP1	5.03343	2.86076	1.24792	2.29242	0.0218812	0.191656			CA12	-0.145493	-0.365522	-0.615644	2.56108	-0.268104	0.211087	-0.154062	-0.51524	-0.708106
GFRA3	8.71948	2.85423	0.915734	3.11687	0.0018278	0.0361601			TNR	-0.567957	-1.04847	-0.906732	1.23122	1.65938	0.744505	-0.537903	0.201919	-0.77596
TBC1D3C	37.0062	2.84714	0.698278	4.07737	4.55479e-05	0.00193704			RBM20	-0.203483	-0.847448	-0.26127	1.90231	0.469151	1.18205	-0.355793	-1.06897	-0.816547
PAX8	7.56903	2.84482	1.02371	2.77893	0.00545385	0.077014			LRRCC1	-0.651351	-0.524198	-0.746449	1.96506	1.02475	0.765942	-0.384978	-0.569732	-0.879045
TAP1	17.7304	-2.83955	0.718433	-3.95242	7.73653e-05	0.003005			NWD2	-1.06856	-0.866008	-1.04009	0.875543	1.32808	1.38245	-0.659638	0.296709	-0.248479
FEV	456.138	2.82673	0.393176	7.18947	6.50434e-13	2.07944e-10			CNR1	-0.927673	-0.57749	-0.244039	1.57991	0.904481	1.32285	-1.09187	-0.37505	-0.591106
PAX3	591.921	-2.82065	0.238634	-11.82	3.07705e-32	1.22967e-28			BCAN	-0.72533	-0.909422	-0.725732	1.96737	-0.149254	1.34198	0.110218	-0.469093	-0.440733
CCDC140	17.0799	-2.81525	0.746145	-3.77305	0.000161262	0.00540413			OSGIN1	-0.582527	-0.0106704	-0.32323	1.37585	1.3209	1.00413	-0.498072	-1.29841	-0.987975
EFEMP2	105.595	2.81322	0.374193	7.5181	5.55759e-14	2.11519e-11			PLCE1	-0.861297	-0.80262	-0.393655	1.56343	1.14357	1.1352	-0.10732	-0.845448	-0.831854
AC018688.1	11.8143	2.79438	0.920535	3.0356	0.00240058	0.0435264			CNTN6	-1.03009	-1.03009	-1.03009	1.02106	1.74092	0.676319	-0.465526	0.235296	-0.117783
DLX1	111.528	2.79266	0.376676	7.41395	1.22588e-13	4.25994e-11			CNTNAP4	-0.815454	-0.92139	-0.962476	1.36287	1.71293	0.443585	-0.0316588	-0.0339314	-0.754479
INTS4P2	9.89908	2.7829	0.9998	2.78346	0.0053783	0.0763518			SLITRK4	-1.01895	-1.05	-1.05585	1.30093	1.53458	0.746634	-0.311993	0.0532528	-0.198605
HTR3B	43.4249	2.71524	0.541961	5.01003	5.44213e-07	4.34963e-05			CSMD2	-0.987889	-1.00957	-1.01011	1.04757	1.86664	0.427411	0.165827	-0.0660154	-0.433868
POC1B-GALNT4	22.625	-2.7087	0.803277	-3.37206	0.000746069	0.0179878			GADD45A	-0.25075	-0.665804	-0.652227	2.14499	0.919731	0.506711	-0.53305	-0.754863	-0.714734
TSSK3	5.6078	2.70239	1.24242	2.1751	0.0296226	0.227982			MYORG	-0.354809	-0.174167	0.0328256	1.95263	0.314068	1.0845	-0.879218	-0.865026	-1.1108
CCN4	13.641	-2.69955	1.00789	-2.67842	0.00739714	0.0944679			ONECUT3	-0.825755	-0.529582	-0.654676	0.580712	2.02293	0.83162	-1.10929	0.164165	-0.480126
AC017083.3	7.35602	-2.69486	2.9349	-0.918211	0.358508	0.711115			SYT9	-0.765925	-1.15922	-1.14315	1.29186	1.25462	1.15552	-0.324971	-0.0292829	-0.279457
NDNF	1165.74	-2.69151	0.196685	-13.6843	1.25942e-42	2.01319e-38			ITPR1	-0.582223	-0.622607	-0.324294	1.5132	1.53879	0.666626	-0.587701	-0.332979	-1.26881
FOXA1	21.079	2.69151	0.76487	3.51891	0.000433326	0.0119014			CRIM1	-0.406525	-0.356852	-0.0385344	0.871975	1.5655	1.07427	-1.40786	-0.145467	-1.1565
PAX7	389.201	-2.6906	0.226029	-11.9038	1.13089e-32	6.02575e-29			INKA2	0.20794	-0.116145	-0.261712	1.06032	1.5015	0.884834	-1.25765	-0.793833	-1.22525
POLR2J2	15.3522	2.65548	0.957052	2.77465	0.00552615	0.0776918			GRM7	-1.05728	-1.03094	-1.0792	1.30809	1.33786	0.807163	-0.212593	0.440068	-0.513166
PRAME	5.43152	2.62856	1.22045	2.15376	0.0312593	0.235033			FGF18	-1.11162	0.231204	-0.00342372	0.694439	1.64489	1.05983	-1.14465	-0.411408	-0.959271
AL139260.3	6.17407	2.62844	1.26713	2.07433	0.0380491	0.263753			PTPN3	-0.560518	-0.727054	-0.837835	1.26845	1.48998	1.1447	-0.650693	-0.204771	-0.92226
MYO15B	48.5659	2.60543	0.699812	3.72304	0.000196837	0.00639521			AKR1C3	-0.286393	-0.745185	-0.669704	1.98226	0.286795	1.11423	0.0901128	-0.682642	-1.08947
TLX1	49.0273	-2.58885	0.538751	-4.80529	1.5453e-06	0.000106934			SV2B	-0.078688	-1.18357	-1.01231	1.88315	0.381685	1.12394	-0.40964	-0.0384397	-0.666129
ANKS4B	6.43555	2.58799	1.23938	2.08812	0.0367867	0.258225			GPR12	-0.929313	-1.07098	-1.1362	1.24408	1.06377	1.2788	0.00830874	0.14401	-0.60247
ASPG	11.7678	2.58132	0.954304	2.70493	0.00683196	0.0898215			TAC1	-0.813141	-1.03698	-1.03033	0.956465	1.42012	1.34161	0.0752474	-0.611361	-0.30163
LRRC61	79.8003	-2.57141	0.34764	-7.39677	1.39536e-13	4.74571e-11			STEAP3	0.187167	-0.290719	-0.210699	1.54369	0.945414	0.880584	-1.41373	-1.28861	-0.3531
BX664615.1	5.16319	2.5579	1.29555	1.97438	0.048339	0.302591			THSD4	-0.784977	-0.697718	-1.08226	1.9095	0.770575	0.993458	-0.451736	-0.129708	-0.527139
NBPF6	10.8637	-2.53955	0.969221	-2.62019	0.00878795	0.106421			SORCS2	-0.17747	-0.319662	-0.457346	2.00751	0.476849	1.01133	-0.662333	-0.645249	-1.23363
TM6SF2	10.3639	2.53801	0.972131	2.61077	0.0090339	0.108512			FAM78B	-0.873751	-1.01872	-1.10479	1.423	0.898807	1.305	-0.31486	0.225901	-0.540588
FIBIN	6.29592	2.537	1.0783	2.35278	0.0186339	0.17358			NKAIN2	-0.262109	0.406218	-0.236423	1.56301	1.01473	0.787826	-1.2554	-1.05958	-0.958271
MSL3P1	11.7835	-2.53045	0.844826	-2.99523	0.00274241	0.0478574			TRHDE	-0.89672	-1.06529	-1.05816	1.14958	1.2541	1.17297	-0.648916	0.396821	-0.304383
CCDC103	40.0972	-2.51973	0.726681	-3.46745	0.000525425	0.0137687			GRIA4	-1.03679	-1.06092	-1.02301	0.808737	1.3547	1.45686	-0.0837743	-0.0533134	-0.362492
TFCP2	295.111	-2.51471	0.238563	-10.5411	5.58607e-26	1.48822e-22			SQSTM1	-0.804077	-0.845291	-0.769793	1.62668	1.01462	1.26152	-0.623065	-0.328162	-0.532435
THRB	137.122	-2.51131	0.32677	-7.68526	1.52691e-14	6.25838e-12			PSMC1P1	-0.713693	-0.714738	-0.611393	1.08785	0.0585029	2.19725	-0.325922	-0.547781	-0.430073
POU4F2	185.622	-2.50544	0.455304	-5.50278	3.73843e-08	4.01066e-06			CYP7B1	-1.10105	-1.13176	-1.14404	1.4288	1.06912	0.954318	-0.283564	0.122648	0.0855382
CCDC180	50.8217	2.4896	0.517033	4.81518	1.4707e-06	0.000103565			MCTP1	-0.955951	-1.1053	-0.89337	1.02486	0.992823	1.67067	-0.434598	-0.0966892	-0.202439
DLX2	58.4261	2.48485	0.374728	6.63107	3.33257e-11	7.09575e-09			SLC35F3	-1.02723	-0.885495	-0.848733	1.57701	0.89864	1.24458	-0.620238	0.108979	-0.447518
KLHDC7B	25.6634	-2.4807	0.570384	-4.34917	1.36653e-05	0.000697892			PLAT	-0.457742	0.0287193	-0.184952	2.44222	0.324977	0.0787675	-0.633178	-0.809571	-0.789235
NLRP14	4.70016	-2.4794	1.19225	-2.0796	0.0375621	0.261398			NR4A2	-0.397011	-0.751448	-0.664922	2.31771	0.0995023	0.832477	-0.690247	-0.428537	-0.317521
PCDHGB4	664.228	-2.47867	0.305251	-8.12013	4.65698e-16	2.56696e-13			SOCS2	-0.762588	-0.460203	-0.836989	1.25166	0.91539	1.66951	-0.991272	-0.5003	-0.285208
AC245033.1	13.7068	2.4776	3.28505	0.754203	0.450727	0.770245			ST6GAL2	-0.597089	0.284791	-0.630734	1.77075	0.720849	0.91559	-1.32456	-0.204242	-0.935362
NR1H4	9.19365	2.47667	1.02829	2.40853	0.016017	0.157832			ZNF225	-0.287743	0.0501401	0.371454	1.39716	0.835039	1.07036	-1.00321	-1.12991	-1.30329
CHRNA9	14.4645	-2.45915	0.875361	-2.8093	0.00496492	0.0725661			CHST2	-0.900967	-1.10012	-1.03175	1.25127	0.979589	1.41993	-0.57758	0.116926	-0.157304
RGCC	28.881	-2.45734	0.53442	-4.59815	4.26267e-06	0.000254249			SLC6A17	-0.310443	-1.17252	-1.14778	1.73448	1.37077	0.286841	-0.19799	-0.133658	-0.429706
PHOX2B	143.042	2.45713	0.37241	6.5979	4.17009e-11	8.33237e-09			AJAP1	-1.11581	-1.11833	-1.13367	1.6209	0.899421	0.777998	0.255017	0.125524	-0.311044
FAR2P1	90.5145	2.4552	0.62967	3.89918	9.65196e-05	0.00359642			B3GAT2	-0.844219	-0.511743	-0.818582	0.668787	2.03777	0.659335	-0.82114	0.352501	-0.722708
OCSTAMP	6.76488	-2.45408	1.0332	-2.37522	0.0175384	0.166158			RNF152	-1.02227	-1.05111	-0.999598	0.708373	1.70089	0.953056	-0.424738	0.490917	-0.355523
NLRX1	45.4989	2.44955	0.408338	5.99885	1.98724e-09	2.94131e-07			SH3RF3	0.428171	-0.737497	-0.38637	1.89156	0.935919	0.471395	-1.12509	-0.52796	-0.950128
ZIC2	14.4918	-2.44659	0.764287	-3.20114	0.00136886	0.0293315			PDZRN4	-0.546429	-0.87983	-1.04771	1.51748	0.817297	1.28185	-0.868881	0.32316	-0.596942
DBX2	36.3089	-2.44258	0.516606	-4.72812	2.26612e-06	0.000146064			NRP2	0.130335	-0.651108	-0.785989	2.1456	0.804683	0.366676	-0.930394	-0.308491	-0.771312
PCDH11X	72.017	-2.43274	0.39135	-6.21628	5.09065e-10	8.1374e-08			SLC35F1	-0.267946	-0.436176	-0.715116	1.52285	1.05943	1.2118	-1.20103	-0.282585	-0.89123
MAOB	680.272	2.41494	0.193425	12.4851	9.00275e-36	7.19545e-32			SLC2A8	-0.366428	-0.637755	-0.0514814	2.22784	0.48695	0.649194	-0.830737	-0.901213	-0.576369
SGCG	21.4696	-2.41223	0.616164	-3.91491	9.04377e-05	0.00340438			ARHGAP42	-0.130036	0.209243	0.204624	1.94391	0.560202	0.374845	-0.609957	-1.14641	-1.40642
OR51E2	15.1811	-2.40619	0.769176	-3.12827	0.00175838	0.0352669			FSTL4	-0.204361	-0.96756	-0.405864	1.85495	1.04596	0.532808	-0.628092	0.0532629	-1.28111
IAH1	68.8048	2.40428	0.423704	5.67444	1.39142e-08	1.68528e-06			RADX	-0.836536	-0.408818	-0.74193	0.941181	1.62329	1.2405	-1.13573	-0.325651	-0.356307
DDC	480.694	2.3956	0.302528	7.9186	2.40194e-15	1.06653e-12			PCDHGB1	-1.04448	-1.23095	-0.912067	1.49732	0.553713	1.38386	-0.154575	0.140821	-0.233646
MAPK15	51.239	2.38855	0.551431	4.33156	1.48057e-05	0.000746589			CACNA2D3	-1.03518	-1.07436	-1.01599	1.74751	0.966411	0.792092	-0.146412	0.0803648	-0.314437
POTEF	26.3728	2.38432	0.701247	3.40012	0.000673556	0.0165898			HSPA4L	-0.805601	-0.997272	-1.03453	1.34649	1.13234	1.34293	-0.120923	-0.439835	-0.423592
PRORSD1P	13.5712	2.38379	0.813289	2.93105	0.00337818	0.0552149			CAMK2D	-0.133273	-0.442205	-0.409822	1.52182	1.16434	1.09265	-0.72609	-0.822844	-1.24457
SLC7A10	16.2315	2.38307	0.693389	3.43684	0.000588539	0.014933			NPC2	0.254322	-0.550615	-0.678173	1.68254	-0.0830825	1.44916	0.0386781	-1.07679	-1.03603
DIRAS3	68.8143	2.37235	0.346682	6.84302	7.7539e-12	1.99913e-09			ZNF252P	-0.952275	-0.139499	-0.672129	1.08627	1.17296	1.55139	-1.09667	-0.423384	-0.526667
MYO18B	4.84668	2.36072	1.25077	1.88742	0.0591042	0.337784			RPRM	-0.474271	-0.899831	-1.0521	1.35186	1.43593	0.878717	-0.721428	0.261051	-0.779929
C8orf48	14.2004	-2.35641	0.717504	-3.28419	0.00102277	0.0230919			PCDHA12	-0.195393	-0.03374	0.382233	1.3371	1.55523	-0.0423421	-1.63265	-0.713443	-0.657003
EDNRA	32.1763	-2.34641	0.526242	-4.45881	8.24152e-06	0.000457433			EHD3	-0.0757714	-0.476563	-0.0810591	2.14287	0.610847	0.411934	-1.40881	-0.490747	-0.6327
AL590132.1	5.10417	-2.34244	1.33005	-1.76117	0.0782098	0.385238			CBLN2	-1.08957	-1.12083	-1.15764	0.898476	1.75319	0.473377	-0.1195	0.306648	0.0558565
CA2	653.81	-2.3303	0.287171	-8.11466	4.87151e-16	2.5957e-13			NRGN	-1.2047	-1.01638	-0.671457	1.88889	0.372174	1.04847	0.165363	-0.467519	-0.114838
SUSD5	21.2678	-2.32901	0.596555	-3.90409	9.45804e-05	0.0035324			CDH13	-0.835785	-0.83011	-0.997133	1.89186	0.988584	0.691297	-0.294796	0.0857513	-0.699666
DOC2GP	12.1464	2.32617	1.00788	2.30799	0.0209995	0.186902			DDAH1	-0.0283463	-0.569033	-0.155071	2.27758	0.0404154	0.758313	-1.01568	-0.651338	-0.656845
CPNE8	67.347	-2.31879	0.470041	-4.93318	8.09023e-07	6.15821e-05			EPHX1	-0.159215	-0.467952	0.161381	1.95339	0.481496	0.815554	-1.37969	-0.451086	-0.95388
HIST2H2AC	5.18608	-2.30967	1.26053	-1.8323	0.0669061	0.360828			UBASH3B	-0.736814	-0.772088	-1.17819	1.61422	1.05313	0.974884	-0.539212	0.255943	-0.671874
SLA	10.7264	-2.30883	0.932005	-2.47728	0.0132389	0.14082			TES	-0.400715	-0.113218	-0.383005	1.51616	0.782814	1.21141	-1.13111	-0.0619152	-1.42042
PCDHA2	260.29	-2.30871	0.353446	-6.532	6.4899e-11	1.23501e-08			DUSP4	-1.24072	-1.12995	-1.01148	0.860215	1.08705	1.36735	-0.46435	0.344594	0.187288
PCDHGB7	886.552	-2.30746	0.280538	-8.22514	1.94968e-16	1.29857e-13			MDM2	-0.858344	-0.151498	-0.134815	0.862663	0.871504	1.85204	-1.16978	-0.87175	-0.400026
HKDC1	113.468	-2.30398	0.471167	-4.88995	1.00864e-06	7.53416e-05			SCRT2	-0.514572	-0.682512	0.436791	0.86408	0.581947	1.79629	-1.44282	-0.25038	-0.788821
HTR3A	38.7348	2.29321	0.555617	4.12732	3.67014e-05	0.00162513			SDC1	-0.339075	-0.926713	-0.917082	1.44642	0.917978	1.36199	-1.0163	0.0706938	-0.597916
ZNF681	80.7409	2.28771	0.388533	5.88806	3.90749e-09	5.47906e-07			WARS	-1.11836	-0.739125	-0.389676	1.14551	1.00625	1.4797	-1.23438	-0.0437227	-0.106208
CRYGD	32.332	-2.28758	0.595359	-3.84235	0.000121863	0.00430969			EGFR	-1.54872	-0.268016	-0.404347	1.04906	1.5751	0.997248	-0.594745	-0.166181	-0.639397
PDE6B	14.1919	2.28725	0.707684	3.23203	0.00122915	0.0270787			TENM2	-1.14243	-0.608196	-0.0162348	1.2086	1.07439	1.32353	-1.35581	-0.278271	-0.205582
EPHB6	49.4366	-2.27632	0.42705	-5.33034	9.80301e-08	9.21771e-06			CLGN	0.177234	0.327324	-0.623685	2.15018	0.153039	0.438705	-1.1685	-0.40276	-1.05154
PRDM13	85.0387	-2.2693	0.381944	-5.94145	2.82515e-09	4.06847e-07			TMEM132E	-1.14944	-1.07026	-0.943018	1.11225	1.67766	0.584114	-0.208305	0.320875	-0.323871
CRYBA2	34.4926	2.26728	0.554987	4.08529	4.40217e-05	0.00188152			SEMA6D	-1.077	-0.504547	-0.854486	1.08007	1.841	0.640142	-0.481865	0.153003	-0.796323
OR51J1	6.28991	-2.26558	1.06426	-2.12879	0.0332714	0.244414			NEDD4	-0.249019	-0.561547	0.00699713	2.03323	0.950008	0.277859	-0.276566	-0.926025	-1.25493
AC270277.1	4.97199	-2.26325	1.54936	-1.46076	0.144081	0.507522			ARMH4	-1.04508	-0.448816	-0.862493	1.23246	0.757432	1.67632	-1.00582	-0.121353	-0.182654
ZC3H11B	11.3089	-2.25568	0.784627	-2.87484	0.00404228	0.0631631			HMGCS1	-0.948355	-0.34027	-0.919486	0.969769	0.759839	1.94745	-0.336372	-0.373254	-0.759317
SSXP10	38.8501	2.252	0.677215	3.32539	0.000882949	0.0203664			EDIL3	-0.777392	-0.963061	-1.34939	1.41881	0.447123	1.50014	-0.391675	0.167002	-0.0515512
GCSAML	7.18743	2.24582	1.16944	1.92042	0.0548048	0.325851			ATP2B4	-0.738329	0.0589002	0.122885	1.37393	0.620278	1.37546	-1.42824	-0.322865	-1.06201
VAMP5	9.72171	2.24452	0.832552	2.69595	0.00701879	0.0912339			RRM2B	-0.408158	-0.853132	-1.41229	1.66636	0.82228	1.11381	-0.02738	-0.378467	-0.523021
ADH7	5.29367	2.24079	1.34922	1.66081	0.0967515	0.424256			ATP1A1	-0.380086	-0.5837	-0.506311	1.35086	1.28207	1.01789	-1.41767	0.0943577	-0.857406
GSX1	25.179	-2.23964	0.545825	-4.10321	4.07455e-05	0.00177013			DUSP3	-0.169355	0.222188	-0.224363	1.25067	1.04989	1.04835	-1.76113	-0.679245	-0.737006
IFI16	62.8611	-2.23776	0.470683	-4.75428	1.99151e-06	0.000131005			PHYHIPL	-0.834947	-0.67654	-1.22717	1.39039	1.00953	1.3252	-0.503473	0.119462	-0.602454
AKR1E2	26.0501	2.23616	0.583426	3.83281	0.000126687	0.00444098			PCYT2	-0.183699	0.135295	-0.143877	1.12055	0.809258	1.42989	-1.48842	-1.25615	-0.422853
P4HTM	8.7173	2.22677	0.855139	2.60398	0.00921477	0.109763			FIG4	0.739121	-0.288405	-0.625572	1.90256	0.3735	0.710538	-1.16098	-0.776926	-0.873836
HLA-DQB1	7.03903	-2.22025	1.09426	-2.029	0.0424579	0.28111			SESN3	-0.565564	-0.0913822	0.441909	0.927126	-0.0572905	1.95235	-1.46496	-0.528874	-0.613314
SHOX	5.69823	2.2137	1.19791	1.84796	0.0646076	0.353078			WWP1	-1.0914	-0.799546	-0.730702	1.46268	1.12235	1.15962	-0.582851	0.180598	-0.720749
ZNF154	5.03709	2.21328	1.29285	1.71194	0.0869079	0.402055			ASAH1	-0.810358	-0.687969	-1.30983	1.80071	0.757285	1.01365	-0.0225832	-0.236539	-0.504364
PCDHGB5	11.9551	2.21031	0.909096	2.43133	0.0150436	0.151717			NNT	0.547534	-0.109975	-0.676891	1.87496	0.493506	0.73622	-1.15461	-0.598013	-1.11272
ERICH3	6.61446	2.20555	1.06401	2.07286	0.038185	0.26394			BAX	-0.770836	-0.765098	-0.928065	1.09715	1.24692	1.43181	-1.02686	-0.309031	0.0240081
ADAMTS17	25.2294	-2.19894	0.687707	-3.19749	0.00138628	0.0296251			ARMCX1	-0.103551	0.0947181	-1.12591	1.15962	1.0026	1.31466	-1.06388	-0.0536445	-1.22461
FNDC1	4.81753	-2.19888	1.20865	-1.81929	0.0688674	0.365608			TNFRSF10B	-1.15562	-1.06601	-1.2348	1.2991	0.954501	1.13293	0.105853	-0.251785	0.215833
ITGB5	578.151	-2.19735	0.263471	-8.34001	7.42826e-17	5.67327e-14			ATP6V1C1	-1.10829	-0.961339	-1.27944	1.34293	1.10606	0.93016	-0.414856	0.382661	0.00211506
FAR2P3	104.57	2.19565	0.527711	4.16071	3.17258e-05	0.00143684			TPD52	-0.94646	-0.934053	-0.802159	1.02102	1.17746	1.64269	-0.473078	-0.376337	-0.309086
GBGT1	8.69965	2.19342	0.888921	2.46751	0.0136056	0.142989			EPS15	0.325816	0.115539	-0.542487	1.55756	0.114159	1.41905	-0.676178	-1.14714	-1.16632
CYP4F27P	5.81222	2.19302	1.28797	1.70269	0.0886257	0.407326			NREP	-1.12634	-0.353812	-0.946171	0.834831	0.912944	1.77717	-0.811132	0.258087	-0.54557
ALDH1A1	36.6819	2.1893	0.511091	4.28358	1.83909e-05	0.00089355			FAM49A	-0.136912	-0.304392	-1.36701	1.42492	0.995946	1.10242	-1.04271	0.148144	-0.820411
CYP4F30P	36.5947	2.18702	0.710312	3.07895	0.00207731	0.039625			TCEA1	-0.385886	-0.188497	-1.40823	1.38266	0.328921	1.73219	-0.584881	-0.230734	-0.645537
HERC5	30.3296	-2.18357	0.49137	-4.44384	8.83667e-06	0.000486468			ZKSCAN7	0.746136	0.574896	0.663817	-1.27461	-1.3063	-1.40226	0.767522	0.496633	0.734167
GDF15	153.035	-2.17915	0.461009	-4.72691	2.27959e-06	0.000146342			OTUD4	0.555589	0.367555	0.940047	-1.52637	-1.14904	-1.0885	0.922441	-0.0149378	0.993217
ODF3L2	10.1407	2.17888	0.805438	2.70522	0.00682602	0.0898215			RAVER2	0.979686	1.05969	0.866421	-1.34715	-0.974815	-1.30719	-0.204981	0.132632	0.795709
RPL9P7	6.9251	2.17566	3.00863	0.723139	0.469595	0.783066			HSD17B12	1.53376	1.18122	0.278733	-1.41533	-1.1788	-0.816659	0.133902	-0.0271172	0.310292
CLDN1	57.5045	-2.17495	0.459655	-4.73169	2.22656e-06	0.000144681			CCDC34	0.579385	0.75224	0.149713	-1.30533	-1.39891	-0.779591	0.061499	0.292288	1.6487
RIPPLY3	6.92179	2.17433	0.99136	2.19328	0.0282873	0.221521			MRE11	-0.0966158	1.27274	0.885086	-1.37299	-0.888635	-1.36791	0.170288	0.831722	0.56632
LBX1	306.883	-2.17358	0.255605	-8.50364	1.83736e-17	1.72766e-14			TMEM168	-0.0113101	1.01103	-0.40526	-1.49486	-0.73758	-1.12214	0.526535	1.0725	1.16108
ACAN	6.03598	-2.17246	1.04253	-2.08384	0.037175	0.2596			EPB41L3	-0.128203	-0.317287	0.510665	-1.28166	-1.14499	-0.945316	0.809856	1.2197	1.27723
SPECC1L-ADORA2A	27.1808	2.17081	2.25443	0.962908	0.335594	0.693783			PTGIS	0.960366	0.620175	1.38917	-1.34078	-1.032	-1.18579	0.0287633	0.690409	-0.130316
HAAO	5.77625	2.16901	1.18484	1.83063	0.0671558	0.361078			HDX	-0.298016	0.747047	0.574533	-1.36244	-1.50957	-0.674904	1.00186	1.12902	0.392471
GALNT14	65.4427	-2.16766	0.380373	-5.69877	1.20673e-08	1.48382e-06			ADCK2	1.14074	0.134419	0.0592454	-1.02672	-1.20755	-1.23908	0.968267	1.29481	-0.124135
OR51Q1	6.70917	-2.16729	0.99095	-2.18708	0.0287365	0.223204			PACRG	0.752839	0.44381	-0.312668	-1.16187	-1.34258	-0.919559	1.53675	0.130442	0.872835
GCH1	509.855	2.16441	0.239602	9.03336	1.66479e-19	2.21763e-16			TMBIM4	1.535	0.786677	-0.0486331	-1.52047	-1.13537	-0.904164	0.580433	0.259345	0.447178
OMG	84.7759	-2.16205	0.346276	-6.24372	4.27286e-10	6.96955e-08			OPN3	1.7298	0.595111	-0.266575	-1.23556	-1.27076	-0.849466	0.296756	0.244609	0.756086
OTX1	23.76	2.1556	0.595399	3.62043	0.000294119	0.00869039			HSPA1B	0.0263465	0.198459	1.38367	-1.42377	-1.1345	-0.706311	-0.363105	0.833774	1.18544
ADGRD2	5.07002	2.15309	1.19691	1.79887	0.0720386	0.372304			TMEM216	0.918006	1.32344	0.544698	-1.25756	-1.14559	-1.3459	0.427197	0.0706379	0.465078
METTL11B	5.8075	2.15236	1.04048	2.06862	0.0385821	0.265517			TROAP	0.904137	0.584143	1.41977	-1.40062	-1.17971	-0.745671	0.252143	-0.564686	0.730499
C1QTNF12	6.63446	2.15232	1.22851	1.75198	0.0797775	0.388945			ZNF85	1.00178	0.815858	0.295656	-1.217	-1.22734	-1.26496	0.10775	0.226065	1.26219
SMOC1	517.674	-2.1497	0.267404	-8.03915	9.04603e-16	4.38184e-13			LITAF	0.394349	0.881423	1.21719	-1.56501	-1.02945	-0.816457	-0.408908	0.237449	1.08942
HTR1D	13.3167	2.14601	0.821874	2.61112	0.00902468	0.108512			AEBP1	1.06048	0.673271	0.83828	-1.48519	-1.15095	-1.02439	0.815359	-0.331095	0.60423
DNER	1357.19	-2.14328	0.257	-8.33962	7.45316e-17	5.67327e-14			PDE1A	1.25802	1.08651	0.768794	-1.4172	-1.26786	-0.812474	0.0649806	-0.237015	0.55625
SLC22A5	37.6528	2.1403	0.495226	4.32186	1.5472e-05	0.000770468			TRIM56	0.914977	0.812245	1.50897	-1.05625	-0.946801	-1.33306	0.549986	-0.353822	-0.0962365
HTN1	7.99239	2.13907	1.02072	2.09566	0.0361125	0.255547			COL9A2	0.171104	-0.0170923	0.338244	-0.892353	-0.581034	-1.70203	1.39001	1.37355	-0.0804058
HEPACAM2	73.5853	2.1362	0.482458	4.42775	9.52225e-06	0.000514341			RBMS1	0.148897	-0.333591	0.499707	-1.52055	-0.838837	-0.915811	1.42178	0.241177	1.29722
TMPRSS15	63.249	-2.13412	0.695678	-3.06769	0.00215723	0.040426			AC008554.1	1.46463	1.18662	0.803805	-1.22719	-0.88303	-1.20184	-0.0317219	0.122343	-0.233619
CFAP58	5.83751	2.12329	1.17235	1.81115	0.0701181	0.368333			NR4A3	0.68179	0.357915	1.36814	-1.57389	-1.07944	-0.817877	0.194284	-0.201314	1.07039
SCN5A	13.2498	2.12138	0.699947	3.03078	0.00243927	0.0440547			ZNF844	0.886455	0.707171	0.769356	-1.57638	-0.933554	-1.269	1.01337	0.355215	0.0473746
TEPP	14.065	2.11523	0.878125	2.4088	0.0160049	0.157832			GGCT	0.185813	0.391143	-0.00181692	-1.28888	-1.36905	-0.880865	1.6053	0.706439	0.651914
SLC17A8	870.599	2.1128	0.252004	8.384	5.11591e-17	4.30409e-14			CENPV	0.479567	0.19196	0.188671	-1.64652	-1.27388	-0.792448	0.911679	1.07284	0.868135
SPDYA	6.63529	2.11238	1.24921	1.69097	0.090842	0.412648			CFAP65	0.457004	0.597408	0.665169	-1.41837	-1.00089	-1.34056	1.31813	0.0585905	0.66351
AC099489.1	564.881	2.11022	0.348603	6.05337	1.4185e-09	2.20144e-07			C3orf18	0.631701	-0.00884825	0.241803	-1.27093	-1.04577	-1.28362	1.48833	0.934156	0.313172
HCAR1	4.96047	2.10846	1.17062	1.80115	0.0716788	0.371165			SERP2	1.07007	0.192188	0.0645867	-1.34484	-1.31048	-1.01387	1.31653	0.529455	0.49636
AC022415.2	7.21422	2.10205	1.04927	2.00335	0.0451402	0.289291			ZNF836	0.290994	-0.148335	-0.148008	-1.26785	-0.897619	-1.23955	1.04896	1.0516	1.30981
EFCAB13	11.0647	2.10103	0.860465	2.44174	0.0146166	0.149638			CBR1	1.64388	1.02747	0.603275	-1.23136	-1.18127	-0.979793	0.0620251	0.00569462	0.0500694
IQCA1	21.1661	2.0997	0.589837	3.5598	0.000371136	0.0104817			UBB	0.0182357	0.165735	0.0396011	-1.41511	-1.21266	-0.869222	1.31818	0.762089	1.19315
RGS11	50.0041	2.09685	0.486963	4.30597	1.66258e-05	0.000812948			C1QTNF5	0.604802	1.3235	0.647831	-1.30164	-1.25586	-0.984396	-0.172339	0.0470229	1.09109
HS3ST3A1	125.886	-2.09577	0.359401	-5.83128	5.50032e-09	7.20677e-07			FLNC	0.400741	0.455143	1.53669	-1.3756	-1.1207	-1.03183	-0.170586	0.356632	0.949522
HERC2P7	9.41838	2.09269	0.927258	2.25686	0.0240167	0.201115			HEY2	0.479026	0.197952	-0.0482889	-1.47839	-1.01066	-1.11577	0.80561	0.716177	1.45434
NKX2-2	316.198	2.09122	0.378094	5.53096	3.18487e-08	3.51105e-06
CDH9	5.52725	2.08979	1.09591	1.9069	0.0565339	0.330781
CD55	45.0358	-2.08944	0.480229	-4.35092	1.35566e-05	0.000696792
AC016582.2	4.79069	-2.08043	1.22756	-1.69477	0.0901189	0.410881
SLC46A3	43.5373	-2.07882	0.449056	-4.62932	3.6687e-06	0.000222982
DRGX	6.52141	-2.07524	1.08212	-1.91776	0.0551416	0.326261
THBS1	227.568	-2.07283	0.29849	-6.94437	3.80143e-12	1.04769e-09
SHOX2	5510.71	2.06592	0.199479	10.3566	3.90613e-25	8.91992e-22
CACNA2D1	934.659	2.06544	0.256454	8.05382	8.02472e-16	4.13791e-13
TNFRSF14	7.09803	2.05892	1.0043	2.0501	0.0403548	0.273335
CLRN1	16.577	-2.05266	0.718268	-2.85779	0.00426597	0.0653667
PRSS33	7.081	2.04946	0.91309	2.24453	0.0247985	0.20486
AC106782.1	5.55022	2.04679	1.12156	1.82495	0.0680093	0.363467
HS3ST3B1	601.387	-2.04584	0.199953	-10.2316	1.43101e-24	2.85935e-21
APOBEC3G	12.3261	2.04478	0.829557	2.46491	0.0137048	0.143653
ATL3	56.2283	2.04322	0.403904	5.05868	4.22158e-07	3.44296e-05
PTGER3	16.3097	-2.0421	0.632517	-3.22853	0.00124429	0.0273214
AC090607.2	19.635	2.04184	0.786862	2.59491	0.00946146	0.111535
GJA1	179.776	-2.04156	0.287477	-7.10167	1.23261e-12	3.64874e-10
DMC1	7.88109	2.039	0.903075	2.25784	0.0239555	0.200969
CRTAC1	70.3658	-2.03866	0.359272	-5.67441	1.39166e-08	1.68528e-06
ASIC2	11.855	-2.03384	0.748917	-2.71571	0.00661339	0.0880958
GPR149	10.8977	2.03294	0.859342	2.36569	0.0179966	0.169003
MYL7	7.06807	2.03252	1.04758	1.9402	0.052356	0.317011
ZFP91-CNTF	9.89993	2.0307	3.16716	0.641173	0.52141	0.813278
PCYT1B	273.175	-2.02589	0.285195	-7.10354	1.21601e-12	3.64874e-10
ATP2C2	5.40156	2.02578	1.04293	1.94239	0.0520896	0.316117
AL358075.4	15.0753	2.02519	3.38449	0.598372	0.549591	0.829969
KCTD19	28.0672	2.0228	0.75782	2.66924	0.00760241	0.0965246
AL445423.2	11.4426	-2.02069	0.89484	-2.25816	0.0239355	0.200969
RAB17	10.4255	2.01883	0.992034	2.03504	0.0418472	0.278952
ADAMTS15	171.804	-2.01734	0.296014	-6.81502	9.42496e-12	2.31782e-09
HOXA7	107.071	-2.01331	0.319827	-6.29499	3.0741e-10	5.17258e-08
TICAM1	12.0943	2.00857	0.765714	2.62314	0.00871247	0.105827
GAS1	119.947	-2.00839	0.303005	-6.62825	3.39682e-11	7.09575e-09
PODN	188.03	-2.00163	0.397028	-5.04152	4.61843e-07	3.74749e-05
HSD17B7P2	14.3742	-2.00091	0.712343	-2.80891	0.00497091	0.0725661
CAT	132.922	1.99929	0.291319	6.86288	6.74872e-12	1.7685e-09
ANOS1	577.616	-1.99915	0.248921	-8.03126	9.64795e-16	4.40715e-13
HEY2	59.4096	1.99607	0.383995	5.19818	2.01252e-07	1.72958e-05
LTBP1	289.666	-1.99407	0.260454	-7.65614	1.91605e-14	7.65703e-12
CCL28	4.7262	1.99193	1.26836	1.57047	0.116305	0.463162
AP001931.1	6.21436	1.98797	1.15404	1.72262	0.0849565	0.398286
WNT7B	2178.89	-1.9869	0.203698	-9.75415	1.7707e-22	2.83046e-19
NDP	107.355	1.98574	0.317609	6.25216	4.04805e-10	6.74042e-08
LHFPL3	21.146	-1.9841	0.576705	-3.44041	0.000580841	0.0148556
PAPPA2	247.608	-1.98375	0.369048	-5.37532	7.64477e-08	7.34527e-06
ULBP1	31.9532	-1.98191	0.490194	-4.04312	5.27435e-05	0.00218988
FLNC	1002.07	1.98138	0.282732	7.00798	2.41785e-12	7.02716e-10
ACOT1	5.14064	1.98103	1.15518	1.71491	0.0863613	0.401654
HOXA5	61.0849	-1.98039	0.366866	-5.39812	6.73433e-08	6.64496e-06
CD44	133.648	1.97491	0.331206	5.96277	2.48001e-09	3.63697e-07
LCTL	16.8221	-1.97192	0.642662	-3.06836	0.00215235	0.0403818
FAT4	2889.35	-1.97045	0.224517	-8.77638	1.68824e-18	1.92761e-15
AC244260.1	48.7249	1.9688	1.90103	1.03565	0.300366	0.666392
SLC16A3	81.1735	1.96765	0.584215	3.36803	0.000757079	0.0181984
GSTO1	283.345	1.9675	0.33577	5.85966	4.63807e-09	6.26055e-07
CPS1	212.661	-1.96241	0.235952	-8.31697	9.02436e-17	6.48972e-14
ALDH1A2	12.7823	-1.95812	0.811466	-2.41307	0.0158187	0.157155
LAMP3	20.1335	-1.95772	0.717472	-2.72864	0.0063597	0.0858438
RIPOR3	66.3801	1.95077	0.440584	4.4277	9.52424e-06	0.000514341
CNR2	5.15498	1.95008	1.23266	1.582	0.113649	0.457975
FGF1	38.8374	-1.94641	0.53517	-3.63699	0.000275848	0.00831967
BMPR1B	96.3032	-1.94608	0.323398	-6.0176	1.77023e-09	2.66953e-07
TMEM220	8.82646	1.93726	0.827302	2.34166	0.0191982	0.176878
RET	70.2665	1.93362	0.396042	4.88236	1.04825e-06	7.75751e-05
TMEM246	29.4255	-1.93084	0.66364	-2.90947	0.00362039	0.0582799
SEC16B	7.86523	-1.93005	1.03759	-1.86013	0.0628671	0.348804
PRRG3	81.969	1.92992	0.362456	5.32455	1.01201e-07	9.46027e-06
RAMP1	124.727	1.92869	0.287611	6.7059	2.00166e-11	4.50655e-09
C1QTNF5	128.456	1.92749	0.341374	5.64626	1.63976e-08	1.9416e-06
FRAS1	1080.32	-1.92672	0.215596	-8.93671	4.0094e-19	4.93002e-16
CEBPZOS	278.62	-1.92663	0.235387	-8.18494	2.72442e-16	1.67499e-13
MGST1	109.671	-1.92596	0.323317	-5.95686	2.57129e-09	3.73655e-07
TNC	407.809	-1.9258	0.817605	-2.35542	0.018502	0.172855
PCDHB5	202.836	-1.92446	0.267326	-7.19892	6.06915e-13	2.02115e-10
LRP4	126.687	-1.9214	0.333886	-5.75466	8.68173e-09	1.09274e-06
NKX6-2	1768.92	1.91978	0.230939	8.31292	9.33773e-17	6.48972e-14
ISL2	38.7839	1.91797	0.79605	2.40935	0.0159809	0.157832
NKX2-8	8.67694	1.91761	0.91602	2.09342	0.0363117	0.256168
A2M	14.4429	1.91663	0.750005	2.55549	0.010604	0.120902
HERC2P5	9.3997	1.91256	0.991627	1.92871	0.0537669	0.3225
HERC2P8	9.3997	1.91256	0.991627	1.92871	0.0537669	0.3225
AC010463.1	5.95387	1.91213	1.65654	1.15429	0.24838	0.624817
LEF1	14.5546	-1.90901	0.817763	-2.33443	0.0195734	0.178789
CYP2C19	4.90278	1.90573	1.46541	1.30048	0.193437	0.567151
DUSP21	6.56524	1.90373	1.06404	1.78915	0.073591	0.375957
COL5A3	16.5738	1.90186	0.67946	2.79908	0.00512486	0.0741949
SPOCK2	651.041	1.90171	0.201756	9.42578	4.26906e-21	6.20372e-18
CFAP126	11.7373	1.89883	0.738349	2.57172	0.0101193	0.117131
F2RL2	13.455	-1.89814	0.713646	-2.65977	0.00781937	0.0979066
AC010542.3	8.08121	1.89811	1.14848	1.65272	0.0983885	0.428073
PCDHA9	12.208	1.89356	0.776909	2.4373	0.0147973	0.150276
DRD1	46.4445	1.88804	0.405603	4.65491	3.24118e-06	0.000198507
CNNM1	38.4272	-1.88779	0.451201	-4.18392	2.86531e-05	0.00131615
AC015818.6	6.62465	1.88642	1.02941	1.83252	0.0668742	0.360828
FER1L6	4.93793	-1.88384	1.19948	-1.57055	0.116288	0.463162
MED15P9	27.0942	1.88196	0.666917	2.82188	0.00477435	0.0706648
OR10AH1P	5.07043	1.88106	1.37398	1.36905	0.170982	0.538564
ZNF22	417.222	-1.87996	0.219624	-8.55992	1.12944e-17	1.12838e-14
HVCN1	21.7511	1.87928	0.563872	3.33282	0.000859718	0.0198592
RBM46	6.34861	1.87388	1.04547	1.79238	0.0730722	0.374138
PAPSS2	5.95869	-1.87354	1.05049	-1.78349	0.0745059	0.37725
DDR2	126.462	-1.87048	0.355237	-5.26546	1.39838e-07	1.26289e-05
AL691442.1	8.1562	-1.86824	1.25096	-1.49345	0.13532	0.493102
AC011498.4	4.92407	1.86685	1.23704	1.50912	0.131268	0.486738
AC073063.1	4.86759	1.86607	1.13551	1.64338	0.100303	0.432287
CLDN19	14.5975	1.86453	0.668079	2.79088	0.00525648	0.0751874
CFAP100	10.006	1.86408	0.823106	2.26469	0.023532	0.199949
GLI3	775.19	-1.86396	0.228188	-8.16855	3.12124e-16	1.84789e-13
MROH7	6.25654	1.86292	1.11976	1.66368	0.0961765	0.42346
GSTA1	12.4818	-1.86081	0.729509	-2.55076	0.0107487	0.12203
PDGFB	21.2316	1.86014	0.602768	3.08599	0.00202874	0.0388375
AC026273.1	4.91626	1.85953	1.39806	1.33008	0.183493	0.554101
SLX1A	150.648	1.85918	0.338867	5.48646	4.10078e-08	4.31257e-06
SLC22A3	12.0226	1.85671	0.825295	2.24975	0.024465	0.20326
LRRC74B	9.053	1.85627	0.916879	2.02455	0.0429132	0.282895
NQO1	141.422	-1.85374	0.259717	-7.13753	9.50231e-13	2.97832e-10
ADARB2	1221.26	-1.85341	0.291716	-6.35345	2.10535e-10	3.69824e-08
DNAAF1	62.2939	1.85185	0.602661	3.07279	0.00212065	0.0400219
PRDM16	148.67	-1.851	0.249392	-7.42205	1.15317e-13	4.09632e-11
CTCFL	13.4673	1.84852	0.706108	2.61791	0.00884711	0.10696
LCN12	5.67003	1.84267	1.05743	1.7426	0.0814034	0.391584
ANKRD20A5P	22.9307	1.83715	0.719405	2.55371	0.0106583	0.121348
LMX1B	873.796	1.83412	0.262267	6.99332	2.68463e-12	7.66319e-10
HOXB4	23.9535	-1.83387	0.672998	-2.72493	0.00643152	0.0862482
DHRS3	38.3899	-1.83258	0.47234	-3.87978	0.00010455	0.00382431
HS3ST1	45.7636	-1.83253	0.477394	-3.83861	0.000123732	0.0043565
CHRFAM7A	36.2269	-1.83084	0.446971	-4.09611	4.20146e-05	0.00181025
CATSPERZ	15.1903	1.83007	0.733119	2.49628	0.0125504	0.135553
ARHGAP9	9.57365	-1.82952	0.809251	-2.26076	0.0237741	0.200649
SYN2	237.21	-1.82899	0.265672	-6.88439	5.80363e-12	1.54618e-09
PWWP3B	17.6011	-1.82676	0.617508	-2.95828	0.00309365	0.0520547
DOCK10	176.856	-1.82623	0.311172	-5.86888	4.38739e-09	6.04591e-07
FAM43B	19.4622	-1.82501	0.57465	-3.17587	0.0014939	0.0312976
RTN4RL1	82.7831	-1.82477	0.324776	-5.61856	1.92558e-08	2.24674e-06
RIPPLY2	7.25386	-1.82368	0.90685	-2.01101	0.0443248	0.286956
POTEI	120.66	1.82303	0.465036	3.92019	8.84777e-05	0.00335146
ERICH5	4.79637	-1.82197	1.12675	-1.61702	0.105875	0.44204
MNS1	10.3123	1.82189	0.766877	2.37573	0.0175145	0.166158
ATP1A2	84.7686	1.8216	0.498596	3.65347	0.000258724	0.00792513
PID1	40.4761	-1.81971	0.498609	-3.64957	0.000262677	0.00802847
TAS2R3	5.48618	1.81816	1.04765	1.73546	0.0826591	0.394475
DUSP8P3	10.2571	1.81667	0.998135	1.82006	0.0687494	0.365103
AC114490.3	10.3788	1.81622	0.816356	2.22478	0.0260957	0.210723
TBX2	15.1651	1.81544	0.737354	2.46211	0.0138124	0.144308
PON1	5.50001	1.81417	1.01108	1.79429	0.0727663	0.37346
PLA2R1	11.1867	1.81261	0.85435	2.12162	0.0338693	0.246539
KDELR3	11.0122	1.81154	0.804804	2.25091	0.0243911	0.202963
CES4A	95.7784	1.81047	0.92844	1.95002	0.051174	0.312688
KCNIP4	15.4616	-1.80916	0.663324	-2.72742	0.00638315	0.0859187
DTX3	113.676	1.80778	0.269291	6.71312	1.90513e-11	4.35049e-09
COL14A1	10.4442	-1.80613	0.931256	-1.93946	0.0524453	0.317234
ZNF135	9.90234	-1.80603	0.888287	-2.03316	0.0420359	0.279511
SPAG17	33.6111	1.80431	0.569868	3.1662	0.00154447	0.0319798
GPR50	92.0904	-1.80286	0.308028	-5.85292	4.83025e-09	6.43429e-07
HEPACAM	4.91552	1.80227	1.11213	1.62056	0.105112	0.440713
NXPH2	156.514	1.8015	0.285981	6.29936	2.98882e-10	5.10843e-08
GCSHP3	7.71917	-1.80083	1.06983	-1.68328	0.0923205	0.414768
ZNF723	6.78655	1.8	0.984966	1.82748	0.0676282	0.362357
CCDC198	10.2239	-1.79984	1.05108	-1.71237	0.086829	0.402055
AMZ1	6.72608	1.79774	1.05248	1.70809	0.0876189	0.404327
PAH	10.3752	1.79717	0.785314	2.28848	0.0221096	0.19309
CA10	95.2839	-1.79715	0.306741	-5.85886	4.66066e-09	6.26055e-07
FGF10	24.6158	1.79577	0.626862	2.8647	0.00417408	0.0645218
PCDHA3	5.90057	-1.79157	1.27438	-1.40583	0.159774	0.526601
REC8	69.8537	1.79128	0.362212	4.94538	7.59947e-07	5.81232e-05
ADGRF1	17.3531	1.78798	0.883675	2.02334	0.0430376	0.282895
CNTN2	2073.29	-1.78709	0.22596	-7.90887	2.5974e-15	1.12215e-12
FAR2P4	156.006	1.78606	0.90007	1.98436	0.0472161	0.297966
ZNF562	243.294	-1.78449	0.262031	-6.81023	9.74459e-12	2.36011e-09
TLR4	7.11226	-1.78296	1.19294	-1.4946	0.135018	0.492754
AC120114.4	4.68148	1.77967	1.36131	1.30732	0.191106	0.564529
PHGDH	1028.06	-1.77915	0.174211	-10.2126	1.74113e-24	3.09244e-21
UBB	8933.46	1.77822	0.221413	8.03123	9.64969e-16	4.40715e-13
TMPRSS9	6.24164	1.77724	1.00274	1.77239	0.0763295	0.38022
ISL1	83.618	1.77714	0.424574	4.1857	2.84285e-05	0.00130959
SNTB1	67.9644	-1.77154	0.399481	-4.43461	9.22376e-06	0.000501503
HSBP1L1	32.775	1.77125	0.512616	3.4553	0.000549673	0.0141947
CCDC155	8.04708	1.77085	0.946272	1.87139	0.0612907	0.343765
KISS1	7.47638	-1.7698	1.06023	-1.66926	0.0950656	0.420715
FOXB1	66.293	-1.76928	0.3765	-4.6993	2.6106e-06	0.000164293
AC098850.3	13.5204	1.76734	0.919102	1.92289	0.0544934	0.324907
TNFRSF12A	29.9656	-1.76598	0.570299	-3.09658	0.0019577	0.0378402
MKRN7P	4.7154	-1.76326	1.11197	-1.58571	0.112805	0.455988
SLC18A1	59.7564	1.76167	0.36719	4.7977	1.605e-06	0.00010964
EDNRB	1856.41	-1.75651	0.215362	-8.15608	3.46076e-16	1.97572e-13
NGB	24.77	1.75426	0.528478	3.31945	0.000901935	0.0207744
ZNF185	122.544	1.75022	0.262235	6.67422	2.48555e-11	5.44268e-09
ADAM21	5.4447	-1.74843	1.07891	-1.62056	0.105112	0.440713
LILRB4	5.46459	1.74781	1.23294	1.41759	0.156311	0.522617
ITGA8	15.3578	-1.74649	0.797614	-2.18964	0.0285504	0.222515
RASGRP3	19.3023	-1.74548	0.571082	-3.05644	0.00223982	0.0417291
AC108448.2	5.22847	1.74077	1.0828	1.60765	0.107912	0.446003
SLC6A11	363.711	1.73654	0.199192	8.71794	2.83318e-18	3.01922e-15
AQP5	7.2716	1.73467	0.886096	1.95765	0.050271	0.310143
CHRNB3	7.29448	-1.73466	1.12709	-1.53906	0.123791	0.475432
ANKRD7	12.0133	1.73424	0.740961	2.34053	0.0192566	0.177211
ZNF354C	10.6949	-1.73285	0.844227	-2.05259	0.0401128	0.272273
AP006285.3	67.2404	1.73186	0.594817	2.91158	0.0035961	0.0579473
DNM1P46	9.63914	1.73078	0.854693	2.02503	0.0428643	0.282895
SNX18P2	5.47409	1.73062	1.36584	1.26707	0.205129	0.581277
RIN3	12.4554	1.73016	0.687352	2.51714	0.0118311	0.130345
ACSS1	187.805	1.7298	0.305846	5.6558	1.55121e-08	1.86437e-06
C10orf67	8.52228	1.72475	0.941543	1.83183	0.0669764	0.360842
AC114490.1	7.06454	1.72261	1.2367	1.39291	0.163648	0.531423
MLLT10P1	5.31671	1.72148	1.09064	1.57841	0.114472	0.459872
MS4A2	4.73336	1.72098	1.16688	1.47485	0.140253	0.500681
ARHGAP11B	16.734	1.71962	0.861295	1.99655	0.0458739	0.292615
ENPP6	9.01983	-1.71756	0.830313	-2.06858	0.038586	0.265517
HNRNPA1P10	10.0478	-1.71462	0.794858	-2.15714	0.030995	0.234063
OR5H14	6.36764	1.71031	1.10099	1.55342	0.120322	0.470255
FBLN5	384.702	1.70987	0.256302	6.67129	2.53566e-11	5.47736e-09
ZNF454	15.6607	1.70607	0.648635	2.63025	0.00853233	0.104035
ADAMTS18	56.2208	1.70488	0.380305	4.48292	7.3628e-06	0.000414417
CSMD1	66.0454	1.70318	0.381204	4.46789	7.89957e-06	0.000439982
RSAD2	9.77364	1.70282	0.765907	2.22327	0.0261973	0.211177
ELOVL7	11.7788	-1.70261	0.852381	-1.99747	0.0457739	0.292094
CLCNKB	11.7729	1.7019	0.716292	2.37598	0.0175023	0.166158
CSPG4P11	51.9425	1.69968	0.557596	3.04824	0.00230187	0.0424561
AC131206.1	7.93613	-1.69531	0.99006	-1.71233	0.0868364	0.402055
SPDYE18	6.34307	1.69529	0.979862	1.73013	0.0836078	0.395629
FLI1	7.29661	1.69283	1.00669	1.68158	0.0926494	0.415079
AC256309.2	9.18095	1.69035	1.11435	1.51689	0.129293	0.483295
TMEM272	9.53408	1.68666	0.857093	1.96788	0.0490817	0.305162
LBHD2	5.62808	1.68635	1.10943	1.52002	0.128506	0.482018
FAR2P2	302.267	1.68623	0.442643	3.80945	0.000139276	0.00480849
MMP28	6.43604	1.68551	0.944539	1.78448	0.0743452	0.37711
DCD	5.21914	1.68514	1.21662	1.3851	0.166023	0.533758
DDB2	100.038	1.68177	0.410986	4.09205	4.27577e-05	0.00183732
AC253572.1	5.21774	-1.67905	1.18895	-1.41222	0.157886	0.524558
PAGE5	38.2455	1.67842	0.45525	3.68682	0.000227075	0.0071735
IL17RB	15.8931	1.67622	0.673311	2.48951	0.0127918	0.137417
BMP6	5.87238	-1.67433	1.03943	-1.61082	0.107219	0.444245
WFDC1	104.109	1.66788	0.315049	5.29403	1.19651e-07	1.08672e-05
ZIC3	10.6624	-1.66596	0.822664	-2.02508	0.0428591	0.282895
TANC1	294.266	1.66581	0.287205	5.80006	6.62897e-09	8.54549e-07
AC012213.5	83.6367	1.66094	0.515969	3.21907	0.00128607	0.027894
AC114495.2	10.4079	1.65874	1.14931	1.44325	0.148949	0.513636
PKIB	436.439	-1.65852	0.285188	-5.81552	6.04442e-09	7.85529e-07
SDC4	7.0258	1.655	0.952778	1.73702	0.0823832	0.394159
TRIM25	66.4683	1.65142	0.343073	4.8136	1.48236e-06	0.000103928
SIGIRR	143.978	1.65097	0.293985	5.61581	1.95638e-08	2.26614e-06
HMOX1	213.922	-1.65073	0.303929	-5.4313	5.59457e-08	5.66007e-06
AC275401.6	30.9042	1.65018	0.728955	2.26376	0.0235887	0.200141
FOXL2NB	9.42976	1.6491	1.02675	1.60614	0.108243	0.446786
AC027796.3	12.0632	1.64892	3.35443	0.491566	0.623026	0.865339
CYP26B1	2398.38	-1.64819	0.140684	-11.7156	1.06067e-31	3.39097e-28
AL591806.3	15.4478	-1.64788	0.816717	-2.01769	0.0436239	0.2844
TNNI3K	28.5582	1.64684	0.669677	2.45916	0.0139262	0.145023
ZNF433	39.3513	1.64615	0.459583	3.58183	0.000341194	0.00980933
CCDC116	12.237	1.64599	0.827969	1.98799	0.0468127	0.295888
AL121758.1	38.7567	1.64481	2.5403	0.647486	0.517317	0.810209
MT3	79.4795	1.64117	0.610064	2.69016	0.00714173	0.0919907
ADAMTS2	343.88	1.63999	0.243919	6.7235	1.77409e-11	4.10997e-09
GABRA5	44.3597	-1.63941	0.423602	-3.87017	0.000108759	0.00395115
AC073111.3	21.2142	1.63901	0.918525	1.7844	0.074359	0.37711
CYP27A1	8.02529	1.63893	0.860523	1.90457	0.0568359	0.331651
PHYHD1	12.0282	1.6352	0.725112	2.2551	0.0241267	0.201708
AL133500.1	13.3611	-1.63126	3.40228	-0.479462	0.63161	0.868921
CD9	36.2887	1.63088	0.509996	3.19783	0.00138468	0.0296251
AC005077.4	13.0036	1.63078	0.67634	2.41118	0.0159011	0.157289
PIRT	15.4107	1.63046	0.723505	2.25356	0.0242242	0.202205
TMEM42	202.095	1.63013	0.421469	3.86774	0.000109849	0.00398173
AC009690.1	56.5072	1.62987	0.484904	3.36122	0.000775991	0.0184312
UNC5B	431.733	-1.62806	0.383469	-4.24562	2.1799e-05	0.00103707
ETS1	44.1323	1.62566	0.423426	3.83929	0.000123391	0.00435409
NGF	10.1195	-1.62317	0.765952	-2.11915	0.0340777	0.24697
ALPK2	22.0357	-1.62288	0.642649	-2.52529	0.0115602	0.128505
LINC00643	99.0537	-1.6226	0.317868	-5.10464	3.3143e-07	2.77378e-05
CCNYL2	6.18665	1.62222	1.05298	1.5406	0.123414	0.474761
HOXA6	10.0672	-1.62201	0.93466	-1.7354	0.0826706	0.394475
IFNLR1	10.0259	-1.62035	0.808941	-2.00305	0.0451717	0.289291
CHAC1	391.293	-1.61988	0.250826	-6.45818	1.05972e-10	1.94709e-08
KCNT1	83.1257	1.61804	0.444277	3.64197	0.000270558	0.00819104
BUB1B-PAK6	13.9602	-1.6176	2.14078	-0.755612	0.449882	0.769665
EN1	352.062	-1.61726	0.259937	-6.22174	4.91668e-10	7.9387e-08
HNRNPA1P54	25.5003	1.61713	0.763022	2.11937	0.0340592	0.24697
HIST1H4E	17.1604	1.61639	0.744594	2.17084	0.0299432	0.229675
SELPLG	33.5297	-1.61484	0.462543	-3.49122	0.000480822	0.0128743
CCN6	9.27052	1.61441	0.855641	1.88679	0.0591891	0.337907
ITGA5	40.9855	-1.61426	0.439625	-3.6719	0.000240753	0.00751649
SLC1A5	480.705	-1.61221	0.213458	-7.55282	4.25929e-14	1.66061e-11
ERVV-2	10.4368	1.61215	0.793517	2.03165	0.0421889	0.280295
ADGRE4P	7.44738	-1.61001	0.956153	-1.68384	0.0922129	0.414611
PARVG	7.47	-1.6095	0.955518	-1.68443	0.0920982	0.414235
ACSM2B	7.06592	1.60904	1.14506	1.4052	0.159961	0.526885
FAM189A2	27.962	-1.60706	0.531526	-3.02348	0.00249882	0.0447798
FNDC9	59.501	1.60631	0.41802	3.84265	0.000121713	0.00430969
AC009487.2	6.24587	1.6032	1.18785	1.34966	0.177125	0.547157
ZNF385B	32.6664	-1.60202	0.559119	-2.86525	0.00416679	0.0645001
HAPLN4	105.283	1.60128	0.333381	4.80316	1.56183e-06	0.000107611
TFAP2A	26.9532	-1.60079	0.558255	-2.86749	0.00413742	0.0642728
RIMBP3C	54.8393	1.59942	0.583341	2.74183	0.00610986	0.0838388
TBX20	9.96251	1.59613	0.924177	1.72708	0.0841524	0.396106
HIST1H1E	6.29754	1.59489	1.48003	1.0776	0.281212	0.653085
HSPB8	115.666	-1.59472	0.322388	-4.94659	7.55255e-07	5.8042e-05
AC015802.6	8.61167	1.59388	1.06603	1.49515	0.134875	0.492569
FBXO32	1125.77	-1.59179	0.197849	-8.04546	8.59228e-16	4.29211e-13
KRT222	105.833	-1.59127	0.344424	-4.62009	3.83583e-06	0.00023138
CDKN1A	1996.75	-1.59074	0.205794	-7.72976	1.07747e-14	4.53246e-12
MTUS2	299.817	-1.59044	0.281548	-5.64893	1.61449e-08	1.92595e-06
FAM9A	11.9195	1.58964	0.907953	1.75079	0.0799817	0.388947
UBE2F-SCLY	50.3492	-1.58803	0.558097	-2.84544	0.00443505	0.0668051
AL390334.1	34.6489	-1.58677	0.503207	-3.1533	0.00161433	0.0330411
ME3	25.6922	1.58582	0.555169	2.85646	0.00428388	0.0654664
CBR1	232.427	1.58514	0.233308	6.7942	1.08916e-11	2.59854e-09
TMEM256-PLSCR3	12.5847	-1.58411	0.869867	-1.82109	0.0685929	0.364878
PMP22	52.405	-1.58338	0.37424	-4.23091	2.32746e-05	0.00110399
MARCO	30.3395	-1.58272	0.558083	-2.836	0.00456822	0.0683607
CR769776.2	7.26133	1.58128	0.903732	1.74972	0.0801662	0.389146
FDCSP	5.32072	-1.58007	1.38887	-1.13766	0.255262	0.630798
AC010323.1	34.3608	-1.57849	1.50329	-1.05003	0.293706	0.661301
TAS2R31	5.43601	1.5767	1.24621	1.26519	0.205802	0.581945
AC008752.3	12.2374	1.57287	0.815274	1.92926	0.0536988	0.322455
SCN2B	13.2043	-1.57218	0.707846	-2.22107	0.026346	0.21191
LHX3	725.452	1.57139	0.361634	4.34525	1.39117e-05	0.000708212
OR10H5	7.89578	1.5692	0.901483	1.74069	0.0817383	0.392369
NMUR1	6.60244	1.56867	0.954175	1.644	0.100176	0.431979
PDE1B	675.253	-1.56822	0.191284	-8.19836	2.43686e-16	1.55813e-13
IFIT2	22.158	-1.56735	0.685659	-2.28591	0.0222596	0.19377
AC007000.1	7.72497	1.56523	0.970056	1.61355	0.106625	0.443086
FUOM	39.6454	1.56462	0.442067	3.53933	0.000401149	0.0111985
RNF144B	4.88513	-1.56285	1.16713	-1.33906	0.180552	0.549935
AQP3	30.4414	-1.56281	0.457544	-3.41564	0.000636319	0.0158433
PDCD6IPP2	55.6407	1.56152	0.384168	4.06468	4.80976e-05	0.00201795
IL17REL	12.5533	1.55933	0.939994	1.65887	0.0971418	0.424767
UBE2Q2L	10.8678	1.55848	0.74307	2.09736	0.0359619	0.25481
PLEKHG4	21.6138	1.55736	0.620652	2.50923	0.0120995	0.132382
ITGA1	7.53713	1.55649	0.964497	1.61378	0.106575	0.443086
ZNF334	124.458	-1.55553	0.408197	-3.81073	0.000138557	0.00479401
PKD2L1	12.2262	-1.55287	0.770939	-2.01426	0.0439819	0.285445
ZNF836	93.7717	1.55038	0.288156	5.38033	7.43476e-08	7.24663e-06
FAM129A	31.065	-1.54917	0.492879	-3.1431	0.00167168	0.0339538
SERP2	219.757	1.54902	0.241246	6.42091	1.35462e-10	2.43299e-08
TTC36	5.39694	1.54893	1.04187	1.48669	0.137096	0.495892
RGS6	60.3352	-1.54848	0.526121	-2.94321	0.00324831	0.0536407
AQP7	7.28915	1.54815	0.991549	1.56135	0.118442	0.466788
TRAF1	13.6077	1.54786	0.734247	2.1081	0.0350226	0.250874
DNHD1	181.026	1.54752	0.40801	3.79285	0.00014893	0.00508684
DIO3	496.46	1.54741	0.660093	2.34423	0.0190663	0.176444
IQANK1	10.2331	1.5416	1.00793	1.52948	0.126147	0.479911
LAYN	24.8485	1.54107	0.569519	2.70591	0.00681175	0.0898215
TMC1	4.77196	-1.54084	1.29316	-1.19153	0.233447	0.608432
LRRC63	17.3406	1.54045	0.634505	2.42781	0.0151905	0.152909
SLC7A11	435.559	-1.53996	0.206144	-7.4703	8.00096e-14	2.90671e-11
ZBED6CL	20.0702	-1.53943	0.575281	-2.67596	0.00745161	0.0948359
ETV3L	6.70607	1.53915	1.04518	1.47262	0.140854	0.501605
TCEAL7	140.34	1.53813	0.404568	3.80191	0.000143584	0.00493588
AL121845.2	14.5264	1.53714	0.718026	2.14079	0.0322912	0.240617
HMX3	19.6249	-1.53629	0.64687	-2.37497	0.0175506	0.166158
GAPDHP72	5.7091	1.53504	1.1902	1.28974	0.197142	0.572598
STAG3	64.1508	1.53491	0.567148	2.70637	0.00680238	0.0897903
MEIS3P2	29.4373	1.53354	0.49162	3.11936	0.00181241	0.0359893
FAM184B	21.7033	1.53292	0.558537	2.74452	0.00605992	0.0834349
AC234782.3	10.5701	1.5325	0.776464	1.97369	0.048417	0.302626
ATF3	404.835	-1.53245	0.374775	-4.089	4.33237e-05	0.00185665
NPY2R	24.3862	1.52826	0.521314	2.93155	0.00337272	0.0552149
HMX2	10.1713	-1.52717	0.87188	-1.75158	0.0798455	0.388945
AL354751.1	9.60543	1.52642	0.876849	1.7408	0.0817178	0.392369
AC084357.3	18.8666	1.52552	0.880461	1.73264	0.0831599	0.395579
FRMD3	546.632	-1.52453	0.242043	-6.29857	3.00402e-10	5.10843e-08
DLC1	70.3343	1.52401	0.327131	4.65872	3.18185e-06	0.000195622
SAMD10	44.3557	1.52324	0.4233	3.59849	0.000320075	0.00926883
SPX	4.89522	-1.52185	1.07595	-1.41442	0.157238	0.523784
POTEE	62.8623	1.52095	0.564175	2.69589	0.00702019	0.0912339
NAT1	69.5253	-1.52018	0.376422	-4.0385	5.37936e-05	0.00222194
SKINT1L	5.98085	1.51937	1.29858	1.17003	0.241989	0.617134
AL353625.1	21.1502	1.51755	0.670199	2.26433	0.0235536	0.199949
NUDT13	39.9829	1.51588	0.488615	3.10241	0.0019195	0.037369
MYLK	118.028	-1.51553	0.302749	-5.0059	5.56002e-07	4.39985e-05
GPR39	50.1901	-1.51506	0.512232	-2.95776	0.00309883	0.0520871
MKX	14.6131	-1.51405	0.74033	-2.0451	0.0408447	0.275441
SULF1	734.918	1.51303	0.271313	5.5767	2.45118e-08	2.77887e-06
CSPG4P12	232.828	1.51211	0.433118	3.49123	0.000480798	0.0128743
ZDHHC19	8.73654	1.51139	0.903054	1.67364	0.0942005	0.418619
OR52I1	10.9831	1.51066	0.786197	1.92148	0.0546711	0.32536
PRODH	25.7135	1.50942	0.812887	1.85687	0.0633299	0.349681
GOLGA8R	5.89543	1.50929	1.10026	1.37175	0.17014	0.538111
POU4F1	15.0268	-1.50789	0.757665	-1.99018	0.0465714	0.29518
FIBCD1	64.2571	-1.50753	0.525532	-2.86858	0.0041232	0.0641142
PCDHGB2	61.0148	-1.50551	0.39494	-3.81198	0.000137858	0.00478017
LRRK2	17.0964	1.50462	0.626528	2.40151	0.0163273	0.16002
PCDHGA8	15.3665	-1.50436	0.692721	-2.17167	0.0298805	0.229304
AC017081.3	4.64357	1.50407	1.3558	1.10936	0.267274	0.641763
PCDHB3	219.5	-1.50374	0.272942	-5.5094	3.60066e-08	3.91542e-06
PTPRB	13.5351	1.50232	0.670514	2.24055	0.0250553	0.205942
AC060780.2	5.05021	1.5022	1.21766	1.23368	0.217322	0.594133
AC069257.2	6.3993	1.5022	0.994719	1.51018	0.130999	0.486412
ZNF677	10.7005	-1.50077	0.921767	-1.62814	0.103495	0.436919
ATF5	653.923	-1.49951	0.230537	-6.5044	7.80026e-11	1.44985e-08
CSAG3	84.6305	1.49912	0.431965	3.47047	0.000519548	0.0137046
LIMS3	13.2133	-1.4991	0.732686	-2.04604	0.0407529	0.275216
PGAM1P8	5.94488	1.49849	1.16731	1.28372	0.19924	0.575292
ZNF626	44.5733	1.49787	0.399094	3.75317	0.000174613	0.00581497
ZNF829	5.03638	1.49711	1.21032	1.23695	0.216107	0.593203
IGFBP3	49.1876	-1.49347	0.450678	-3.31382	0.000920293	0.0211363
SLC7A2	71.1157	-1.49321	0.372508	-4.00853	6.10967e-05	0.00246099
PTN	1347.48	-1.49243	0.339041	-4.40193	1.07291e-05	0.000573596
ZNF474	25.1104	1.4917	0.554856	2.68844	0.00717863	0.0922431
ALPG	264.607	1.48985	0.378727	3.93384	8.36006e-05	0.00321239
UST	141.818	-1.48982	0.270687	-5.50385	3.71581e-08	4.01066e-06
TEKT3	8.29163	1.48841	1.0131	1.46916	0.14179	0.503334
COPZ2	4.69814	1.48834	1.09565	1.35841	0.174332	0.543747
PRICKLE3	13.4754	1.48725	0.823113	1.80687	0.0707832	0.368846
CDH20	415.042	1.48698	0.326324	4.55678	5.19449e-06	0.000305272
LRRC77P	33.6683	1.48653	0.610203	2.43613	0.0148455	0.15067
MME	14.167	-1.48619	0.831404	-1.78757	0.0738458	0.376243
ATP10B	41.4167	-1.48466	0.463574	-3.20263	0.00136179	0.0292191
AKAIN1	10.9674	1.48447	0.808431	1.83624	0.0663219	0.358775
ZNF663P	11.0105	-1.48435	0.747602	-1.98549	0.0470904	0.297291
AC006509.1	5.2227	1.48281	1.23168	1.20389	0.22863	0.605184
AC243587.1	19.643	1.48149	0.81516	1.81742	0.0691526	0.365961
HMGN2P5	19.643	1.48149	0.81516	1.81742	0.0691526	0.365961
PABPC1L	89.2632	1.48102	0.489556	3.02523	0.00248444	0.0446606
TRIB3	307.238	-1.48045	0.262473	-5.6404	1.6966e-08	1.99413e-06
TSPEAR	23.0836	-1.4777	0.649093	-2.27656	0.0228123	0.196368
PAMR1	24.4092	1.47328	0.637687	2.31035	0.020869	0.186156
FHOD1	112.089	1.47285	0.349921	4.20911	2.56382e-05	0.00120537
SLC17A6	7.31867	-1.47246	0.902603	-1.63135	0.102817	0.435655
DPY19L2P1	53.8467	1.47233	0.515682	2.85512	0.00430211	0.0655589
WDR49	21.0514	-1.46877	0.609752	-2.4088	0.016005	0.157832
C3orf18	195.868	1.46361	0.243186	6.01848	1.76065e-09	2.66953e-07
CFAP74	17.1529	1.46356	0.602472	2.42925	0.01513	0.152396
FAM84A	386.172	-1.46193	0.221679	-6.59484	4.25726e-11	8.40153e-09
EFEMP1	11.7728	1.46159	0.742408	1.96872	0.0489856	0.304985
ZNF66	15.7922	1.46073	0.688014	2.12311	0.033745	0.246062
EN2	9.72983	-1.45915	0.947407	-1.54015	0.123524	0.474761
MYH7B	27.3711	1.45585	0.640599	2.27265	0.0230475	0.19733
CFAP65	60.2179	1.45304	0.36229	4.01072	6.05348e-05	0.0024568
AC091167.7	5.25001	1.45283	1.22939	1.18175	0.237305	0.612022
PTGIR	7.62598	1.45182	0.899919	1.61328	0.106683	0.443086
CCN3	37.5406	-1.45179	0.456405	-3.18093	0.00146803	0.0309994
WIPI1	185.405	-1.45103	0.283055	-5.1263	2.95492e-07	2.48602e-05
LCN9	26.1131	1.4508	0.701024	2.06954	0.0384953	0.265122
PMP2	586.828	-1.44954	0.368218	-3.93663	8.26328e-05	0.00319827
ANKRD37	72.7376	1.44944	0.613168	2.36385	0.0180859	0.169662
CTAGE3P	5.44385	1.4445	1.15263	1.25322	0.210125	0.587038
RAB43P1	9.03642	1.44244	1.05368	1.36895	0.171014	0.538564
CPB1	6.79806	-1.44188	0.990097	-1.4563	0.145308	0.509221
SLC24A3	231.466	-1.44166	0.264389	-5.45279	4.95848e-08	5.04849e-06
MAB21L2	990.691	1.44072	0.211227	6.82073	9.05783e-12	2.26234e-09
AL158844.1	4.86686	-1.44025	1.15727	-1.24453	0.213304	0.589807
ZNF680	38.3709	1.43983	0.418847	3.4376	0.000586892	0.0149149
MMP14	43.153	1.43905	0.39291	3.66254	0.000249726	0.00772123
FZD8	16.8356	-1.43791	0.712719	-2.0175	0.0436431	0.2844
RBM47	24.4798	-1.43744	0.556669	-2.58221	0.00981693	0.11447
AC006042.3	5.65232	1.43607	1.08301	1.326	0.184839	0.555477
CRIP1	8.75174	1.43514	0.97207	1.47637	0.139844	0.500496
DIPK1C	47.5455	-1.43512	0.602469	-2.38206	0.017216	0.164987
SPATA25	5.08983	1.43021	1.20614	1.18577	0.235714	0.609761
C4orf19	62.7579	-1.42815	0.413019	-3.45784	0.000544523	0.014111
UPB1	9.7861	1.42773	0.812588	1.75701	0.0789156	0.386798
SPDYE10P	4.6407	-1.4271	1.13229	-1.26037	0.207536	0.58373
AC138696.1	29.9456	-1.42654	0.780534	-1.82765	0.0676021	0.362357
GPER1	16.5804	-1.42612	0.754744	-1.88955	0.0588185	0.336881
PCDHB16	309.938	-1.42592	0.225866	-6.3131	2.73494e-10	4.75196e-08
AC079416.1	5.22354	1.42488	1.2368	1.15206	0.249294	0.625486
DLEC1	17.2917	1.4242	0.679963	2.09452	0.0362137	0.2558
BGN	16.2834	1.4237	0.628039	2.2669	0.0233961	0.199456
AC093525.2	8.65406	-1.42316	1.25308	-1.13573	0.25607	0.6309
PI15	205.992	-1.4227	0.339588	-4.18949	2.79584e-05	0.00129541
SERHL2	21.9204	1.42255	0.637924	2.22996	0.0257498	0.209258
FLT3LG	18.0376	1.42249	0.567986	2.50445	0.012264	0.133725
TAC3	42.5588	1.41864	0.552393	2.56817	0.0102236	0.117903
PROKR1	5.14301	-1.41794	1.09376	-1.29639	0.19484	0.569138
AC121758.1	5.03171	1.41717	1.08425	1.30705	0.191195	0.564529
PMEL	65.4338	-1.41665	0.36698	-3.8603	0.000113249	0.00406807
AC020898.1	8.42869	1.41629	0.881549	1.60659	0.108144	0.446686
CCDC39	4.94515	1.41589	1.20891	1.17122	0.241512	0.616803
VCAM1	751.759	1.41546	0.276037	5.12779	2.93167e-07	2.47951e-05
INTS4P1	48.5884	1.41409	0.412811	3.4255	0.000613658	0.0154149
GYPC	111.62	-1.41261	0.262116	-5.38925	7.07522e-08	6.9385e-06
CEBPB	127.27	-1.41221	0.266327	-5.30254	1.14203e-07	1.05522e-05
AL132640.1	6.17885	1.41196	1.03131	1.3691	0.170968	0.538564
SPN	14.5493	1.41188	0.798429	1.76832	0.0770074	0.382287
FBXO43	6.77569	1.41164	1.13253	1.24644	0.212603	0.588931
CCDC187	37.2496	1.41108	0.452954	3.11527	0.00183775	0.0362226
RPE65	11.5469	-1.4104	0.815467	-1.72956	0.0837083	0.395629
MAP1LC3A	180.235	1.4096	0.282667	4.98677	6.13976e-07	4.78752e-05
AC106782.7	11.6695	1.40561	0.757564	1.85544	0.0635336	0.350064
AC133555.5	11.6695	1.40561	0.757564	1.85544	0.0635336	0.350064
KCTD4	27.5662	1.40499	0.606751	2.3156	0.0205801	0.185024
FBXW4	71.4603	1.40423	0.323555	4.34	1.42484e-05	0.000723049
PARP14	38.9141	1.40387	0.432039	3.2494	0.00115648	0.0257829
GABRG3	41.9267	-1.40367	0.521686	-2.69064	0.00713145	0.0919325
ANXA2	52.8252	1.40258	0.35006	4.00669	6.15758e-05	0.00247309
JHY	29.0484	-1.40142	0.54828	-2.55603	0.0105873	0.120888
PKP3	8.36303	1.40032	0.805318	1.73884	0.082063	0.393218
DRD4	19.3586	1.39996	0.619961	2.25814	0.0239367	0.200969
AL109809.1	7.27569	1.39911	0.879271	1.59121	0.111561	0.453084
SPIN2A	14.506	1.39672	0.914548	1.52723	0.126704	0.480403
CYP4F35P	21.6026	1.39557	0.71677	1.94703	0.0515317	0.313684
COL3A1	7.80655	1.39548	0.860446	1.62181	0.104844	0.440107
OFCC1	5.24417	1.39406	1.29068	1.0801	0.280096	0.652136
AC012441.1	24.7582	1.39385	0.604133	2.3072	0.0210438	0.187058
IGSF21	37.5892	-1.39322	0.453023	-3.07538	0.00210232	0.039817
AC012314.15	6.76971	1.39134	1.44826	0.960697	0.336704	0.69448
AC012314.20	6.76971	1.39134	1.44826	0.960697	0.336704	0.69448
AC012314.21	6.76971	1.39134	1.44826	0.960697	0.336704	0.69448
AC012314.3	6.76971	1.39134	1.44826	0.960697	0.336704	0.69448
AC012314.32	6.76971	1.39134	1.44826	0.960697	0.336704	0.69448
AC012314.7	6.76971	1.39134	1.44826	0.960697	0.336704	0.69448
HLA-DPA1	19.1207	-1.39043	0.604815	-2.29894	0.0215085	0.189078
CENPV	722.381	1.38973	0.236324	5.88059	4.088e-09	5.68232e-07
MAF	165.316	-1.38866	0.301877	-4.60009	4.22315e-06	0.000252836
DTX2P1	12.3675	1.3881	0.787638	1.76236	0.0780093	0.385154
EPAS1	8.35483	1.38774	0.884508	1.56894	0.116661	0.463919
BDKRB2	14.314	-1.38611	0.937922	-1.47785	0.139449	0.500132
CARTPT	63.1404	-1.38608	0.384209	-3.60762	0.000309017	0.00903041
Z83844.1	71.4877	1.38589	3.72809	0.371743	0.710084	0.902444
F3	47.1169	-1.38533	0.428429	-3.23352	0.00122274	0.0269965
TFR2	87.8453	1.38526	0.393695	3.51861	0.000433814	0.0119014
AL627309.6	12.8208	1.3848	2.24135	0.61784	0.536681	0.821152
COL12A1	8.21434	-1.3839	0.841008	-1.64552	0.0998621	0.431431
TBXAS1	32.5791	1.38306	0.482721	2.86514	0.00416819	0.0645001
MAEL	48.5064	1.38201	0.433851	3.18545	0.00144528	0.030681
TRPV2	22.8344	1.38189	0.534236	2.58666	0.00969116	0.113406
PGAM2	26.0334	1.37976	0.513925	2.68475	0.00725841	0.0929195
KLHL6	9.93017	-1.37863	0.870293	-1.5841	0.11317	0.456825
KCNH4	31.244	1.37846	0.507705	2.71507	0.00662618	0.0881927
KIF25	20.7162	1.37703	0.645658	2.13275	0.0329449	0.242888
CTXND1	67.0129	1.37642	0.404143	3.40577	0.000659769	0.0163005
MSTN	7.07409	-1.37594	0.927407	-1.48364	0.137905	0.496968
C11orf86	5.47324	1.37125	1.04869	1.30759	0.191013	0.564529
GTF2IP7	7.73066	1.371	0.931088	1.47247	0.140895	0.501605
HEPH	371.884	-1.36999	0.239733	-5.71463	1.09942e-08	1.36234e-06
SOSTDC1	8.33386	1.36876	0.85143	1.6076	0.107922	0.446003
GNG11	668.551	1.36822	0.209664	6.52579	6.76453e-11	1.27213e-08
AC027455.2	10.4528	1.36698	0.766945	1.78237	0.0746894	0.377446
AC025278.2	6.79321	-1.36691	1.01323	-1.34906	0.177318	0.547296
SPON1	1655.2	1.36681	0.243792	5.60647	2.065e-08	2.37475e-06
LCN15	4.96976	1.36602	1.16223	1.17534	0.239858	0.615135
MAGEC3	5.56109	1.36599	1.18119	1.15645	0.247495	0.623615
PREX1	906.154	-1.36561	0.212858	-6.4156	1.40265e-10	2.49127e-08
PMAIP1	160.707	-1.36467	0.299589	-4.55514	5.23496e-06	0.000305405
DCT	12.4876	1.36311	0.737723	1.84772	0.0646423	0.353147
BOC	835.502	-1.36168	0.189395	-7.18963	6.49694e-13	2.07944e-10
TYSND1	117.766	1.3614	0.311426	4.37151	1.23388e-05	0.000644363
PABPC4L	6.27747	1.3613	1.09202	1.24658	0.21255	0.588931
CCL2	7.87559	-1.35981	0.91228	-1.49057	0.136075	0.494002
MCUB	17.2373	-1.35871	0.610006	-2.22738	0.0259222	0.21035
GABRE	5.9151	-1.35812	1.10409	-1.23008	0.218666	0.595812
AC018641.1	6.35301	1.35807	0.957926	1.41772	0.156272	0.522617
NME8	12.9843	-1.35635	0.694446	-1.95315	0.0508023	0.311371
AP003170.1	5.41957	1.35603	1.39505	0.972032	0.331035	0.688561
ACTA1	5.56621	1.35535	1.02266	1.32531	0.185069	0.555831
YPEL4	308.039	1.3553	0.335944	4.0343	5.47658e-05	0.00225626
TTPA	5.06204	-1.35442	1.06567	-1.27095	0.203745	0.580136
AC092821.1	109.791	1.35436	0.525998	2.57483	0.0100288	0.116251
CHRM5	23.8429	-1.35306	0.533797	-2.53477	0.011252	0.125778
AC124944.3	162.558	1.35284	0.890269	1.51959	0.128615	0.482154
PKD1L2	34.4321	1.35279	0.531538	2.54505	0.0109264	0.123608
RCCD1	125.304	1.35272	0.368327	3.67262	0.00024008	0.00751012
CYP2D7	169.123	1.35233	0.472887	2.85974	0.00423988	0.0651678
KRT8	8.29057	1.35135	1.02586	1.31729	0.187742	0.56042
SRPX2	6.72269	-1.35025	1.08835	-1.24064	0.214739	0.59241
FAM153C	17.2598	1.34973	0.831867	1.62253	0.104689	0.440035
PTGER1	8.58559	1.34959	0.909541	1.48382	0.137857	0.496968
COL6A3	9.64134	1.34956	0.914537	1.47568	0.14003	0.500496
ZNF280D	218.652	1.34741	0.273554	4.92557	8.41148e-07	6.3724e-05
ANKRD20A7P	6.53743	1.34695	1.30551	1.03174	0.302194	0.66807
TEX21P	14.3299	1.34592	0.79852	1.68552	0.091888	0.413864
AC093655.2	4.66091	1.34538	1.24485	1.08075	0.279806	0.651903
BTBD11	106.466	-1.34496	0.327506	-4.10667	4.01401e-05	0.00175312
ABCA6	5.07301	1.34422	1.34968	0.995957	0.319271	0.682499
ADAMTS10	371.322	1.34374	0.279048	4.81545	1.4687e-06	0.000103565
DGKB	299.314	1.34212	0.258331	5.19537	2.04309e-07	1.74646e-05
SINHCAFP3	61.4849	1.34197	0.525333	2.55452	0.0106335	0.121152
AP000769.1	18.3518	1.34139	0.701647	1.91177	0.055906	0.328665
AC135050.2	5.22916	1.34074	3.76702	0.355915	0.721904	0.907292
ERV3-1	1500.85	1.33928	0.354005	3.78322	0.000154813	0.005219
FAM92B	36.5518	1.33869	0.461099	2.90327	0.00369291	0.0593639
CA12	236.78	-1.33813	0.426721	-3.13584	0.00171363	0.0344992
LUM	32.5799	-1.3371	0.506329	-2.64078	0.00827147	0.101786
URAHP	9.21767	1.33697	0.821943	1.6266	0.103823	0.437661
SRRM3	1089.96	1.33597	0.617935	2.16199	0.0306192	0.232738
ADCYAP1	22.3917	1.33543	0.544467	2.45272	0.0141781	0.147262
AC104389.4	25.6505	1.33385	0.690672	1.93123	0.0534544	0.32135
NEIL1	72.5529	1.33348	0.556522	2.3961	0.0165706	0.161316
MAGEA2	93.9056	1.33224	0.350311	3.80303	0.000142936	0.0049242
FGF23	1208.21	1.33094	0.646419	2.05894	0.0395003	0.269564
GATA2	904.73	1.33039	0.299676	4.43943	9.01993e-06	0.000492094
SULT1A4	23.6677	-1.33034	0.750181	-1.77336	0.0761693	0.379777
RHOXF1P3	5.88865	1.32905	1.03327	1.28625	0.198354	0.574818
NOXA1	38.0896	1.32846	0.558138	2.38017	0.0173047	0.165144
GDF6	23.7053	-1.3283	0.503583	-2.6377	0.00834692	0.102556
AC005154.2	21.0953	1.32672	0.759247	1.74742	0.0805642	0.389776
CALML4	29.9426	1.32665	0.60954	2.17648	0.0295192	0.227514
HLA-DPB1	55.3913	-1.32529	0.492085	-2.69321	0.00707685	0.0915623
S1PR1	268.364	-1.3251	0.290875	-4.55556	5.22468e-06	0.000305405
SPARCL1	933.96	1.32508	0.19391	6.8335	8.28692e-12	2.10264e-09
SFRP4	31.5273	1.32471	0.460544	2.8764	0.0040224	0.0630373
TNR	275.696	-1.32446	0.318541	-4.15791	3.21176e-05	0.00145028
RBM20	103.39	-1.32417	0.326364	-4.05733	4.96373e-05	0.0020771
PDE7B	29.3983	1.32393	0.462261	2.86404	0.0041828	0.0645387
SYNC	11.0803	1.32241	0.757672	1.74536	0.080922	0.390443
CLDN18	4.73369	1.32188	1.2937	1.02178	0.306884	0.672466
NFIX	29.0495	-1.32107	0.593715	-2.22509	0.0260755	0.210723
AC018638.5	58.2372	1.32078	0.488426	2.70415	0.00684789	0.0899227
ZNF665	43.5754	1.32063	0.432675	3.05225	0.00227133	0.0421198
WTAPP1	6.03623	-1.31999	1.08434	-1.21732	0.223482	0.600397
CYBA	12.1548	1.31967	0.709795	1.85923	0.0629945	0.348877
RAB32	30.3904	-1.3195	0.567846	-2.3237	0.0201415	0.182415
RRP7BP	352.743	1.31914	0.769468	1.71435	0.0864645	0.401777
OPRK1	186.904	-1.31827	0.336194	-3.92118	8.81182e-05	0.00335045
TAS2R64P	5.46149	1.31822	1.05436	1.25026	0.211205	0.587943
KLHL14	38.1728	-1.31774	0.477723	-2.75838	0.0058089	0.0807437
LRRCC1	707.314	-1.31687	0.225571	-5.83792	5.28578e-09	6.9829e-07
ARHGAP10	29.9293	-1.31666	0.487699	-2.69973	0.00693957	0.0908509
GALP	44.2688	1.31649	0.446428	2.94894	0.00318864	0.053205
PDGFRL	9.13905	-1.31561	0.85218	-1.54382	0.122632	0.473329
AACSP1	20.697	1.31328	0.581244	2.25942	0.0238571	0.200969
LTK	7.08689	1.31301	0.975705	1.34571	0.178397	0.548926
ALS2CL	57.6218	1.31296	0.646815	2.02988	0.0423686	0.281058
TCF15	36.4817	-1.31234	0.414091	-3.1692	0.00152858	0.0317328
CCDC17	10.7344	1.31037	0.834302	1.57062	0.116272	0.463162
ABHD3	258.319	-1.31001	0.211956	-6.18059	6.38622e-10	1.01073e-07
ADRA1D	9.18325	-1.30974	0.799468	-1.63827	0.101366	0.433361
SLC7A3	235.58	-1.30902	0.235152	-5.56668	2.59633e-08	2.9227e-06
RPL36A-HNRNPH2	16.1454	-1.3088	0.618942	-2.11457	0.0344665	0.248947
CYP2D6	44.3657	1.30866	0.613816	2.132	0.0330065	0.243026
MAGIX	17.3054	1.30856	0.606514	2.1575	0.0309664	0.234063
EDN3	27.3949	1.30785	0.554902	2.35691	0.0184279	0.172264
OR14J1	16.6576	1.30737	0.683952	1.91149	0.0559418	0.328665
WSCD2	41.956	-1.30667	0.406482	-3.21457	0.00130638	0.0282578
SESN2	985.094	-1.30445	0.197193	-6.61508	3.71343e-11	7.51383e-09
NWD2	67.4295	-1.30364	0.402178	-3.24146	0.00118917	0.0264749
SHMT2	1878.51	-1.3029	0.186857	-6.97269	3.10931e-12	8.7197e-10
C6orf163	13.4396	1.30271	0.711704	1.83041	0.0671893	0.361137
CD6	9.15736	1.3018	0.974377	1.33603	0.181538	0.551418
TMEM190	6.8796	1.30169	0.920398	1.41427	0.157283	0.523784
AC090114.3	87.0017	1.30124	0.46215	2.81563	0.00486823	0.0717223
CD36	71.6331	1.30083	0.408596	3.18365	0.00145432	0.0307912
ITPR2	221.836	1.30083	0.235556	5.52235	3.34493e-08	3.66225e-06
CNR1	2534.34	-1.29854	0.218889	-5.93243	2.98492e-09	4.26017e-07
EPDR1	135.375	1.29758	0.26355	4.92349	8.50164e-07	6.41031e-05
TMEM91	88.1346	1.29617	0.379526	3.41522	0.000637299	0.0158433
HOXD1	7.83726	1.29602	0.893077	1.45118	0.14673	0.511108
PTGS1	5.71592	1.29473	0.990349	1.30734	0.191096	0.564529
BCAN	1048.09	-1.29271	0.356584	-3.62526	0.000288669	0.0085769
HKR1	123.799	-1.29264	0.298873	-4.32504	1.52507e-05	0.000761818
STC2	65.1416	-1.29214	0.628532	-2.0558	0.0398016	0.270542
MST1	214.941	1.2917	0.464386	2.78153	0.00541041	0.0766036
ZNF320	63.9708	1.29033	0.376669	3.42564	0.000613345	0.0154149
GOLGA8N	20.752	1.29002	0.730504	1.76593	0.0774073	0.38385
TC2N	70.2666	1.28963	0.357343	3.60895	0.000307439	0.00902531
CDH1	5.27135	1.28908	1.12067	1.15028	0.25003	0.626447
AL590065.1	8.31281	1.2872	0.819242	1.57121	0.116134	0.463162
FAM220A	147.216	-1.28703	1.94959	-0.660157	0.509153	0.806602
PON3	5.92439	1.28651	1.01594	1.26633	0.205397	0.581544
DMGDH	42.2893	-1.28637	0.534129	-2.40834	0.0160251	0.157832
SGMS2	6.0525	-1.28413	1.01187	-1.26907	0.204417	0.580584
ANKRD45	33.3134	-1.28389	0.587089	-2.18687	0.0287523	0.223218
GNG8	26.5981	1.28291	0.641021	2.00136	0.0453536	0.289759
MRO	10.1773	-1.2825	0.847232	-1.51376	0.130087	0.484457
AD000671.2	5.53001	1.28182	1.45622	0.880239	0.37873	0.727716
LRP2BP	109.471	1.28168	1.07657	1.19052	0.233841	0.608886
AGAP12P	5.53591	1.28108	1.2345	1.03773	0.299396	0.665425
AC073896.1	64.0019	-1.2808	0.418509	-3.06038	0.00221055	0.0412318
BNIPL	7.8987	1.27988	0.923631	1.38571	0.165836	0.53365
C19orf18	7.18595	-1.27861	0.92377	-1.38412	0.166322	0.533758
HCN1	35.7014	1.27768	0.461561	2.76817	0.0056372	0.0788388
FBLN7	15.8524	1.27765	0.634222	2.01452	0.0439547	0.285445
AC007622.1	5.46653	-1.27386	1.01612	-1.25365	0.209969	0.586959
AC015813.2	203.797	1.27265	0.918089	1.3862	0.165686	0.53365
ZNF117	2405.89	1.27227	0.624491	2.03729	0.0416212	0.278026
ZNF404	43.2957	-1.2703	0.418063	-3.03853	0.00237733	0.0433767
STX16-NPEPL1	319.67	1.26975	0.689973	1.84028	0.0657266	0.357117
TMC6	49.932	-1.26815	0.505109	-2.51065	0.0120511	0.132033
GGCT	228.603	1.26766	0.235754	5.37702	7.57268e-08	7.33632e-06
LTF	10.6507	1.2676	1.05839	1.19767	0.231045	0.606447
NR5A1	14.9167	-1.2661	0.684206	-1.85047	0.064246	0.351703
AC270277.4	14.2698	1.2655	0.857563	1.47569	0.140027	0.500496
AF131216.2	14.2698	1.2655	0.857563	1.47569	0.140027	0.500496
PAX6	1158.7	-1.26429	0.24167	-5.23148	1.68158e-07	1.48508e-05
SPDYE16	13.5858	1.26419	0.656893	1.9245	0.054292	0.323965
ZMAT1	483.634	1.26409	0.682152	1.8531	0.0638682	0.35063
MMD2	33.617	1.26379	0.455119	2.77683	0.00548927	0.0773092
ZNF844	110.049	1.26331	0.304116	4.15406	3.26634e-05	0.00147078
S100B	145.492	-1.26244	0.401701	-3.14273	0.0016738	0.0339538
AC010468.1	5.64089	1.2621	1.13733	1.1097	0.267128	0.641725
INHA	16.3403	1.26184	0.776766	1.62448	0.104272	0.438997
OSGIN1	61.365	-1.26076	0.349651	-3.60578	0.000311219	0.00907818
SHLD2P3	11.8983	1.25983	0.726786	1.73343	0.0830193	0.395429
RDM1P5	9.94939	1.25757	0.796191	1.57948	0.114225	0.459229
EFNA4	92.0329	-1.25668	0.339756	-3.69878	0.000216638	0.00692268
PLCE1	231.679	-1.25659	0.260441	-4.82484	1.40119e-06	9.95467e-05
ELAVL4	671.418	1.25612	0.280759	4.47401	7.67669e-06	0.000430568
A4GALT	29.549	-1.2555	0.62973	-1.9937	0.0461844	0.293645
TSPAN18	1940.5	-1.25451	0.166984	-7.51275	5.78999e-14	2.15239e-11
AC007192.1	17.46	-1.25411	2.25675	-0.555713	0.578407	0.844522
RPL23AP60	5.38037	-1.25399	1.71691	-0.730376	0.46516	0.780066
SNED1	46.8705	1.25382	0.54259	2.31081	0.0208432	0.186071
OAZ3	16.9637	1.25382	0.608998	2.05882	0.0395113	0.269564
PIFO	38.3316	-1.25058	0.54374	-2.29996	0.0214504	0.189017
SPR	22.7345	1.25054	0.55218	2.26474	0.0235288	0.199949
CHSY3	16.4785	-1.24963	0.650341	-1.9215	0.0546683	0.32536
GLS2	47.4114	1.24954	0.42038	2.9724	0.00295477	0.0504887
IL6R	18.2056	-1.24916	0.697471	-1.79099	0.0732951	0.374919
TNFAIP3	131.326	1.24899	0.411945	3.03193	0.00242992	0.0439889
FAM238C	11.8561	1.24887	0.913534	1.36707	0.171602	0.538594
CNTN6	51.8852	-1.24798	0.416484	-2.99646	0.00273134	0.0477686
BEST4	11.9439	1.24789	0.859842	1.4513	0.146695	0.511108
EPCAM	14.7822	1.24765	0.664998	1.87617	0.0606315	0.34131
TH	742.693	1.24754	0.245026	5.09145	3.55326e-07	2.95828e-05
DAPL1	6.98782	1.24711	0.96813	1.28816	0.197689	0.573722
CORO6	86.9634	1.24693	0.556924	2.23896	0.0251588	0.206132
HTR1B	14.2009	-1.24688	0.68505	-1.82013	0.0687397	0.365103
TRANK1	40.405	1.24514	0.462555	2.69188	0.00710507	0.0917403
AC008878.1	29.9446	1.24484	0.511226	2.43501	0.0148912	0.150861
CNTNAP4	214.26	-1.24429	0.334201	-3.72319	0.000196724	0.00639521
ATG16L2	159.051	1.24293	0.459698	2.7038	0.0068551	0.0899227
NPAS1	24.4941	-1.24232	0.570608	-2.17719	0.0294667	0.227219
CHDH	44.2231	1.24169	0.410479	3.02497	0.00248658	0.0446606
RASD1	41.0666	1.24097	0.417791	2.97031	0.00297503	0.0507016
CACNG8	676.078	1.23967	0.187108	6.62543	3.46243e-11	7.09575e-09
SLC16A1	1327.82	-1.23931	0.254283	-4.87373	1.09513e-06	7.99342e-05
ROBO3	2003.4	-1.23898	0.333781	-3.71194	0.00020568	0.006642
SLITRK4	120.971	-1.23861	0.28344	-4.36991	1.24296e-05	0.000645089
ELF3	7.11794	1.23831	0.985503	1.25652	0.208926	0.585777
JAK3	33.9234	1.23829	0.679596	1.8221	0.0684399	0.364534
CSMD2	170.415	-1.2377	0.337849	-3.66348	0.000248814	0.00772123
SLC25A48	5.4902	1.23677	1.06395	1.16243	0.24506	0.620807
PARP15	25.609	1.23649	0.694866	1.77947	0.0751625	0.378081
TPM2	36.1217	1.23425	0.610429	2.02194	0.0431828	0.282895
MUSTN1	33.2582	-1.23391	0.456381	-2.70369	0.00685741	0.0899227
USP43	13.8953	1.23342	0.713098	1.72966	0.0836908	0.395629
HCRT	8.07123	1.23314	0.920998	1.33891	0.180599	0.549935
PSAT1	3066.33	-1.23215	0.177955	-6.92394	4.39248e-12	1.19006e-09
AC023794.4	7.57646	1.23131	0.850245	1.44819	0.147565	0.512455
SLITRK2	1025.39	1.23126	0.229086	5.37463	7.67382e-08	7.34527e-06
AC024940.7	64.5735	1.23119	0.552857	2.22697	0.0259494	0.21035
LRRC37A17P	22.1346	1.23106	0.583234	2.11075	0.0347942	0.250421
GADD45A	296.04	-1.23014	0.245587	-5.00898	5.47197e-07	4.35171e-05
UAP1L1	120.769	-1.22952	0.447988	-2.74454	0.0060596	0.0834349
PRDM7	9.03829	-1.22936	0.873174	-1.40792	0.159156	0.525886
CDH26	9.76046	1.2293	0.999481	1.22994	0.218719	0.595812
AC091491.1	9.45619	1.2267	1.13212	1.08354	0.278568	0.650831
MYORG	396.385	-1.22526	0.22645	-5.41074	6.27649e-08	6.27061e-06
CASQ2	31.9094	-1.22474	0.479152	-2.55607	0.0105863	0.120888
NMU	84.2836	-1.22309	0.294687	-4.15046	3.31803e-05	0.00148985
LRIG3	157.063	1.22264	0.335157	3.64797	0.000264323	0.00806336
AKAP14	10.0707	1.22253	0.838937	1.45723	0.145052	0.50881
TAS2R30	7.18286	1.22252	0.959289	1.2744	0.202523	0.578921
HIST1H2AM	5.16742	1.22244	1.03916	1.17637	0.239445	0.614667
PTGR1	16.1246	-1.22237	0.645505	-1.89367	0.058269	0.335529
OLFML2B	64.2415	-1.22199	0.38089	-3.20823	0.00133552	0.0287714
DGKG	34.7339	1.22121	0.447531	2.72878	0.00635688	0.0858438
TRIM73	97.5374	1.21973	0.547822	2.22651	0.0259797	0.210378
SLC4A10	352.351	1.21885	0.392385	3.10627	0.00189466	0.0371153
ARAP2	272.148	1.21855	0.22823	5.33913	9.33924e-08	8.8336e-06
GATA3	1303.21	1.21643	0.269211	4.51851	6.22763e-06	0.000355531
PROX1	742.901	-1.21612	0.180792	-6.72659	1.7369e-11	4.08299e-09
TMEM225B	51.9369	1.21552	0.524587	2.3171	0.020498	0.184598
ADAMTS20	11.7275	1.21551	0.88658	1.37101	0.170371	0.538111
CHRNA10	20.6287	1.21551	0.679605	1.78855	0.0736869	0.376085
GPAT3	6.0736	-1.21497	1.12068	-1.08413	0.278307	0.65073
TESMIN	61.0064	1.21495	0.349585	3.4754	0.0005101	0.0134776
WFDC3	9.49714	1.21487	0.917609	1.32395	0.18552	0.556457
MUC12	14.8226	1.21445	0.81642	1.48753	0.136876	0.495436
ANKRD20A2	38.8376	1.21436	0.601062	2.02036	0.0433458	0.283387
KCNMB1	13.302	-1.21397	0.680495	-1.78395	0.0744312	0.37711
ROR1	21.4737	-1.21374	0.567955	-2.13704	0.0325944	0.241998
ANKRD36	429.45	1.21367	0.674192	1.80018	0.0718324	0.371584
NR4A3	94.8726	1.21333	0.351377	3.45307	0.000554253	0.0142899
P2RY8	15.0107	-1.21295	0.7047	-1.72123	0.0852098	0.398603
SLC6A5	585.867	1.21246	0.288612	4.20099	2.65752e-05	0.00124282
CFAP69	72.8014	1.21162	0.447436	2.70793	0.0067705	0.0897198
PLEKHG1	582.308	-1.21139	0.183989	-6.58401	4.57911e-11	8.92648e-09
ONECUT3	217.731	-1.21124	0.363092	-3.33592	0.00085019	0.0196961
WSB1	4673.91	1.211	0.896859	1.35027	0.17693	0.547157
PRSS16	14.2693	1.21087	0.700271	1.72914	0.083784	0.395629
TMEM51	65.2778	-1.21037	0.406286	-2.97912	0.00289079	0.0498482
SERINC5	396.926	-1.21025	0.226583	-5.34131	9.22782e-08	8.78016e-06
IDNK	32.5819	1.21013	0.475832	2.54319	0.0109845	0.124
AC087641.1	23.9959	-1.21003	0.54242	-2.2308	0.0256945	0.209093
DNASE2	228.753	-1.20962	0.313849	-3.85416	0.000116128	0.00414353
B4GALNT2	20.0665	1.20779	0.667276	1.81002	0.0702921	0.368366
DPY19L2P3	26.8786	1.20762	0.645271	1.8715	0.0612763	0.343765
NRP1	321.876	1.20758	0.220862	5.46757	4.56241e-08	4.67501e-06
AP000347.1	298.321	1.20673	0.73349	1.64519	0.0999305	0.43161
NUS1P2	17.1458	-1.20639	0.604887	-1.99441	0.0461078	0.293639
MYH15	15.9828	-1.2056	0.617386	-1.95276	0.0508486	0.311423
GSDMB	165.327	1.20523	0.920879	1.30878	0.190607	0.564319
ACOT11	54.5859	1.20497	0.492692	2.44568	0.014458	0.149104
NPAS4	15.8872	1.20486	0.764597	1.57581	0.115071	0.46086
USP9Y	13.0344	1.20439	0.839155	1.43524	0.15122	0.516302
MIA	11.995	1.20434	1.19156	1.01073	0.312146	0.677166
FOXN4	100.978	1.20387	0.438822	2.74342	0.00608027	0.083571
PDE4C	25.098	1.20377	0.655689	1.83589	0.0663741	0.358775
GUSBP2	38.6355	1.20212	0.647552	1.85642	0.0633943	0.349728
ZNF718	58.4622	1.20171	0.357389	3.36249	0.000772441	0.0183934
DPY19L2	121.427	1.20099	0.357198	3.36224	0.000773123	0.0183934
DYNLT3	6.08226	-1.19855	1.00422	-1.19351	0.232669	0.607136
FUT3	14.9882	1.19822	1.04316	1.14864	0.250703	0.626845
PIF1	29.6709	1.19807	0.57966	2.06685	0.0387485	0.266192
AC068620.3	20.1637	1.19748	0.747487	1.60201	0.109153	0.448999
ART3	6.19399	1.19734	0.979289	1.22266	0.221456	0.598576
CD82	67.5055	-1.19696	0.399263	-2.99792	0.0027183	0.0476971
SYT9	62.9813	-1.19674	0.326717	-3.66292	0.000249352	0.00772123
OR1I1	10.9659	1.19667	0.922303	1.29748	0.194465	0.5687
ZDHHC8P1	133.191	1.1958	0.246826	4.84472	1.26791e-06	9.17083e-05
MTCP1	17.6441	-1.19578	0.636919	-1.87744	0.060458	0.34101
VWA5B1	11.8064	1.19483	0.755007	1.58255	0.113525	0.457678
AC105052.2	10.8349	1.19443	0.808829	1.47674	0.139746	0.500442
CYP4F62P	23.8338	1.19425	0.784337	1.52263	0.127852	0.481668
ITPR1	74.7693	-1.1941	0.34862	-3.42523	0.000614283	0.0154149
VNN3	7.16521	1.19267	1.07608	1.10835	0.267711	0.642258
CD302	9.91283	1.19182	0.848898	1.40397	0.160329	0.527368
FOXD4L6	7.19075	-1.19141	1.06013	-1.12384	0.261083	0.635802
PTX3	220.285	-1.19138	0.239187	-4.98097	6.32662e-07	4.90928e-05
PFN4	10.7052	1.19129	0.744607	1.59989	0.109622	0.449656
MAP2K4P1	4.77258	-1.19122	1.11917	-1.06438	0.287157	0.656973
CRIM1	1003.25	-1.18988	0.261262	-4.55437	5.25438e-06	0.000305423
ADAMTS16	13.1546	-1.1896	0.726183	-1.63815	0.10139	0.433361
DIPK2A	520.082	1.18944	0.190455	6.24525	4.23124e-10	6.96955e-08
GNMT	9.3397	1.18923	0.919109	1.29389	0.195702	0.570441
COL11A1	25.3544	-1.18874	0.566433	-2.09865	0.0358479	0.254597
COL1A1	9.54142	1.18746	0.814871	1.45723	0.145052	0.50881
SEMA3D	32.7728	1.18732	0.528574	2.24626	0.0246873	0.204258
FCAR	8.97774	1.18724	0.820683	1.44665	0.147995	0.513247
TMOD1	79.527	-1.18561	0.331773	-3.57354	0.000352184	0.0100356
PGGHG	94.6734	1.18551	0.490887	2.41503	0.0157337	0.1567
PMS2P9	6.76048	1.1833	1.00367	1.17898	0.238407	0.613671
INKA2	207.339	-1.18319	0.223349	-5.29748	1.17411e-07	1.07247e-05
HAPLN2	31.2828	1.18187	0.807451	1.4637	0.143275	0.506694
DNAH1	194.054	1.18177	0.329565	3.58585	0.000335978	0.00969424
SH3RF1	506.211	-1.18164	0.250692	-4.71351	2.4349e-06	0.000153841
ZNF583	94.85	1.1807	0.345434	3.41803	0.000630767	0.0157544
OR2T12	10.1249	1.18064	0.854731	1.3813	0.167187	0.535033
NRTN	35.6403	-1.18024	0.475921	-2.47991	0.0131414	0.140121
AC019257.8	5.95004	1.17907	1.49303	0.789718	0.429693	0.758127
RBM33	2233.57	1.17894	0.751605	1.56856	0.116749	0.463998
CFAP46	73.9968	1.17841	0.35088	3.35845	0.000783796	0.018589
ACOT4	7.91367	1.1779	0.865074	1.36161	0.17332	0.542579
C10orf90	5.77934	-1.17686	0.994847	-1.18296	0.236825	0.611465
AC008397.2	15.864	1.17636	2.38017	0.494232	0.621142	0.864971
CHST9	15.3224	-1.17621	1.02269	-1.15012	0.250096	0.626515
AC097637.1	16.7001	-1.17505	0.61397	-1.91386	0.0556384	0.327957
ARHGEF28	9.38888	1.17345	0.878109	1.33633	0.18144	0.551393
SLC9A2	5.90612	-1.17301	1.07931	-1.08681	0.27712	0.649811
C3orf52	5.68711	-1.17245	1.10578	-1.06029	0.289011	0.658381
THSD7B	6.80125	-1.1721	0.994813	-1.17821	0.238714	0.614071
FRZB	694.952	-1.17208	0.24382	-4.80717	1.53084e-06	0.000106393
CGB7	10.0993	1.17199	0.899908	1.30234	0.192799	0.566628
TEX30	125.492	1.17199	0.300889	3.89508	9.81676e-05	0.00364086
SOX3	753.24	-1.17183	0.309551	-3.78557	0.000153354	0.00519358
AC011295.2	11.8858	1.17175	0.961384	1.21881	0.222914	0.599981
CASP8	10.3878	-1.17157	0.766169	-1.52912	0.126234	0.479911
FLVCR2	22.3186	-1.17132	0.59722	-1.96129	0.0498451	0.308421
GRM7	100.291	-1.17109	0.364779	-3.21039	0.00132553	0.0285946
AL117339.5	20.0287	1.17042	0.839938	1.39346	0.16348	0.531253
CCDC114	7.99164	1.17036	0.881507	1.32768	0.184282	0.554799
NTF4	15.2621	1.17026	0.657309	1.78038	0.0750142	0.378027
NUPR1	9.58952	1.16964	1.00729	1.16118	0.245569	0.621294
FGF18	67.015	-1.16957	0.339785	-3.44208	0.000577249	0.0147874
PTPN3	92.0481	-1.16949	0.298743	-3.91471	9.05136e-05	0.00340438
AKR1C3	94.9173	-1.16879	0.380847	-3.06891	0.00214839	0.0403548
TTLL6	5.47451	1.16779	0.980616	1.19088	0.233702	0.608722
TCIRG1	35.4203	1.16677	0.553303	2.10873	0.0349682	0.25077
FGD5	272.815	1.16621	0.267634	4.35747	1.31572e-05	0.000678446
RSPO2	8.98059	-1.1655	0.889297	-1.31058	0.189999	0.563995
SNAI1	24.7754	-1.1637	0.497336	-2.33987	0.0192902	0.177317
HRASLS	152.417	1.16307	0.243188	4.78261	1.73031e-06	0.000117199
LGALS9	16.5956	1.16263	0.866976	1.34102	0.179913	0.549777
FER1L4	18.5369	1.16258	0.810383	1.4346	0.1514	0.516481
FAM72A	31.7017	1.16131	0.593887	1.95544	0.0505307	0.310667
DDX12P	19.6396	1.16108	0.675291	1.71938	0.0855447	0.399367
TRHR	8.1292	-1.16066	0.841729	-1.3789	0.167927	0.535898
C3orf20	5.2169	-1.15825	1.06423	-1.08835	0.276441	0.649811
EBLN2	20.9931	1.15819	0.695331	1.66567	0.0957793	0.423171
HIST1H2AE	130.302	1.15791	0.372053	3.11223	0.00185679	0.0365527
NLRP10	9.03485	1.15773	0.881096	1.31397	0.188856	0.561755
TFAMP1	8.84111	1.15748	1.06568	1.08615	0.277414	0.649811
AC007040.2	8.67412	1.1571	0.947493	1.22123	0.222	0.599133
AVPR1A	6.25836	-1.15651	0.976546	-1.18429	0.2363	0.610417
TRIM6	12.1432	1.15561	0.74298	1.55538	0.119856	0.469238
AC117529.2	4.87525	1.15522	1.12525	1.02663	0.304594	0.669822
DLGAP2	62.6983	1.15486	0.352213	3.27885	0.0010423	0.0234335
AC008554.1	190.646	1.15392	0.245709	4.69631	2.64903e-06	0.000166058
CLEC4F	22.2646	1.1533	0.735639	1.56776	0.116938	0.464114
SV2B	82.6537	-1.15252	0.350472	-3.28849	0.00100727	0.0228387
PPM1N	38.7278	1.15227	0.534551	2.15558	0.0311168	0.234624
GAD1	303.909	1.15142	0.392304	2.93502	0.00333521	0.0547365
PRSS23	821.414	-1.15115	0.259072	-4.44337	8.85594e-06	0.000486468
MTHFD2P1	6.93195	1.15106	1.06851	1.07726	0.281364	0.65318
PIGY	8.07165	1.15104	3.75099	0.306862	0.758948	0.92026
WASH5P	1576.8	1.15025	0.778969	1.47664	0.139773	0.500442
RELB	23.0247	-1.14919	0.54084	-2.12482	0.0336018	0.245375
GPR12	91.6288	-1.14907	0.334907	-3.43102	0.000601326	0.0152092
ANGPTL1	13.6023	1.14842	0.678324	1.69302	0.0904517	0.411776
LINC02495	25.3583	1.14804	0.603575	1.90206	0.0571631	0.332636
SLC16A6	40.4663	-1.14739	0.464588	-2.4697	0.0135225	0.14249
SYT2	816.101	-1.14712	0.236946	-4.8413	1.28995e-06	9.28824e-05
NEUROD6	25.5975	-1.14654	0.771576	-1.48598	0.137285	0.496157
PLCG2	349.461	1.14627	0.912272	1.2565	0.208935	0.585777
HERC2P3	167.196	1.14576	0.460224	2.48957	0.0127898	0.137417
WNT10B	24.4649	1.14557	0.542342	2.11227	0.0346633	0.249592
RYR1	108.343	1.14483	0.905815	1.26387	0.206277	0.582086
TAC1	243.353	-1.14476	0.253608	-4.5139	6.3646e-06	0.000362058
CRYZL2P	4.94134	1.14436	1.22096	0.937255	0.348627	0.702489
SLC30A3	25.859	1.14419	0.51576	2.21846	0.0265235	0.212627
TARBP1	976.336	1.14324	0.850877	1.3436	0.179077	0.54958
FAM71F2	69.3628	1.14116	0.479302	2.38088	0.0172713	0.165121
LNX2	104.42	-1.14069	0.293354	-3.88844	0.000100891	0.00370747
IFIT1	108.058	-1.13876	0.315383	-3.61072	0.000305347	0.00898891
NSUN5P1	763.849	1.13707	0.617239	1.84218	0.0654485	0.356167
AC018638.4	161.228	1.1346	0.455719	2.4897	0.0127851	0.137417
POLR2J4	74.4268	1.13414	0.355062	3.19421	0.00140216	0.029845
NPAS2	97.6252	-1.13405	0.383054	-2.96054	0.00307104	0.0517832
CFD	4.86541	1.13366	1.13686	0.997189	0.318673	0.682017
CDCP1	7.38411	1.13345	0.890165	1.27331	0.20291	0.579343
SLC15A3	31.4436	1.13166	0.545458	2.07469	0.0380153	0.263633
AC008013.2	7.23736	1.13149	0.915263	1.23625	0.216367	0.593509
IGLON5	1022.78	1.13118	0.213172	5.30641	1.11803e-07	1.03906e-05
CHRNA5	172.832	-1.13059	0.274518	-4.11845	3.81437e-05	0.00167969
NUDT16P1	4.78115	1.13015	1.12599	1.00369	0.315526	0.67997
ARHGEF37	30.4654	1.12973	0.496718	2.27438	0.0229432	0.19707
E2F5	822.63	-1.12867	0.188077	-6.0011	1.95989e-09	2.92792e-07
EPHA2	260.633	-1.12802	0.253167	-4.45563	8.36462e-06	0.000462659
TBX1	5.32565	-1.12721	1.11425	-1.01163	0.311717	0.676949
KCNA2	144.215	-1.12611	0.263843	-4.26811	1.97133e-05	0.000943466
COL23A1	13.2437	1.12607	0.687266	1.63848	0.101321	0.433361
SST	166.149	-1.12602	0.272328	-4.1348	3.55263e-05	0.00158628
ADAMTS4	59.6785	-1.1255	0.412689	-2.72724	0.00638673	0.0859187
BX842568.2	5.82821	-1.12539	1.13742	-0.989418	0.322459	0.683894
RBMS1	323.119	1.12529	0.243303	4.62506	3.7449e-06	0.000226751
CFHR3	20.6554	1.12479	0.565227	1.98997	0.0465939	0.295205
PADI1	7.87888	-1.12445	0.843326	-1.33336	0.182415	0.552674
BDNF	42.9401	-1.12379	0.428667	-2.62159	0.00875199	0.106085
STEAP3	55.348	-1.12331	0.372652	-3.01436	0.00257524	0.045841
ADAM9	966.218	-1.12313	0.21791	-5.15409	2.54867e-07	2.16705e-05
RNF112	164.61	1.12281	0.273208	4.10974	3.96112e-05	0.00173475
AC137834.1	7.84681	1.12277	3.75153	0.299282	0.764725	0.922981
COL9A2	105.549	1.1199	0.347365	3.22398	0.00126423	0.0275698
OR7E25P	13.5998	1.11968	0.738669	1.51581	0.129568	0.483688
CYP39A1	6.55483	-1.11927	1.04548	-1.07058	0.28436	0.654739
AC010422.6	28.4616	-1.11837	0.815351	-1.37165	0.170174	0.538111
GPT2	1174.74	-1.11826	0.195268	-5.72679	1.02351e-08	1.27819e-06
TLE2	6.91923	-1.11784	0.939154	-1.19026	0.233943	0.608903
AQP6	10.909	1.11777	0.773062	1.4459	0.148206	0.513265
CFAP52	7.22595	1.1169	0.950207	1.17543	0.239822	0.615135
HYI	109.302	1.11595	0.270844	4.12029	3.78401e-05	0.00167092
EGFEM1P	81.8176	1.11566	0.466627	2.39091	0.0168066	0.162722
PAX2	82.451	1.1155	0.392814	2.83975	0.00451482	0.0677647
PLEKHB1	437.323	1.11477	0.214374	5.20013	1.99152e-07	1.72078e-05
JCAD	90.5001	-1.11381	0.330369	-3.37141	0.000747844	0.0180034
DNM1P47	37.6444	1.11131	0.410465	2.70745	0.0067802	0.0897198
TRIM56	155.523	1.1108	0.280514	3.95988	7.49887e-05	0.002939
CYP2D8P	24.4838	1.11071	0.678734	1.63644	0.101747	0.433548
TAS2R15P	12.1685	1.11021	0.760412	1.46001	0.144286	0.507797
LMCD1	173.7	-1.11015	0.233494	-4.75452	1.98917e-06	0.000131005
PTGFR	24.7192	-1.10968	0.548383	-2.02355	0.0430168	0.282895
GJB7	7.67889	1.10881	0.842953	1.31539	0.18838	0.560942
ADGB	6.10887	1.10872	1.12748	0.983359	0.325431	0.685973
CCDC170	16.1991	1.10855	0.78746	1.40776	0.159203	0.525886
C16orf74	19.8233	1.10838	0.576574	1.92235	0.0545617	0.325072
GCHFR	181.567	1.10823	0.265502	4.17408	2.99199e-05	0.0013704
PINLYP	75.1227	1.10778	0.407636	2.71758	0.00657607	0.0877449
PENK	57.8942	-1.10774	0.385039	-2.87696	0.0040153	0.0630373
CHURC1-FNTB	22.4278	-1.10725	0.776531	-1.4259	0.153898	0.519988
THSD4	1499.79	-1.10719	0.202349	-5.47167	4.45825e-08	4.59775e-06
RPS3A	63042.4	1.10717	0.665051	1.6648	0.0959537	0.423417
TMEM31	13.6433	1.1064	0.694431	1.59325	0.111105	0.452186
AL133216.2	45.3509	-1.10637	0.423779	-2.61072	0.00903529	0.108512
LRAT	773.714	1.10635	0.238193	4.64475	3.40494e-06	0.000207741
CASP7	89.1558	-1.10629	0.373098	-2.96515	0.00302531	0.0513916
PDIA2	164.675	1.10616	0.476332	2.32226	0.0202191	0.182807
SPAG8	22.1831	1.1059	0.591021	1.87117	0.0613209	0.343814
FIGNL1	309.061	1.10537	0.188415	5.86669	4.4458e-09	6.07402e-07
ADM2	21.124	-1.10507	0.58817	-1.87882	0.0602691	0.340545
CAPN6	7.65877	1.10462	0.859716	1.28487	0.198837	0.575069
TTR	4.95995	1.10418	1.0825	1.02003	0.307716	0.672978
SP100	26.0687	1.10374	0.573412	1.92487	0.0542453	0.323965
MAGEC2	23.0646	-1.10342	0.510895	-2.15979	0.0307892	0.233475
AL049697.1	42.4654	1.10237	0.617745	1.78451	0.0743402	0.37711
JMJD7-PLA2G4B	477.309	1.10084	0.706791	1.55752	0.119347	0.468378
MST1P2	16.215	1.1002	0.823633	1.33578	0.18162	0.551418
TGFB2	37.5638	1.09989	0.439446	2.50291	0.0123178	0.134092
OSBPL3	132.355	-1.09934	0.315857	-3.4805	0.000500473	0.0132891
CAPS	68.7326	1.09921	0.495609	2.2179	0.026562	0.212801
SORCS2	883.811	-1.09825	0.221417	-4.96011	7.04524e-07	5.44049e-05
RALGAPA1P1	35.6394	1.09715	0.630948	1.73889	0.0820543	0.393218
FAM78B	60.906	-1.09696	0.361124	-3.03763	0.00238444	0.0434114
PDE1A	368.012	1.09656	0.24995	4.38712	1.14864e-05	0.000607979
RAB29	180.498	-1.09627	0.229692	-4.77279	1.81688e-06	0.000122028
SH2D1A	6.42811	1.09605	1.05425	1.03965	0.298503	0.664954
PEG10	24296.7	1.09568	0.224142	4.88832	1.017e-06	7.56129e-05
MTND4P12	8.42261	1.09567	0.938772	1.16713	0.243157	0.618436
BAMBI	121.801	-1.09479	0.266816	-4.10318	4.07512e-05	0.00177013
LENG8	3208.45	1.09475	0.683175	1.60244	0.109058	0.448837
APOBEC3C	33.66	1.09433	0.459765	2.38019	0.0173038	0.165144
DNAI2	5.28402	1.09409	1.0099	1.08336	0.278646	0.650908
VGLL3	27.8923	-1.09396	0.499941	-2.18819	0.028656	0.222848
AEBP1	502.822	1.09326	0.231	4.73273	2.21522e-06	0.000144532
FAM47E-STBD1	42.3934	1.09205	0.467644	2.33521	0.0195323	0.178716
WASF3	1481.85	-1.09203	0.163489	-6.67952	2.39726e-11	5.32224e-09
AMPD3	19.8133	1.09198	0.656046	1.66449	0.0960147	0.423417
MED15P8	23.8973	1.09177	0.583625	1.87066	0.0613918	0.34385
IL1RL1	6.8438	1.09155	0.922791	1.18287	0.236859	0.611465
GGT5	20.4221	1.09152	0.703957	1.55055	0.12101	0.47156
DPY19L2P4	18.952	1.09095	0.64152	1.70057	0.0890237	0.407355
ALOXE3	13.8698	-1.09076	0.746094	-1.46196	0.143752	0.507265
GRM3	217.416	1.09023	0.21791	5.00311	5.64122e-07	4.44212e-05
FBXW12	5.78879	1.08893	1.057	1.03021	0.302911	0.668143
SGK2	24.2303	1.08847	0.718505	1.51491	0.129796	0.483971
CCDC88B	99.3616	1.08686	0.536239	2.02682	0.0426804	0.282081
NPPA	28.352	-1.08621	0.807346	-1.3454	0.178495	0.549016
ABHD14B	52.2513	1.08591	0.420618	2.5817	0.00983144	0.114545
AMHR2	7.79249	1.08556	0.873318	1.24303	0.213855	0.590732
DOCK8	5.64844	1.08508	1.19301	0.909533	0.363069	0.714912
AC131392.2	5.16358	-1.08503	1.04848	-1.03486	0.300734	0.666529
AP5B1	125.593	1.08442	0.262413	4.1325	3.58834e-05	0.00159332
CABCOCO1	17.012	1.08422	0.606153	1.7887	0.0736636	0.376085
SLC1A3	4878.27	-1.08367	0.229352	-4.72494	2.30184e-06	0.00014718
CREBZF	1814.69	1.08358	0.348432	3.10987	0.0018717	0.0368008
ELK3	43.8423	-1.08349	0.423108	-2.5608	0.0104432	0.119666
AC146944.3	5.49337	1.08317	1.09533	0.988902	0.322711	0.683953
CA3	7.68118	-1.08135	0.886829	-1.21935	0.222713	0.599742
OR10K1	8.62763	1.08114	0.816473	1.32415	0.185452	0.556441
TEX15	19.9034	1.08085	0.574662	1.88084	0.0599936	0.340179
NHLH2	50.8689	1.08076	0.479965	2.25175	0.0243379	0.202943
THPO	7.56625	1.07959	0.916676	1.17773	0.238905	0.614335
AC018638.2	52.2338	1.07849	0.616549	1.74924	0.0802496	0.389176
PLEKHA4	44.5891	-1.07806	0.404915	-2.66244	0.00775774	0.0975504
TAF1D	1043.17	1.07722	0.359942	2.99275	0.00276476	0.0481424
L3MBTL4	36.5558	1.07721	0.438605	2.45598	0.0140499	0.146121
CHST3	856.774	-1.07603	0.20525	-5.24253	1.58386e-07	1.41441e-05
ZNF823	147.736	-1.07577	0.248405	-4.33072	1.48622e-05	0.000747084
PDK4	51.7425	1.07577	0.363216	2.96179	0.00305852	0.0517359
RBM22P2	4.71359	1.07561	1.22799	0.875913	0.381077	0.729699
AHSG	5.84696	1.07515	1.093	0.983666	0.32528	0.685973
CNN2	997.483	-1.07369	0.198161	-5.41829	6.01733e-08	6.04949e-06
WNT5A	351.943	-1.07344	0.294846	-3.64068	0.000271916	0.00821658
ANKRD33B	41.7133	-1.07334	0.451965	-2.37484	0.0175565	0.166158
AL359976.1	93.3081	1.07331	0.461332	2.32655	0.0199893	0.181611
RSPH10B	14.8796	1.07231	0.664313	1.61417	0.106491	0.443086
OPCML	1317.33	1.07226	0.229695	4.66819	3.03869e-06	0.000188269
LRP10	317.325	-1.07167	0.256798	-4.17319	3.00363e-05	0.0013718
NKX6-3	10.5262	-1.06943	0.857175	-1.24762	0.212169	0.588632
AC011462.1	96.7711	-1.06838	0.288272	-3.70615	0.000210437	0.00676827
HAPLN3	14.3371	1.06763	0.687779	1.55228	0.120595	0.470746
NKAIN2	325.193	-1.0676	0.194468	-5.48986	4.02244e-08	4.25819e-06
AL732372.2	602.393	1.06731	0.614692	1.73633	0.0825058	0.394159
PCDHA1	11.8948	-1.06578	0.755438	-1.41081	0.158301	0.52477
CR2	7.59559	1.06508	1.07511	0.990678	0.321843	0.683568
SIGLEC1	19.5644	1.06496	0.771868	1.37971	0.167675	0.535416
SP140	6.66034	1.06383	0.964638	1.10283	0.2701	0.643689
ECHDC2	13.9878	1.06173	0.730471	1.45348	0.14609	0.510436
FOXD4	13.6917	-1.06139	0.783356	-1.35493	0.175441	0.54529
ANKRD36B	163.618	1.06099	0.469819	2.25829	0.0239273	0.200969
SRXN1	475.483	-1.06071	0.202005	-5.25092	1.5134e-07	1.35909e-05
WDR60	578.601	1.0599	0.294039	3.60461	0.000312618	0.00908582
AC007325.2	19.8943	1.05988	0.840761	1.26062	0.207447	0.58373
AC133548.2	30.2	1.05922	0.535329	1.97863	0.0478575	0.300708
NKX1-1	63.2409	1.05902	0.407369	2.59966	0.0093316	0.110821
CCDC188	49.5412	1.05813	0.466024	2.27055	0.023174	0.197988
SLITRK6	76.303	1.0577	0.314579	3.36226	0.000773063	0.0183934
BCL11B	119.429	1.05768	0.269758	3.92084	8.82415e-05	0.00335045
SDK2	1078.81	-1.05679	0.163799	-6.45174	1.10574e-10	2.00855e-08
RAB33A	754.191	1.05647	0.201876	5.23329	1.6652e-07	1.47879e-05
TRPC4	148.907	1.05612	0.260838	4.04894	5.14508e-05	0.00214736
GOLGA8A	1626.47	1.05566	0.86987	1.21358	0.224907	0.602647
BCO2	92.7221	1.05558	0.42248	2.49853	0.012471	0.134969
TAS2R4	17.9205	1.05532	0.616689	1.71127	0.0870316	0.4021
UACA	105.437	1.05478	0.428249	2.463	0.0137778	0.144091
FBXO24	9.93168	1.05442	0.829103	1.27176	0.203459	0.579823
AC011330.1	14.9881	-1.05438	0.962992	-1.0949	0.273562	0.647738
C2orf88	12.2201	-1.05409	0.746762	-1.41155	0.158083	0.524558
GLB1L3	7.98092	1.05398	1.01269	1.04077	0.297981	0.664954
C11orf96	64.8284	1.05348	0.366402	2.87521	0.00403761	0.0631518
CHCHD2	9.47316	1.05344	0.766399	1.37453	0.169278	0.536888
COL8A1	26.3802	1.05339	0.581247	1.81229	0.0699412	0.367646
VSX2	1549.16	1.05269	0.301417	3.49248	0.000478565	0.0128569
TSPAN15	202.754	-1.05177	0.243532	-4.31881	1.56875e-05	0.000778771
MFSD2B	8.69859	1.05161	0.835356	1.25888	0.208073	0.584543
LITAF	647.239	1.05078	0.270396	3.88609	0.000101873	0.00373494
TRHDE	221.399	-1.05064	0.291157	-3.6085	0.000307973	0.00902531
CCDC85A	59.2824	-1.05006	0.360224	-2.91501	0.00355679	0.0574296
AC004890.2	208.867	1.04828	0.473304	2.21482	0.0267725	0.213552
TMEM196	766.045	1.04794	0.191164	5.48191	4.20757e-08	4.39595e-06
AC119751.3	6.25881	1.04787	1.19784	0.874799	0.381683	0.729995
STAT6	128.114	1.04776	0.301331	3.47711	0.000506845	0.0134204
TAGLN2	378.062	1.04738	0.197701	5.29777	1.17227e-07	1.07247e-05
SPATA4	11.5893	1.04737	0.822475	1.27344	0.202862	0.579343
HSP90B2P	10.2812	-1.04692	0.797601	-1.31258	0.189323	0.562602
AC104452.1	70.3713	1.04597	0.670508	1.55997	0.118767	0.467226
KLF4	34.1136	1.04569	0.46633	2.24238	0.024937	0.205685
ANKRD29	16.061	-1.0454	0.663271	-1.57613	0.114995	0.46086
KCNK4	31.4558	1.04528	0.465146	2.2472	0.0246269	0.204075
FBXO17	76.6087	1.04445	0.373992	2.7927	0.00522707	0.0749339
EGR1	170.649	-1.04423	1.03912	-1.00493	0.314932	0.679603
GPRC5A	7.18738	1.04386	0.953708	1.09453	0.273723	0.647834
GRIA4	748.095	-1.04382	0.190012	-5.49343	3.94198e-08	4.20084e-06
SQSTM1	1830.31	-1.0429	0.157367	-6.62721	3.42102e-11	7.09575e-09
AC105052.1	93.8385	1.04243	0.351766	2.96342	0.00304242	0.051616
SPAG4	44.3846	1.04208	0.639791	1.62879	0.103358	0.436803
NPEPL1	407.341	1.04203	0.642427	1.62202	0.104798	0.440045
ACRBP	27.5679	1.04152	0.5902	1.76468	0.0776169	0.384144
GAS2L2	11.9885	1.04024	0.700447	1.4851	0.137517	0.496426
MYO5C	23.2337	1.03966	0.549472	1.89211	0.0584767	0.335879
AC246795.3	8.14616	1.03806	1.33834	0.775628	0.437968	0.762921
SYNPR	169.754	-1.03796	0.363898	-2.85234	0.00433989	0.065944
SEC31B	247	1.03768	0.448609	2.31311	0.0207168	0.185772
NECTIN4	7.40924	-1.03748	0.979922	-1.05873	0.289721	0.658964
AP001273.2	124.586	1.03675	0.412989	2.51037	0.0120606	0.132047
ARHGAP18	47.0114	1.0365	0.462753	2.23986	0.0250997	0.205942
CCDC144A	86.7369	1.03615	0.538149	1.92541	0.0541785	0.323965
PLCB2	64.7576	1.03614	0.351833	2.94497	0.00322985	0.0535572
FRMPD4	10.9866	-1.03603	0.791724	-1.30857	0.190679	0.564319
MSX2	14.0132	-1.03582	0.670027	-1.54595	0.122118	0.472652
MTHFD2	800.756	-1.03577	0.186701	-5.54777	2.89338e-08	3.21185e-06
ANKRD34A	28.0747	1.03561	0.458445	2.25897	0.0238852	0.200969
TRPC5	22.3159	1.03431	0.529952	1.95171	0.0509728	0.311966
MRPS17P1	4.70375	1.03398	1.16806	0.885209	0.376044	0.725201
HTR7	6.48857	-1.03391	0.918993	-1.12505	0.260569	0.635498
AC119674.2	5.68603	1.03369	1.02002	1.0134	0.31087	0.676457
ZNF85	122.647	1.03364	0.265476	3.89355	9.87891e-05	0.00364698
PSMC1P1	104.246	-1.03302	0.333247	-3.09987	0.00193604	0.0375578
MX1	24.277	1.03293	0.578055	1.7869	0.0739529	0.37628
MESP1	25.895	1.03259	0.48728	2.11909	0.0340829	0.24697
FMN1	12.9614	1.03232	0.689118	1.49804	0.134123	0.491596
KIZ	287.051	1.03201	0.20475	5.04035	4.64679e-07	3.75146e-05
PRKD3	551.673	-1.032	0.226252	-4.56129	5.08395e-06	0.000299878
VMAC	26.0206	1.03163	0.66679	1.54716	0.121826	0.472435
CYP7B1	289.799	-1.0311	0.225707	-4.56829	4.91714e-06	0.000291113
FUT9	1405.06	1.03094	0.249422	4.13334	3.57526e-05	0.00159194
OR7E104P	63.8404	1.03094	0.635061	1.62337	0.104511	0.439633
KRT18	7.47345	1.03044	0.846405	1.21744	0.223439	0.600397
SLC2A3P1	7.16185	1.0304	1.38818	0.742266	0.457926	0.774981
CASP10	8.82332	1.03018	0.855159	1.20466	0.228333	0.605184
LRRC17	236.299	1.03017	0.235267	4.3787	1.19389e-05	0.000627772
TSPO	61.401	1.03	0.347659	2.96269	0.00304963	0.0516402
HSPA12B	6.15995	1.02982	0.999603	1.03023	0.302901	0.668143
USP32P3	111.273	1.0295	0.506182	2.03386	0.0419657	0.279392
NPTX1	217.192	-1.02939	0.366034	-2.81228	0.00491916	0.0722064
EPS8L2	177.696	1.02915	0.313684	3.28086	0.00103492	0.0233004
KIF12	14.3655	1.02908	0.829034	1.2413	0.214494	0.592073
TROAP	120.015	1.02896	0.325502	3.16114	0.00157153	0.0323306
AC132008.1	7.27587	-1.02885	0.972223	-1.05824	0.289945	0.659097
XRCC2	87.8805	1.0282	0.348514	2.95023	0.0031754	0.0530395
CALHM5	281.06	-1.02802	0.240161	-4.28053	1.8645e-05	0.000902357
MCTP1	255.721	-1.02801	0.217673	-4.72274	2.32687e-06	0.000148188
JAKMIP3	106.531	1.02701	0.307599	3.33879	0.000841434	0.0195783
AL136295.12	13.4763	-1.0269	1.01906	-1.00769	0.313604	0.678246
AL136295.4	13.4763	-1.0269	1.01906	-1.00769	0.313604	0.678246
AC068831.7	125.327	1.0265	0.443485	2.31463	0.0206331	0.185293
CEP152	63.0996	1.02618	0.469558	2.18542	0.0288581	0.223605
AC139530.1	5.45627	1.02599	1.03875	0.987709	0.323295	0.684758
GRIA2	2088.13	1.02586	0.569321	1.80191	0.0715598	0.371029
RASGRF1	59.4243	-1.02526	0.556243	-1.84318	0.065303	0.355662
DMRTA1	35.7949	-1.02514	0.413408	-2.47972	0.0131487	0.140121
SLC35F3	87.5824	-1.02477	0.309808	-3.30777	0.000940427	0.0215677
GLIPR1L2	8.93285	1.02466	0.828419	1.23688	0.216131	0.593203
OLFML3	10.9267	-1.02412	0.802957	-1.27544	0.202155	0.578676
GEMIN8P4	19.5773	-1.0238	0.64408	-1.58956	0.111935	0.453833
CAPNS1	1838.05	-1.02353	0.184102	-5.55959	2.70403e-08	3.02265e-06
CADPS2	194.48	1.02334	0.291659	3.50869	0.000450319	0.0122421
CABYR	83.0104	1.02322	0.324594	3.15229	0.00161996	0.0330779
CFLAR	388.639	1.02308	0.256769	3.98445	6.76367e-05	0.00268949
RGS16	102.446	1.02299	0.281586	3.63295	0.000280197	0.00843302
TXNRD1	1704.55	-1.02224	0.231667	-4.41254	1.02164e-05	0.000548017
DNASE1L3	4.70852	1.02192	1.1551	0.884703	0.376317	0.725449
44995	10.3389	1.02146	0.834183	1.2245	0.220763	0.598183
ADRA2C	19.3867	-1.02143	0.586212	-1.74243	0.0814332	0.39161
AIFM3	18.4197	1.02132	0.593549	1.72071	0.0853037	0.398614
KLHL1	246.885	-1.02091	0.262007	-3.89651	9.75881e-05	0.00362778
PLAT	147.769	-1.02038	0.313089	-3.25908	0.00111774	0.0249541
AL031777.3	9.33954	1.02026	0.842239	1.21136	0.225756	0.603575
CPAMD8	87.5156	1.01975	0.32138	3.17302	0.0015086	0.0313998
GTF2IP9	8.20972	1.01896	0.868658	1.17303	0.240784	0.61583
KIAA1614	23.1495	1.0188	0.516435	1.97276	0.0485226	0.302982
POU2AF1	17.8065	1.01879	0.677852	1.50297	0.132847	0.489342
SPRN	78.5302	1.01878	0.324765	3.13697	0.00170702	0.0344529
PDLIM5	1587.85	-1.01875	0.16663	-6.11382	9.72717e-10	1.5244e-07
IL13RA2	200.331	-1.01777	0.216763	-4.69531	2.66203e-06	0.000166221
ISM2	17.2388	-1.01766	0.613764	-1.65806	0.0973045	0.425161
AC016582.3	34.9875	-1.01647	0.449589	-2.2609	0.0237657	0.200649
CAV2	89.9461	1.01628	0.321293	3.16309	0.00156103	0.0321784
MOV10L1	8.06169	-1.016	1.01444	-1.00154	0.316565	0.680645
F11R	87.8559	-1.01555	0.364777	-2.78404	0.00536866	0.0762943
SECTM1	7.69112	1.01471	0.848393	1.19603	0.231683	0.606667
AC079447.1	21.369	1.01454	0.604808	1.67747	0.0934513	0.416226
CCDC162P	43.1269	1.01427	0.612002	1.6573	0.0974585	0.425533
CASP4	6.61076	1.0137	1.00045	1.01324	0.310946	0.67653
FAM218A	89.8095	1.0131	0.293856	3.44759	0.000565607	0.0145124
STAG3L3	262.602	1.01308	0.359955	2.81446	0.00488589	0.0719161
ASDURF	47.7058	1.01304	0.445094	2.27601	0.0228456	0.196504
AC091167.2	4.95465	-1.01301	1.23104	-0.822886	0.410573	0.747247
TMEM213	7.11864	1.01249	1.05067	0.963656	0.335218	0.693562
CROCCP3	220.692	1.01232	0.421939	2.39922	0.01643	0.160648
ATP13A4	39.9065	1.01178	0.51928	1.94843	0.0513635	0.313253
ARGFX	16.7887	1.01165	0.806935	1.2537	0.209952	0.586959
ANKRD36C	351.445	1.01163	0.425308	2.37857	0.0173799	0.165664
NFATC1	49.939	-1.01117	0.370494	-2.72925	0.00634791	0.0858438
KANK4	27.136	1.01075	0.558953	1.80829	0.0705607	0.368846
ABHD1	5.96582	1.01002	0.952915	1.05993	0.289177	0.658381
ARAP3	191.356	1.00957	0.413646	2.44066	0.0146606	0.149765
CSAD	188.122	1.00843	0.807458	1.2489	0.211703	0.588267
PDPK2P	9.10574	1.0084	1.11352	0.905596	0.36515	0.716186
LAMA4	233.853	-1.00802	0.259005	-3.89191	9.94579e-05	0.00366321
TXNDC2	6.50977	1.00786	0.970544	1.03845	0.29906	0.664954
EHD4	83.4778	-1.00613	0.319714	-3.14698	0.00164969	0.0335499
NR4A2	166.871	-1.00579	0.306086	-3.28597	0.00101631	0.0229783
ARHGAP15	33.3161	1.00576	0.528553	1.90285	0.0570598	0.332258
TMEM132B	407.992	-1.0043	0.212965	-4.71582	2.4074e-06	0.000152707
GALR1	120.945	1.00392	0.452334	2.21942	0.0264578	0.212207
RARRES2	64.09	1.00388	0.354846	2.82907	0.0046684	0.0694826
ST3GAL1	51.3323	-1.00264	0.414026	-2.42168	0.015449	0.154635
HES1	32.2069	1.00256	0.427966	2.34261	0.0191494	0.176604
AC087393.3	11.4855	1.00229	0.721472	1.38923	0.164762	0.533357
C2orf91	6.23727	1.00128	0.998493	1.00279	0.315964	0.680261
MAP4K1	72.7413	1.00102	0.457527	2.1879	0.0286767	0.222848
NF1P10	23.9599	1.00084	0.593013	1.68772	0.0914659	0.413488
SOCS2	449.318	-1.00023	0.209985	-4.76335	1.90402e-06	0.00012629
ST6GAL2	767.158	-0.999524	0.232422	-4.30047	1.70436e-05	0.000830614
PLIN4	18.4521	0.998938	0.637973	1.5658	0.117395	0.464611
CHI3L2	5.81057	-0.997018	1.02469	-0.972995	0.330556	0.688094
CES5AP1	8.57825	0.996918	1.03533	0.962899	0.335598	0.693783
ACP6	133.328	0.996388	0.504699	1.97422	0.0483563	0.302591
ANKRD36BP2	15.8643	0.995877	0.783604	1.27089	0.203767	0.580136
FGFR2	749.191	-0.995686	0.17252	-5.77143	7.86012e-09	1.00515e-06
TGFBR3L	7.35934	0.995462	1.05078	0.947354	0.343458	0.699467
SULT1B1	59.6645	0.994502	0.531312	1.87179	0.0612362	0.343701
USP32P1	62.9463	0.99424	0.558898	1.77893	0.0752514	0.378268
PDE6A	6.97907	0.994084	0.977693	1.01676	0.309265	0.674619
NFKBIB	207.307	-0.993971	0.260693	-3.8128	0.000137403	0.00477475
CSPG4P10	116.17	0.993881	0.369785	2.68773	0.00719398	0.0923661
PCDH20	25.8207	-0.993583	0.641336	-1.54924	0.121324	0.471763
SLC40A1	210.304	-0.993455	0.239819	-4.14252	3.43505e-05	0.00153808
RUNX3	23.631	0.993369	0.547679	1.81378	0.0697114	0.367308
LINC01347	55.4652	0.992577	0.528153	1.87934	0.0601987	0.340545
TNFSF12	15.1672	0.992403	0.695449	1.427	0.153581	0.519414
GPR26	32.9674	-0.992391	0.474822	-2.09003	0.0366151	0.257505
KIR3DX1	20.0341	0.992217	0.588457	1.68613	0.09177	0.413603
RPS15AP36	5.88335	-0.992006	0.954769	-1.039	0.298804	0.664954
MAPK13	93.8969	0.99169	0.527784	1.87897	0.0602489	0.340545
SH3BP2	722.717	0.991139	0.195086	5.08052	3.76402e-07	3.1175e-05
GXYLT1P4	13.6009	0.990985	0.718324	1.37958	0.167716	0.535439
HILPDA	460.467	0.990938	0.343954	2.88102	0.00396389	0.062488
EFNB2	1031.55	-0.990034	0.29517	-3.35412	0.000796183	0.0187772
MMEL1	82.0553	0.989672	0.410247	2.41238	0.0158487	0.157189
ADM	15.1528	0.989564	1.26453	0.782554	0.433889	0.760662
AC010655.3	20.1372	0.989508	0.821558	1.20443	0.228424	0.605184
FAM47E	101.802	0.989498	0.360028	2.74839	0.00598882	0.0826695
PPP1R14A	28.5595	0.989389	0.485913	2.03614	0.041736	0.278559
ZNF169	82.5371	0.987663	0.371859	2.65601	0.00790705	0.0985914
C9orf24	11.7795	0.987337	0.871927	1.13236	0.257482	0.632235
RAB26	55.4029	0.9867	0.389105	2.53582	0.0112185	0.125579
NRG2	15.3981	-0.98572	0.683105	-1.443	0.149021	0.513636
NECAB1	153.672	0.985294	0.35975	2.73883	0.00616578	0.0843114
DCST2	17.037	0.985154	0.784668	1.2555	0.209296	0.586031
TGFBI	15.5775	0.984848	0.642034	1.53395	0.125042	0.477782
ZNF585B	12.9198	0.984494	0.775224	1.26995	0.204103	0.580532
SNX18P3	39.9104	0.984476	0.449811	2.18864	0.0286228	0.222757
LAMB2	596.432	-0.984457	0.214823	-4.58265	4.59116e-06	0.000272824
NEUROD2	65.2229	0.984358	0.703551	1.39913	0.161775	0.529153
NTS	45.2059	-0.984222	0.488577	-2.01446	0.0439609	0.285445
RIMBP3B	35.3828	-0.983814	1.39398	-0.705762	0.480336	0.791691
CDK5R2	380.55	0.983503	0.267909	3.67104	0.000241565	0.00752713
HNRNPA3P6	9.876	-0.983453	1.00984	-0.973875	0.330118	0.687998
ADAMTSL4	9.16053	0.983358	0.813111	1.20938	0.226517	0.603826
SLC51B	14.2892	0.981781	0.692222	1.4183	0.156102	0.522588
SAMD4A	215.019	0.981619	0.333457	2.94376	0.00324252	0.0536407
KIF19	26.742	0.981441	0.490208	2.00209	0.0452751	0.289672
NUP62CL	18.4314	0.980797	0.590582	1.66073	0.096768	0.424256
C2orf92	54.5229	0.980699	0.538002	1.82286	0.0683253	0.364303
OTOL1	20.9291	0.980455	0.595668	1.64598	0.0997685	0.43129
SUMO2P17	6.83389	0.980392	0.885559	1.10709	0.268255	0.642417
PILRB	633.648	0.980326	0.365158	2.68466	0.00726034	0.0929195
CAPN14	12.9354	-0.980182	0.747815	-1.31073	0.18995	0.563995
MR1	10.7597	0.979955	0.899934	1.08892	0.27619	0.649811
NEUROG1	60.4433	0.97978	0.580883	1.68671	0.0916592	0.413603
EXPH5	6.79556	0.979581	0.974989	1.00471	0.315037	0.679603
SULT2B1	6.06519	0.978108	1.01359	0.964991	0.33455	0.692986
RSPH9	50.6205	0.977535	0.428394	2.28186	0.0224976	0.194919
TRPV3	26.7513	0.977528	0.542494	1.80191	0.0715592	0.371029
ZNRD1ASP	248.4	0.976727	0.384649	2.53927	0.0111084	0.124896
MPV17L	14.4793	0.976146	0.792942	1.23104	0.218307	0.595448
CR381653.2	23.257	0.976089	0.591297	1.65076	0.0987876	0.428993
SMBD1P	15.985	0.975791	0.688295	1.41769	0.15628	0.522617
ADGRA1	474.572	0.975441	0.192473	5.06794	4.02147e-07	3.31357e-05
ABCA13	27.9287	-0.975245	0.492727	-1.97928	0.0477841	0.300632
BX284632.1	125.914	0.974993	0.400528	2.43427	0.0149219	0.150932
GRID2IP	8.07903	0.97489	1.06331	0.916843	0.359225	0.711462
ITGB1BP2	10.1456	0.974803	0.957811	1.01774	0.308801	0.674066
ZNF225	239.813	-0.973753	0.202911	-4.79892	1.59521e-06	0.00010944
OR4K17	10.4313	0.973196	0.823066	1.1824	0.237046	0.61175
PCDHGC4	8.76664	0.972799	0.959315	1.01405	0.310557	0.676133
SSPO	279.107	0.971522	0.40325	2.40923	0.0159862	0.157832
MTCO2P22	40.3145	0.971495	0.567712	1.71125	0.0870357	0.4021
AC092070.2	42.0714	0.970973	0.442255	2.19551	0.0281273	0.220535
PLS3	332.247	-0.970632	0.199128	-4.87441	1.09134e-06	7.99342e-05
CHST2	343.401	-0.970275	0.225085	-4.3107	1.6274e-05	0.000800433
LAT	45.7614	0.970226	0.473014	2.05116	0.0402515	0.272877
CCDC92B	11.3279	0.970198	0.877687	1.1054	0.268985	0.64268
CCKBR	43.1079	-0.969563	0.405009	-2.39393	0.0166689	0.162018
FAM187A	75.6855	0.969496	0.516549	1.87687	0.0605358	0.341281
ANKRD20A1	53.5709	0.969222	0.465058	2.08409	0.0371521	0.259561
AC245056.4	20.3989	0.969096	1.03515	0.936186	0.349177	0.703061
AC245056.5	20.3989	0.969096	1.03515	0.936186	0.349177	0.703061
ZNF826P	16.2912	0.968474	0.593735	1.63115	0.102858	0.435655
CTSZ	7.31894	0.968346	0.882316	1.0975	0.272421	0.64609
SLC6A17	101.041	-0.968111	0.312084	-3.10208	0.00192163	0.037369
ELMO1	1257.08	0.967585	0.167745	5.76819	8.01289e-09	1.01656e-06
FOXD4L1	9.48554	-0.967518	0.752462	-1.2858	0.198512	0.574961
C3orf70	327.296	-0.966941	0.270203	-3.57857	0.000345485	0.00991486
CARD10	47.8344	0.966719	0.391247	2.47086	0.0134788	0.142311
B2M	1093.11	-0.966698	0.309306	-3.12537	0.0017758	0.0353502
UGT2A1	8.39019	-0.965676	0.807189	-1.19634	0.231562	0.606667
GTF2IP13	149.139	0.965522	0.287953	3.35305	0.000799261	0.0187772
RPL26P30	9.34534	0.96379	0.917878	1.05002	0.293709	0.661301
MYO15A	47.6847	0.963568	0.635044	1.51733	0.129185	0.483295
C10orf105	21.272	0.962923	0.541486	1.7783	0.075355	0.378502
CRYM	4.81081	0.962404	1.12916	0.852315	0.39404	0.736262
ALDH3B1	26.6095	-0.96208	0.632794	-1.52037	0.128418	0.482018
HIST1H2BF	10.9682	0.961712	0.782097	1.22966	0.218825	0.595897
COCH	282.526	0.961566	0.197223	4.87553	1.08517e-06	7.99342e-05
GCOM1	8.07072	0.961522	1.03773	0.926563	0.354153	0.707469
SCART1	53.7824	0.961503	0.553743	1.73637	0.0824983	0.394159
DSG2	23.0658	0.961455	0.527546	1.8225	0.0683786	0.36445
CCDC141	12.8818	0.961402	0.829279	1.15932	0.246325	0.621784
SLC2A1	2513.7	-0.960939	0.297081	-3.2346	0.00121813	0.026932
PLP1	4487.92	-0.960875	0.218385	-4.39992	1.08293e-05	0.000577022
NPAP1	6.26189	0.960348	0.91063	1.0546	0.291609	0.660251
PERP	14.7387	-0.959215	0.627271	-1.52919	0.126217	0.479911
SSC4D	14.8414	0.958484	0.614578	1.55958	0.118859	0.467226
SAMD3	162.072	0.957879	0.274534	3.48911	0.000484628	0.0129545
PRRG4	4.8828	0.956978	1.20962	0.791137	0.428864	0.75767
AC022905.1	53.975	0.956921	0.580897	1.64732	0.0994928	0.430417
AC027559.1	13.1702	0.95678	0.761325	1.25673	0.208852	0.585777
RPS3AP6	12.2107	0.956344	0.864548	1.10618	0.26865	0.642581
AC091551.1	16.4369	0.956092	0.713252	1.34047	0.180093	0.549777
WNT11	6.97072	-0.955833	0.970802	-0.984581	0.32483	0.685557
DGKK	21.7896	-0.955812	0.557574	-1.71423	0.0864859	0.401777
AC024940.2	28.3521	0.955723	0.666586	1.43376	0.151642	0.516746
GLIS3	330.204	-0.955543	0.218715	-4.36889	1.24882e-05	0.000646034
SH3TC2	14.6407	-0.955532	0.694643	-1.37557	0.168954	0.536487
AJAP1	215.659	-0.954244	0.272989	-3.49554	0.000473096	0.0127509
ITGA4	21.2788	0.954232	0.615916	1.54929	0.121312	0.471763
DUSP27	5.15416	-0.953403	1.02438	-0.930711	0.352003	0.705551
TAL1	168.675	0.952792	0.243208	3.91761	8.94318e-05	0.00337959
AC017081.4	6.21366	0.952668	1.18222	0.805831	0.420341	0.752649
MAFF	187.279	0.952295	0.436561	2.18136	0.029157	0.225484
SNX32	136.414	0.951606	0.323052	2.94567	0.00322252	0.0534912
ZNF763	61.3236	0.95142	0.353057	2.6948	0.00704299	0.0913816
TIMP3	679.135	0.950809	0.21713	4.37899	1.19229e-05	0.000627772
SPTSSB	60.2716	0.950697	0.358615	2.65102	0.00802486	0.0996358
GPR37L1	20.4713	0.95064	0.589685	1.61211	0.106937	0.443582
NKAIN3	21.8543	-0.950618	0.587097	-1.61918	0.105408	0.441546
IRF1	31.9096	-0.950274	0.477968	-1.98815	0.0467947	0.295888
OR2A5	8.80227	0.949827	0.959986	0.989417	0.322459	0.683894
PHF24	90.7105	-0.94978	0.336616	-2.82155	0.00477916	0.0706706
APOBEC3F	21.6098	0.949758	0.579195	1.63979	0.101049	0.433361
GSN	355.553	-0.94975	0.254493	-3.73193	0.000190019	0.00622428
CRYGC	9.97016	-0.949123	0.73426	-1.29262	0.196141	0.571096
B3GALT4	25.6733	0.948209	0.545612	1.73788	0.0822316	0.393791
AC099811.2	7.3739	-0.947807	1.09741	-0.863677	0.387765	0.731847
AC006538.2	16.5646	0.947624	0.649387	1.45926	0.144494	0.507969
SLCO1C1	18.4993	-0.947132	0.67304	-1.40724	0.159355	0.525886
TPTEP1	100.014	0.946486	0.470376	2.01219	0.0441999	0.286279
SAP25	60.8956	0.946127	0.464225	2.03808	0.0415421	0.277845
SYNDIG1L	21.3217	0.945924	0.716308	1.32055	0.18665	0.558788
SLC27A2	11.8797	-0.945597	0.690975	-1.3685	0.171156	0.538564
TBC1D27P	5.83626	0.945093	0.97397	0.970352	0.331871	0.689726
CNGB1	216.091	0.944789	0.317482	2.97588	0.00292151	0.0502897
ERMN	10.971	0.944528	0.833506	1.1332	0.257131	0.631664
CYGB	155.556	0.943859	0.259858	3.63221	0.000281007	0.00843302
AC104534.3	5.43508	0.943749	1.05136	0.897649	0.369373	0.72016
FAM229A	202.9	0.943645	0.438889	2.15008	0.031549	0.236211
MYH3	41.6236	0.943604	0.506964	1.86129	0.0627038	0.348391
B3GAT2	659.654	-0.943532	0.281386	-3.35316	0.000798949	0.0187772
SLC25A45	15.732	0.943505	0.611244	1.54358	0.12269	0.473329
RNF152	1750.03	-0.943066	0.261364	-3.60824	0.000308278	0.00902531
AC241952.1	317.505	0.942594	0.409292	2.30299	0.0212795	0.18793
PXMP4	18.8396	0.942417	0.574324	1.64092	0.100815	0.43305
ZNF876P	11.3235	0.942321	0.871079	1.08179	0.279348	0.651315
AC069444.2	4.64243	-0.942272	3.77021	-0.249926	0.802645	0.938709
LAMC2	5.19703	-0.942165	1.0825	-0.870363	0.384102	0.730489
YARS	1986.24	-0.94168	0.155951	-6.03829	1.55753e-09	2.39396e-07
TMEM249	19.586	0.941099	0.693817	1.35641	0.174969	0.544458
SGPP2	15.383	-0.941055	0.627181	-1.50045	0.133497	0.49045
MRC1	8.36038	0.940908	0.815304	1.15406	0.248476	0.624817
SH3RF3	139.377	-0.940571	0.264474	-3.55639	0.000375989	0.0105813
NLRP1	98.6501	0.940368	0.286544	3.28175	0.00103164	0.0232591
NKTR	2008.88	0.940351	0.642807	1.46288	0.143499	0.50715
HIST2H4B	444.644	0.940287	0.339585	2.76893	0.005624	0.0787902
GCNT4	9.24073	-0.940049	0.837998	-1.12178	0.261956	0.636465
HAVCR2	10.0743	0.939844	0.936526	1.00354	0.315599	0.67997
NSUN5P2	135.965	0.939283	0.3889	2.41523	0.0157252	0.1567
MAGEC1	21.4021	-0.938734	0.582919	-1.6104	0.10731	0.444507
TRAF5	97.7902	0.93842	0.461104	2.03516	0.0418348	0.278952
AHSA2P	752.248	0.938368	0.690188	1.35958	0.173962	0.543266
PHETA2	5.98458	0.938313	1.01847	0.921298	0.356895	0.709615
AGMAT	7.29016	0.938241	0.916114	1.02415	0.305763	0.671299
KCNJ12	126.212	-0.937703	0.303677	-3.08783	0.00201626	0.0386449
KCNA5	74.4696	0.937671	0.334638	2.80205	0.0050779	0.0736572
RGS9	347.075	0.937469	0.247245	3.79166	0.000149643	0.00510032
CLU	2254.44	-0.937447	0.22254	-4.21249	2.52573e-05	0.00119097
IGF2R	2093.21	-0.937345	0.142412	-6.5819	4.64471e-11	8.94526e-09
KCND3	355.634	0.93724	0.283946	3.30077	0.0009642	0.0219555
SPEGNB	49.8754	0.936816	0.639155	1.46571	0.142728	0.505539
PDK1	964.061	0.936641	0.675017	1.38758	0.165265	0.53365
KHDRBS3	22.0733	-0.936578	0.557686	-1.6794	0.093074	0.415573
TTC21A	89.2812	0.935742	0.479455	1.95168	0.0509762	0.311966
LOX	21.2617	0.93561	0.555237	1.68506	0.0919763	0.413919
MEGF10	1003.26	-0.935567	0.179496	-5.21218	1.86632e-07	1.63022e-05
CAPN9	33.7721	-0.935542	0.542024	-1.72602	0.0843444	0.396543
ARHGEF39	24.828	0.93552	0.603776	1.54945	0.121274	0.471763
PTGER4P2	5.36234	0.93535	1.07196	0.872564	0.382901	0.730489
NXNL2	19.618	0.935097	0.600704	1.55667	0.119549	0.46838
CTXN3	159.417	0.935087	0.302634	3.08983	0.00200272	0.0384795
SH3GL1P1	27.3831	0.934737	0.70401	1.32773	0.184267	0.554799
CD163L1	18.6982	-0.934281	0.664302	-1.40641	0.159603	0.526356
PPP4R1L	127.134	0.934258	0.382044	2.44542	0.0144684	0.149115
CFAP70	60.2622	0.93423	0.673788	1.38653	0.165584	0.53365
STAG3L1	140.924	0.93411	0.334806	2.79	0.00527073	0.0752927
PDZRN4	545.822	-0.933372	0.252831	-3.69169	0.00022277	0.00706543
TMEM216	143.373	0.933309	0.235649	3.96059	7.47651e-05	0.002939
GLYATL1	4.90424	-0.933208	1.11712	-0.835368	0.403511	0.742632
CR848007.1	8.62392	0.933152	0.885626	1.05366	0.292037	0.660493
ADAMTS6	73.5964	0.932333	0.416714	2.23735	0.0252637	0.206779
ZNF285	256.26	0.932078	0.23542	3.95921	7.51987e-05	0.002939
E2F7	91.0244	-0.931768	0.339837	-2.74181	0.00611024	0.0838388
44996	21.3182	-0.93164	0.531836	-1.75174	0.0798182	0.388945
C22orf23	21.8041	0.931602	0.523528	1.77947	0.0751628	0.378081
NRP2	736.624	-0.93001	0.22586	-4.11764	3.8277e-05	0.00168093
NPR1	7.44294	-0.92977	0.942845	-0.986133	0.324068	0.685124
EGFLAM	6.77155	0.929406	0.936877	0.992025	0.321185	0.683551
BCL2L15	13.1539	0.928736	0.827976	1.12169	0.261992	0.636465
CORIN	13.5579	0.927632	0.85295	1.08756	0.276791	0.649811
RANBP3L	7.43895	-0.926462	0.890332	-1.04058	0.29807	0.664954
PPFIBP2	27.7643	-0.926325	0.474311	-1.95299	0.0508206	0.311371
AC118459.2	51.0719	0.926244	0.593314	1.56114	0.118491	0.466803
FBN3	224.71	0.925809	0.302496	3.06057	0.00220918	0.0412318
IFIT3	24.7992	-0.92575	0.534181	-1.73303	0.0830912	0.395537
AC087651.1	7.03423	0.9254	0.969223	0.954786	0.339686	0.696916
PMS2P5	6.31982	-0.925249	1.12088	-0.82547	0.409105	0.746895
SLC35F1	1099.79	-0.92523	0.187997	-4.92151	8.58778e-07	6.44487e-05
GALNT12	27.7176	0.924591	0.762626	1.21238	0.225368	0.603334
DNAH2	27.799	0.924123	0.644864	1.43305	0.151844	0.51718
RPL5P30	9.48357	0.92411	0.821854	1.12442	0.260835	0.635683
PLAC8L1	9.40695	0.923953	0.947446	0.975205	0.329459	0.687867
RBP1	1766.09	0.923937	0.191994	4.81231	1.49193e-06	0.000104142
SPAG6	131.264	0.923223	0.29526	3.12682	0.00176711	0.0353091
ZNF488	64.9979	-0.922991	0.481301	-1.9177	0.0551489	0.326261
PCDHGA10	15.0371	-0.922437	0.669111	-1.3786	0.168018	0.535974
FAM163A	18.3338	-0.922158	0.619181	-1.48932	0.136403	0.494424
HPGD	12.0657	-0.922004	0.730086	-1.26287	0.206635	0.582757
DDIT3	579.579	-0.921921	0.347779	-2.65088	0.00802821	0.0996358
BIK	7.64446	-0.921777	0.856167	-1.07663	0.281645	0.653424
CCN1	95.917	-0.920973	0.324629	-2.837	0.00455401	0.0682247
ERBB3	19.7382	0.920356	0.637873	1.44285	0.149062	0.513636
SLC2A8	278.553	-0.920198	0.23809	-3.86491	0.000111129	0.00400592
BCL2L14	17.3122	0.919472	0.684379	1.34351	0.179106	0.54958
SERPINA3	16.3312	0.919169	0.601063	1.52924	0.126205	0.479911
VPS37B	949.031	-0.919084	0.202738	-4.53336	5.80521e-06	0.000335005
FGF17	43.2859	0.918491	0.632874	1.4513	0.146696	0.511108
F10	46.764	-0.918179	0.435155	-2.11001	0.0348578	0.250541
ARHGAP42	194.58	-0.917984	0.256867	-3.57378	0.000351867	0.0100356
QPCT	33.7376	0.917958	0.457966	2.00442	0.0450249	0.289037
RHPN2	224.379	-0.917512	0.283895	-3.23187	0.00122985	0.0270787
HSD17B8	50.8241	0.916533	0.384483	2.3838	0.0171347	0.1648
IGF2	139.501	0.916203	0.302727	3.0265	0.00247405	0.0445357
CD207	7.98062	0.916135	0.957269	0.95703	0.338552	0.696225
ARMC4	18.5491	-0.915503	0.635851	-1.43981	0.149922	0.514381
MDH1B	124.841	0.914786	0.348951	2.62153	0.0087536	0.106085
ADAMTS19	42.4951	0.914584	0.419462	2.18037	0.0292298	0.225828
CLEC2L	70.9903	0.914509	0.321246	2.84676	0.00441673	0.0666681
AC091390.4	31.3883	0.914345	0.477755	1.91384	0.0556408	0.327957
XYLT1	340.947	-0.91403	0.189333	-4.82762	1.38171e-06	9.86014e-05
BX248516.1	22.7263	-0.91384	2.36524	-0.386362	0.699229	0.898511
SEPT14P19	14.1075	0.912981	0.764165	1.19474	0.232187	0.606904
ADGRE5	13.416	0.912424	0.7795	1.17053	0.24179	0.616822
DENND3	255.275	0.910631	0.739653	1.23116	0.218263	0.595448
DHX40P1	20.9037	0.910495	0.591138	1.54024	0.123502	0.474761
CA14	559.68	-0.910415	0.203753	-4.46823	7.88693e-06	0.000439982
TRABD2A	9.61738	0.910233	0.824278	1.10428	0.269472	0.643103
HERC2P2	2012.81	0.910195	0.65875	1.3817	0.167064	0.53496
IL1RAPL1	72.4344	-0.909762	0.35949	-2.5307	0.0113835	0.126893
AL669831.4	11.2486	0.909231	0.705677	1.28845	0.197589	0.573535
PRKAR1B	781.518	0.909038	0.204671	4.44145	8.93545e-06	0.000489155
PTGFRN	576.069	-0.90804	0.230763	-3.93494	8.32163e-05	0.00321168
FSTL4	155.53	-0.907969	0.300446	-3.02207	0.00251052	0.044889
FABP5P7	248.238	0.907333	0.318421	2.84947	0.00437915	0.0662441
HSPB6	6.47117	-0.906923	0.987009	-0.91886	0.358169	0.711115
RNF103-CHMP3	9.49425	-0.905588	0.857066	-1.05661	0.290688	0.659192
AC048351.1	6.39817	0.905584	0.970053	0.933541	0.350541	0.704613
RADX	180.882	-0.905409	0.247459	-3.65882	0.000253379	0.00780398
LOXL4	23.5057	0.905296	0.518366	1.74644	0.0807343	0.390126
EZR	733.934	-0.905237	0.233601	-3.87514	0.000106565	0.00388912
ZNF767P	338.419	0.905195	0.367156	2.46542	0.0136851	0.143635
KHDC1	5.30894	-0.905156	1.06677	-0.848504	0.396157	0.737468
RUNX1	21.8195	-0.905144	0.566288	-1.59838	0.109958	0.449995
JMJD8	314.441	0.904992	0.226872	3.989	6.63525e-05	0.002645
TBC1D2	24.5895	0.90497	0.59119	1.53076	0.125829	0.47947
GPR21	17.1417	0.904916	0.948856	0.953692	0.34024	0.696916
PCDHGB1	193.471	-0.90452	0.251236	-3.60028	0.000317877	0.00922188
HSPA1B	477.625	0.904519	0.239403	3.77823	0.00015795	0.00530425
AC008267.2	8.84553	0.90437	0.920522	0.982454	0.325876	0.686102
CFAP57	31.8467	0.90436	0.462592	1.95499	0.0505847	0.310879
LY6G6C	15.4916	0.904251	0.707734	1.27767	0.201366	0.577887
AL645728.2	12.7433	0.903193	0.882629	1.0233	0.306166	0.671626
AC097104.1	7.07701	0.902992	0.87615	1.03064	0.302711	0.66807
AC026369.8	19.3535	0.902648	0.66413	1.35914	0.174101	0.54345
CLUHP3	55.7945	0.902635	0.448399	2.01302	0.044113	0.285832
C9orf3	163.425	0.901912	0.24931	3.61763	0.00029731	0.00876846
HLA-DQA1	370.791	0.901406	0.336352	2.67995	0.00736334	0.0941624
AC138409.2	322.484	0.901011	0.386177	2.33315	0.0196401	0.179296
CCDC81	41.4498	-0.900987	0.431755	-2.0868	0.036906	0.25852
AC005041.1	7.83273	0.900076	0.840511	1.07087	0.284229	0.654739
AC008073.3	20.0392	0.899541	0.557679	1.61301	0.106743	0.443086
SALL1	1472.46	-0.899443	0.185401	-4.85135	1.22625e-06	8.90982e-05
TPH1	21.6984	0.899438	0.55948	1.60763	0.107916	0.446003
CD163	8.28771	0.898692	0.90474	0.993314	0.320557	0.683015
BNC2	7.87598	-0.898649	0.936582	-0.959499	0.337308	0.694876
INSM2	18.1606	0.897873	0.628874	1.42775	0.153365	0.519393
SQOR	6.12694	-0.897645	0.970976	-0.924477	0.355238	0.708417
LIPG	400.161	-0.897316	0.291604	-3.07717	0.00208978	0.0397753
PTGS2	9.79205	-0.897215	0.789725	-1.13611	0.255911	0.630892
TNFRSF25	189.946	0.896498	0.476028	1.88329	0.0596615	0.339633
PPP1R3E	306.572	0.896377	0.374042	2.39646	0.0165542	0.161281
COL11A2	156.18	0.895626	0.494884	1.80977	0.0703318	0.368366
NFATC4	115.511	-0.895516	0.353264	-2.53497	0.0112456	0.125778
OR9H1P	6.57067	0.895437	0.967514	0.925503	0.354704	0.70777
GPD1	17.6583	0.89511	0.573944	1.55958	0.11886	0.467226
RERG	46.5045	0.894159	0.467847	1.91122	0.055976	0.328665
CATSPER2	40.2409	0.894036	0.563325	1.58707	0.112497	0.455323
AP002495.2	34.8271	0.89393	0.428168	2.0878	0.0368155	0.258225
VN1R83P	16.6431	0.892994	0.589939	1.51371	0.130101	0.484457
EAF2	40.5119	-0.892896	0.400949	-2.22696	0.02595	0.21035
GTF2IP20	221.21	0.892498	0.414206	2.15472	0.0311837	0.234906
ZBED6	628.129	0.892388	0.342323	2.60686	0.00913773	0.10925
ZNF273	292.956	0.892186	0.19688	4.53163	5.85295e-06	0.000336545
OPN3	121.646	0.891387	0.257156	3.46633	0.000527617	0.0137976
MITF	17.1622	-0.891074	0.678651	-1.31301	0.189181	0.562405
CDKN2C	38.1464	0.89098	0.591109	1.5073	0.131733	0.487358
RINL	20.5609	0.890853	0.638507	1.39521	0.162952	0.530289
AC008758.5	7.8513	-0.890785	1.06894	-0.833336	0.404655	0.742954
AC007546.3	36.7901	0.890396	0.521967	1.70585	0.0880366	0.405601
EHBP1L1	259.444	0.890296	0.373973	2.38064	0.0172826	0.165129
GNA14	7.34775	-0.890123	0.966205	-0.921257	0.356916	0.709615
CLIC5	5.87034	-0.889811	1.0447	-0.851736	0.394361	0.736422
IRX5	540.282	-0.889389	0.175772	-5.05991	4.19451e-07	3.43842e-05
COL6A6	4.7302	0.889317	1.15064	0.77289	0.439588	0.763919
IQGAP3	92.6489	0.889285	0.412269	2.15705	0.0310019	0.234063
AHNAK	90.1768	0.889169	0.384723	2.31119	0.0208223	0.186071
AC256236.3	125.936	0.889141	0.280134	3.17398	0.00150363	0.0313371
MYCBPAP	5.62835	0.888915	1.18515	0.750047	0.453226	0.772615
CD247	12.3857	0.888843	0.720717	1.23328	0.217473	0.594243
MSRB3	108.609	-0.888776	0.292532	-3.03822	0.00237982	0.0433767
MECOM	213.743	-0.88873	0.307397	-2.89115	0.00383839	0.0612075
DEPDC7	95.3531	0.888526	0.320556	2.77183	0.00557429	0.0782309
TSPY26P	215.906	0.888491	0.23769	3.73803	0.00018547	0.0061003
GSTT2B	30.7465	0.888197	0.492265	1.80431	0.0711835	0.369918
C1RL	29.7415	0.887993	0.544436	1.63103	0.102884	0.435655
KCNG4	6.91256	0.887979	0.986093	0.900502	0.367853	0.718586
SLC43A1	8.7696	0.887925	0.829868	1.06996	0.284637	0.654739
AP1G2	322.84	0.886836	0.686991	1.2909	0.196739	0.572106
EML6	264.243	0.886612	0.238124	3.72332	0.000196621	0.00639521
ANO7L1	7.34499	0.88659	0.890908	0.995153	0.319662	0.682672
CHODL	83.0139	0.885911	0.394211	2.2473	0.0246207	0.204075
GRHL1	156.071	0.885575	0.359063	2.46635	0.0136498	0.143359
SYT3	634.529	0.884772	0.170042	5.20327	1.95813e-07	1.70113e-05
TGFB1I1	28.5817	0.884333	0.474535	1.86358	0.0623813	0.347354
CFHR1	8.05846	-0.884315	0.958883	-0.922235	0.356406	0.709241
MYH11	11.3852	0.883672	0.752403	1.17447	0.240208	0.615538
AC010507.2	16.8359	0.883336	0.884266	0.998948	0.31782	0.681009
SDHAF4	409.131	0.882926	0.361456	2.44269	0.0145782	0.149572
CICP18	28.3448	0.882589	0.559455	1.57759	0.11466	0.460459
GAL3ST4	430.785	0.882314	0.40945	2.15488	0.0311716	0.234906
TNFRSF1B	26.9475	0.881978	0.466358	1.8912	0.0585972	0.336329
ZNF192P1	59.7136	0.881971	0.597243	1.47674	0.139746	0.500442
TGFA	10.2764	-0.881567	0.760442	-1.15928	0.246341	0.621784
ADM5	22.081	0.881003	0.576995	1.52688	0.126791	0.480403
PPFIA4	465.246	0.88088	0.689582	1.27741	0.201457	0.577941
GABRB2	11.3071	-0.880665	0.728813	-1.20835	0.226911	0.603826
TMBIM4	454.176	0.880562	0.195306	4.50862	6.52507e-06	0.00036987
PACRG	179.918	0.880403	0.240581	3.65949	0.000252716	0.00779859
ANGPT2	39.6989	0.88013	0.466876	1.88515	0.0594101	0.338563
AR	7.36746	0.879996	0.911039	0.965925	0.334082	0.692308
PCDH8	623.293	-0.879741	0.214501	-4.10134	4.10773e-05	0.00177465
ADCK2	240.696	0.879709	0.224983	3.91012	9.22505e-05	0.00345345
KCNN3	663.392	-0.87927	0.185928	-4.72909	2.25531e-06	0.000145956
RGS10	56.8887	-0.878605	0.363382	-2.41786	0.0156122	0.156073
KRTCAP3	18.9746	0.878596	0.658622	1.33399	0.182206	0.55225
BOLA1	60.8695	0.878129	0.345829	2.5392	0.0111106	0.124896
PPP1R1A	1897.29	-0.878044	0.168187	-5.22063	1.78315e-07	1.56613e-05
EGFL8	71.9456	0.877995	0.456852	1.92184	0.054626	0.325334
NFAM1	53.5934	0.877451	0.365729	2.39918	0.0164316	0.160648
TRAT1	8.01213	0.877171	0.940609	0.932556	0.351049	0.704961
RPS18	31214	0.87717	0.646205	1.35742	0.174648	0.543989
PPAN-P2RY11	48.8711	-0.877153	0.41364	-2.12057	0.0339578	0.246622
C3orf67	71.6224	0.877084	0.339615	2.58259	0.00980628	0.11447
CDCA7L	201.179	-0.877035	0.236818	-3.70342	0.000212714	0.00682778
HLA-A	83.555	-0.876745	0.430918	-2.0346	0.0418915	0.279015
PDE3B	229.255	0.876641	0.234963	3.73098	0.000190737	0.00623504
ABCC4	140.548	-0.876488	0.259668	-3.37542	0.000737025	0.0178505
FAM19A1	99.9223	-0.87641	0.297969	-2.94128	0.00326858	0.0539197
RPS3	27595.3	0.876179	0.303172	2.89004	0.00385187	0.0613268
CCDC146	90.0443	0.875141	0.343028	2.55122	0.0107345	0.121955
AC026316.4	6.54419	0.87505	0.955168	0.916121	0.359603	0.711911
SPTB	53.3824	-0.873979	0.500348	-1.74674	0.0806821	0.39011
ZNF603P	12.5631	0.873491	0.690234	1.2655	0.205692	0.581843
ZNF449	252.607	0.87341	0.725657	1.20361	0.228739	0.605184
SIDT1	8.70259	0.872779	1.00549	0.868015	0.385386	0.730857
HSPD1P4	17.6051	-0.872698	0.584141	-1.49399	0.135179	0.493102
CACNA2D3	480.032	-0.872375	0.207864	-4.19686	2.70647e-05	0.00125764
HSPA4L	1319.11	-0.872338	0.155822	-5.59831	2.16456e-08	2.47146e-06
ZNF536	630.953	-0.872243	0.182181	-4.78777	1.68644e-06	0.000114714
TNFRSF13C	22.1711	0.871398	0.506286	1.72116	0.0852219	0.398603
SELENOM	261.117	0.871091	0.380286	2.29062	0.0219853	0.192421
KDR	21.8052	-0.870718	0.546123	-1.59436	0.110855	0.45147
ATP6V1B1	16.0269	0.870108	0.874786	0.994652	0.319906	0.6827
CCDC122	35.5034	0.869987	0.441433	1.97082	0.0487443	0.303891
SPAG1	30.2643	-0.869047	0.443197	-1.96086	0.0498954	0.308421
ARGLU1	3655.48	0.868165	0.64705	1.34173	0.179685	0.549777
L3HYPDH	59.7479	0.86734	0.518994	1.6712	0.0946831	0.420213
SHD	562.687	0.867333	0.207883	4.17223	3.01635e-05	0.00137369
CYP4F25P	5.62913	0.867251	0.97222	0.892032	0.372376	0.722376
AP000311.1	18.6987	0.866944	0.647261	1.3394	0.180439	0.549935
DPY19L2P2	154.265	0.866682	0.243007	3.5665	0.000361786	0.0102538
SLC6A1	1292.27	0.86608	0.238808	3.62669	0.000287082	0.00856157
TNFAIP8L3	28.4977	0.865964	0.488898	1.77126	0.0765178	0.380447
KYNU	68.5828	0.865537	0.379579	2.28025	0.0225926	0.195441
EEF1A1P16	5.64026	0.864428	1.06638	0.81062	0.417584	0.751444
BACE2	63.3799	-0.864248	0.317984	-2.7179	0.00656985	0.0877352
GGT3P	5.35537	0.86412	1.20199	0.71891	0.472196	0.785274
HHIP	13.3358	0.863921	0.634498	1.36158	0.17333	0.542579
RPL39	17352.1	0.863888	0.644148	1.34113	0.179877	0.549777
GLRA3	12.5819	-0.863737	0.68163	-1.26716	0.205097	0.581277
CAMK2D	1170.84	-0.863418	0.159942	-5.39832	6.72667e-08	6.64496e-06
TRIP13	141.065	0.862579	0.299293	2.88206	0.00395085	0.0623438
SPATA8	15.6301	0.862469	0.603887	1.4282	0.153236	0.519341
AC211486.3	15.6524	-0.862196	0.963865	-0.89452	0.371044	0.72155
PNISR	2924.49	0.86181	0.352969	2.4416	0.0146222	0.149638
DNM1P51	134.179	0.861082	0.301874	2.85246	0.00433829	0.065944
NCKAP1L	8.75726	-0.860902	0.844799	-1.01906	0.308174	0.673362
TRPA1	15.4078	0.860722	0.600183	1.4341	0.151544	0.516631
ZCCHC24	111.789	-0.859737	0.284483	-3.0221	0.00251026	0.044889
ZNF891	540.22	0.859689	0.376802	2.28154	0.0225165	0.194977
AC131160.1	25.8641	0.859556	2.38835	0.359895	0.718925	0.906551
KCNRG	30.1814	0.859048	0.451881	1.90105	0.0572954	0.333167
MAATS1	140.348	0.859005	0.39677	2.165	0.0303879	0.231751
CASC10	245.079	0.858819	0.315713	2.72025	0.00652324	0.0871856
Z98755.1	9.79008	0.858796	0.79573	1.07926	0.280474	0.652221
CDYL2	313.721	0.858478	0.277669	3.09173	0.00198991	0.0383701
NPC2	641.399	-0.858476	0.267988	-3.20341	0.00135809	0.0291789
AL513523.2	95.7792	0.857986	0.465115	1.84468	0.0650846	0.354836
MET	238.37	0.857396	0.38747	2.21281	0.026911	0.214229
RPL27A	20512.3	0.857214	0.26608	3.22164	0.0012746	0.0277582
RCBTB2	448.846	-0.857132	0.242707	-3.53156	0.000413123	0.011492
RPS13	15111.5	0.856664	0.295947	2.89465	0.00379584	0.0606765
SLC43A2	883.807	-0.856484	0.214141	-3.99964	6.34396e-05	0.00253521
CIITA	11.3525	0.855589	0.823967	1.03838	0.299094	0.664954
ABCA9	14.4353	0.855256	0.72746	1.17567	0.239725	0.615135
COL28A1	44.9789	0.855161	0.476548	1.79449	0.0727346	0.37346
TBC1D3P5	5.04803	0.854789	1.31434	0.650356	0.515462	0.809645
ITGB2	7.37426	0.854703	0.898872	0.950861	0.341675	0.697905
AC005154.5	66.6789	0.853973	0.559389	1.52662	0.126856	0.480441
RPS14	19652.8	0.853815	0.593757	1.43799	0.150438	0.515156
FAM221A	480.237	0.853528	0.246844	3.45777	0.000544667	0.014111
YJEFN3	381.741	0.853313	0.717159	1.18985	0.234105	0.608903
POLD4	62.665	0.853086	0.400246	2.13141	0.0330558	0.243165
XKR5	20.5476	0.852726	0.519642	1.64099	0.1008	0.43305
PROSER2	24.1824	0.852286	0.513782	1.65885	0.0971464	0.424767
METTL27	8.58777	0.851935	0.84269	1.01097	0.31203	0.677139
CRYAB	13.3207	-0.851885	0.761923	-1.11807	0.263536	0.638518
AP001992.1	15.8215	0.851765	0.800324	1.06427	0.287204	0.656978
ACTN2	41.9809	-0.850911	0.527893	-1.6119	0.106984	0.443582
AL627389.1	21.7018	-0.850885	0.515625	-1.6502	0.0989014	0.42902
TMPRSS4	5.18686	0.850871	1.04299	0.815798	0.414616	0.749266
MAP3K7CL	15.0317	0.850644	0.734852	1.15757	0.247039	0.622567
PLLP	19.7963	0.850558	0.600784	1.41575	0.15685	0.523712
COL8A2	11.457	0.850548	0.738878	1.15114	0.249677	0.62615
MLKL	7.6138	0.850238	0.99248	0.85668	0.391622	0.734144
NBPF10	101.918	-0.850072	0.276271	-3.07695	0.00209132	0.0397753
WDR1	1813.75	-0.849964	0.202988	-4.18727	2.82326e-05	0.00130433
PYROXD2	59.3266	0.849906	0.430677	1.97342	0.0484479	0.302634
HESX1	11.7578	0.849793	0.936614	0.907304	0.364246	0.715513
C1orf61	3280.93	-0.849646	0.337988	-2.51383	0.0119427	0.131476
COL16A1	18.0679	0.849517	0.713192	1.19115	0.233596	0.608558
PEX11G	31.6422	0.849111	0.487871	1.74044	0.0817815	0.392458
STAG3L5P	260.477	0.848498	0.438573	1.93468	0.05303	0.319399
C1orf162	15.0868	0.848014	0.8695	0.97529	0.329416	0.687867
CSAG1	26.8154	0.847986	0.517765	1.63778	0.101467	0.433397
IDUA	141.798	0.84766	0.455224	1.86207	0.0625926	0.34807
MSH5	75.4131	0.847624	0.468669	1.80858	0.0705168	0.368846
MFSD2A	302.564	-0.847501	0.222041	-3.81686	0.00013516	0.00471732
CLMP	594.911	0.847478	0.215398	3.93447	8.33812e-05	0.00321168
MARVELD3	5.93458	0.847079	1.07369	0.788946	0.430144	0.758135
NF1P8	162.404	0.846818	0.356654	2.37434	0.0175803	0.166186
KAT2B	616.391	-0.846645	0.169402	-4.99785	5.79727e-07	4.54262e-05
F2RL1	37.1738	-0.8462	0.463896	-1.82411	0.0681348	0.363837
PCDHA7	8.76727	0.846158	1.04413	0.810394	0.417714	0.751594
DNASE1L2	55.2766	0.84603	0.433769	1.95042	0.0511264	0.312688
RAPGEF6	847.468	0.845832	0.31605	2.67626	0.00744487	0.0948359
AC243791.2	50.9978	0.845585	0.539348	1.56779	0.11693	0.464114
ZGRF1	147.82	0.845564	0.436628	1.93658	0.0527968	0.318474
CYP2B7P	5.01003	0.845009	1.06186	0.795778	0.426161	0.756171
TMED10P2	8.12015	0.844802	0.800229	1.0557	0.291105	0.659858
LRRC36	16.8399	0.844753	0.793665	1.06437	0.287161	0.656973
TTC32	95.0029	0.843852	0.413396	2.04127	0.0412242	0.276745
MYD88	14.7621	-0.843425	0.680539	-1.23935	0.215217	0.592838
CYP4V2	438.054	0.843265	0.370521	2.27589	0.0228527	0.196504
RIC3	684.247	0.843149	0.346387	2.43412	0.014928	0.150932
MAP7	407.509	-0.843067	0.274403	-3.07237	0.00212369	0.0400236
ZMYND12	46.4928	0.842742	0.442338	1.9052	0.0567541	0.331456
HIST1H2AK	22.1292	0.842534	0.592351	1.42236	0.154923	0.52135
SLIT2	691.409	-0.842306	0.26937	-3.12694	0.00176633	0.0353091
AC018523.2	14.5127	0.841894	0.737586	1.14142	0.253696	0.628424
AC073343.1	11.601	0.841552	0.709165	1.18668	0.235354	0.60955
AL357673.1	4.75724	0.84133	1.21192	0.694214	0.487548	0.795326
AC073869.1	372.524	0.84124	0.363953	2.3114	0.0208108	0.186071
AC073610.1	10.4241	0.841074	0.780475	1.07764	0.281193	0.653085
EIF3FP3	110.312	0.840769	0.424895	1.97877	0.0478421	0.300708
NRN1	948.201	0.840761	0.26542	3.16766	0.00153672	0.0318606
PPP1R32	75.6486	0.840659	0.551316	1.52482	0.127303	0.480732
TTLL9	160.002	0.840394	0.356926	2.35454	0.0185459	0.173062
SFRP1	856.73	-0.840045	0.247184	-3.39846	0.000677658	0.0165978
L3MBTL1	285.001	0.840033	0.415378	2.02233	0.0431419	0.282895
HSF4	137.564	0.839728	0.49054	1.71184	0.0869253	0.402055
CYB561A3	394.773	0.839609	0.276164	3.04026	0.00236377	0.0432908
PTPN14	149.206	-0.839231	0.239558	-3.50325	0.000459622	0.0124526
ADAM12	36.9657	-0.838918	0.46944	-1.78706	0.0739279	0.37628
PCK2	78.5112	-0.838866	0.347132	-2.41656	0.0156679	0.156435
FXYD2	18.346	0.838699	0.775728	1.08118	0.279619	0.651655
ARHGAP20	117.297	0.83844	0.32637	2.56898	0.0101998	0.117721
OBSCN	462.695	0.838427	0.290892	2.88226	0.00394833	0.0623438
HP	5.79267	0.838151	1.00096	0.837348	0.402397	0.74202
ZNF252P	524.97	-0.837919	0.185375	-4.52013	6.18006e-06	0.00035408
MCCC2	301.864	0.836779	0.263591	3.17454	0.00150075	0.0313319
TTLL3	343.818	0.83661	0.696364	1.2014	0.229597	0.605333
INMT	5.21299	0.836605	1.05246	0.794901	0.426671	0.756502
CCT6P3	221.939	0.836604	0.293612	2.84935	0.00438088	0.0662441
MRPL32	931.933	0.83656	0.213278	3.92239	8.76767e-05	0.0033449
AC068896.1	10.1478	0.836496	0.845626	0.989203	0.322564	0.683953
EGFL6	70.8129	-0.836315	0.39954	-2.0932	0.0363316	0.256168
ADAM32	61.818	0.835553	0.562143	1.48637	0.137181	0.495892
AL358472.6	36.5324	-0.835172	0.451032	-1.85169	0.0640701	0.351101
PEX11A	80.8383	0.835089	0.310561	2.68897	0.00716726	0.0921711
RPRM	204.762	-0.83495	0.253615	-3.29219	0.000994097	0.0225719
STRC	11.0409	0.834856	0.977041	0.854474	0.392843	0.735174
RPS29	7105.19	0.834838	0.608919	1.37102	0.17037	0.538111
CLK4	431.483	0.834147	0.361497	2.30748	0.0210283	0.187055
ACRV1	20.8291	0.83362	0.562175	1.48285	0.138115	0.497293
CNPY1	5.42555	0.833612	1.24471	0.669724	0.503034	0.803676
MEF2C	107.02	-0.833402	0.333373	-2.49991	0.0124225	0.134543
LRRC37A5P	7.93347	0.833275	0.88001	0.946892	0.343694	0.699599
F2RL3	24.8294	0.833029	0.521573	1.59715	0.110233	0.450657
ABO	10.3607	0.832926	0.82431	1.01045	0.312279	0.677166
EXOC3L1	17.3197	-0.832428	0.655003	-1.27088	0.203772	0.580136
INHBA	6.04661	0.832322	0.970846	0.857316	0.39127	0.734091
DCDC1	45.2014	0.832135	0.469174	1.77362	0.0761269	0.379777
TPTE2P2	15.617	0.831437	0.781134	1.0644	0.287149	0.656973
SCN11A	25.8715	0.831311	0.560314	1.48365	0.137901	0.496968
LCNL1	15.652	0.831298	0.952429	0.872819	0.382762	0.730489
UBTD1	160.477	-0.830854	0.281435	-2.9522	0.00315519	0.0528123
RCN1	2876.29	-0.830661	0.174385	-4.76338	1.90375e-06	0.00012629
CCDC9B	41.0087	0.830414	0.416046	1.99597	0.0459372	0.292902
GPR83	316.919	0.8303	0.224487	3.69865	0.00021675	0.00692268
GLYATL2	7.61796	-0.830169	0.873086	-0.950845	0.341683	0.697905
AC010980.1	14.8295	-0.830063	0.863751	-0.960998	0.336553	0.69448
PNMA6F	9.63118	0.83006	0.752946	1.10242	0.270281	0.643689
KIF9	107.364	0.830003	0.284179	2.92071	0.00349236	0.0568487
DTWD2	107.291	-0.828931	0.288173	-2.87651	0.00402105	0.0630373
C10orf143	46.3475	0.82886	0.373755	2.21766	0.0265782	0.212801
BATF3	18.0547	-0.82877	0.673252	-1.231	0.218325	0.595448
Z97634.1	17.6276	0.828448	0.650858	1.27285	0.20307	0.579448
SLC7A1	1084.68	-0.828314	0.165304	-5.01086	5.41885e-07	4.34963e-05
ADRA1B	123.358	-0.82823	0.347168	-2.38567	0.0170479	0.164163
AC097636.2	10.1752	0.826919	0.81075	1.01994	0.307755	0.672978
ITPRIPL2	87.4418	0.826298	0.287382	2.87525	0.00403703	0.0631518
PELI1	2032.03	-0.82625	0.182025	-4.53922	5.64627e-06	0.000327013
MCC	499.748	-0.826185	0.174372	-4.73806	2.15779e-06	0.000141362
CACNB2	396.273	0.826118	0.195815	4.21887	2.45528e-05	0.00116117
AC002472.3	17.8888	0.825539	0.660494	1.24988	0.211343	0.587943
UBN2	1525.51	0.825272	0.247113	3.33966	0.000838812	0.0195458
C7orf61	8.41263	0.82521	0.875608	0.942441	0.345967	0.700745
AC138866.2	16.0783	-0.825139	0.972515	-0.848459	0.396182	0.737468
ADIRF	8.40594	0.825116	0.892669	0.924325	0.355317	0.708417
FAM157B	68.5497	0.825063	0.48606	1.69745	0.0896113	0.409384
MPPED1	19.8919	0.824819	0.576108	1.43171	0.152227	0.517515
CFAP47	52.6142	0.824688	0.391661	2.10562	0.0352377	0.251912
AC087359.1	4.72244	0.82468	1.16481	0.707996	0.478948	0.790978
FAM157A	314.473	0.824462	0.361571	2.28022	0.0225946	0.195441
AC025165.3	12.8265	-0.824426	0.870659	-0.946899	0.34369	0.699599
AC104662.2	9.3917	-0.824368	0.920541	-0.895526	0.370506	0.721303
HIST1H3J	5.35696	-0.824157	1.0161	-0.811096	0.41731	0.751444
ATP2A1	45.4002	-0.823486	0.476447	-1.72839	0.0839183	0.395632
CTSA	382.915	-0.823297	0.213418	-3.85767	0.000114473	0.00409362
CCDC144B	76.861	0.823196	0.547614	1.50324	0.132777	0.489322
MAFK	245.037	0.823166	0.273385	3.01102	0.00260371	0.0462449
PCOLCE	68.8289	0.82306	0.391331	2.10323	0.0354455	0.252947
TRIL	272.34	0.822975	0.259246	3.17449	0.00150101	0.0313319
SAMD11	112.604	0.822949	0.284089	2.8968	0.00376992	0.060383
ADRA1A	272.349	0.822191	0.285773	2.87708	0.00401372	0.0630373
AL035078.4	37.4973	-0.822085	0.607518	-1.35319	0.175996	0.546271
ZNF783	406.212	0.821764	0.232703	3.53139	0.00041338	0.011492
RPSAP9	4.64611	0.821758	1.16017	0.708311	0.478752	0.790829
SHANK2	1353.48	0.821734	0.236	3.48192	0.000497823	0.0132408
[truncated: 13,992 more rows]

## Sheet: Fig. 5e lingokd resuced pathway
	ID	Term_Description	Fold_Enrichment	occurrence	support	lowest_p	highest_p	Up_regulated	Down_regulated
[truncated: 82 more rows]

[truncated: 9 more sheets: Supp. Fig. 1c PSEN APP venn, Supp. Fig. 1d PSEN APP path , Supp. Fig. 1e metabolite , Supp. Fig. 1f met pathway, Supp. Fig. 2f mouse neuron DEG, Supp. Fig. 2g mouse neuron path, Supp. Fig.3f venn down, Supp. Fig. 4b human astrocyte, Supp. Fig. 4c astrocyte pathway]
